# Supplementary material for: Proteomic comparison of Ralstonia solanacearum strains reveals temperature dependent virulence factors
Source: BMC Genomics. 2014 Apr 12;15:280. doi: 10.1186/1471-2164-15-280 (PMC4023598; doi:10.1186/1471-2164-15-280)
Supplement: Additional file 1 — Proteins produced differentially at 30 and 18°C in strain P597 when incubated in absence of plants. List of proteins produced differentially at 30 and 18°C in strain P597 of R. solanacearum when incubated in rich media, preliminary experiment. The information for each protein includes name, putative function, broad biological process category, equivalent protein accession number and gene tag in GMI1000 and UW551, predicted cellular localization, and regulation. [file 1471-2164-15-280-S1.xlsx]

## Sheet: Sheet1
Additional file 1 - Proteins produced differentially at 30 and 18°C in strain P597 of								More abundant at 30
R. solanacearum when incubated in rich media, preliminary experiment								>1.5 and <2
								>2 and <5
(1) Prediction according to PSORTdb (http://db.sort.org) Rey et al, 2005 Nucleic Acids Research 33:D164-168								>5 and <15
(2) Homologs found in strains Po82, PSI07, MolK2, IPO1609 and UW551. Not present in GMI1000, K-60, LMG 2299, CMR15 or CFBP2957								>15
Protein name	Putative function	Biological process category	Protein accession GMI1000	Gene tag in GMI1000	Protein accession UW551	Gene tag in UW551	Cellular localization (1)	P597
Rsc0253	Phenazine domain (PhzF/PhzC). COG0384. Putative isomerase	Unknown	17544972	Rsc0253	83749295	RRSL_01433	cytoplasmic	3.49
Rsc1198	ABC-type nitrate/sulfonate/bicarbonate transport systems periplasmic components. Probable NitT/TauT family transport system-structural complex KEGG rsoM00188	Transport nitrate	17545917	Rsc1198	83747931	RRSL_02110	cytoplasmic membrane associated	2.03
AceE	Pyruvate dehydrogenase subunit E1. TPP-binding module. Similar to the E1 component of multienzyme complex PDC Glycolysis, TCA cycle. EC_number: 1.2.4.1	Metabolism energy production	17546319	Rsc1600	83745856	RRSL_04525	cytoplasmic	2.41
FumA	Putative Fumarate Hydratase. TCA cycle EC_number 4.2.1.2	Metabolism energy production	17546674	Rsc1955	83748330	RRSL_01676	cytoplasmic	2.63
PilQ	Part of the pil operon that codes structural proteins of the type4 pili system. Bacterial motility COG4796U. 2002 Kang at al. Mol. Microbiol 2:427-437	Motility	17547690	Rsc2971	83748197	RRSL_01881	outer membrane	2.81
ManA	Putative mannose-6-phosphatase. Amino sugar and nucleotide metabolism KEG rso00520, biosynthesis of secondary metabolits KEGG rso01110, fructose and mannose metabolism KEGG: rso00051 EC_number:5.3.1.8	Metabolism Carbohydrate	17547777	Rsc3058	83747396	RRSL_02918	unknown	2.8
ArcB	Ornithine cyclodeaminase comain EC:number:4.3.1.12 Possible Arginine and proline metabolisms KEGG rso00330	Metabolism aminoacid	17548704	Rsp0483	83748401	RRSL_01797	cytoplasmic	2.61
Rsp1062	Putative ferrisiderophore receptor protein. Ton-B dependent siderophore receptor domain COG4774	Transport inorganic compound	17549283	Rsp1062	83747000	RRSL_03372	outer membrane	2.41
KatE/katB	Catalase hydroperoxidase HpiI oxidoreductase.Superoxide radicals degradation. Detoxification. EC_number 1.11.1.6. 2006 Valls et al. Plos Pathogen 2(8): e82 DOI: 10.1371/journal.ppat.0020082. Table S1 HrpG activated independently from HrpB	Stress response	17549800	Rsp1581	83748005	RRSL_02532	periplasmic	5.25
