# Supplementary material for: Proteomic comparison of Ralstonia solanacearum strains reveals temperature dependent virulence factors
Source: BMC Genomics. 2014 Apr 12;15:280. doi: 10.1186/1471-2164-15-280 (PMC4023598; doi:10.1186/1471-2164-15-280)
Supplement: Additional file 2 — Proteins produced differentially at 30 and 18°C in strains GM1000, P597, P673, and UW551 of R. solanacearum in co-culture with tomato seedlings. List of proteins produced differentially at 30 and 18°C in strains GM1000, P597, P673, and UW551 of R. solanacearum when incubated in contact with in vitro tomato plants roots. The information for each protein includes name, putative function, broad biological process category, equivalent protein accession number and gene tag in GMI1000 and UW551, predicted cellular localization, and regulation. [file 1471-2164-15-280-S2.xlsx]

## Sheet: Sheet1
Additional file 2 - Proteins produced differentially at 30 and 18°C in strains GM1000, P597, P673, and UW551 of								More abundant at 18	More abundant at 30
R. solanacearum when incubated in contact with in vitro tomato plants roots								<-1.5 and >-2	>1.5 and <2
								<-2 and >-5	>2 and <5
(1) Prediction according to PSORTdb (http://db.sort.org) Rey et al, 2005 Nucleic Acids Research 33:D164-168								<-5 and <-15	>5 and <15
(2) Homologs found in strains Po82, PSI07, MolK2, IPO1609 and UW551. Not present in GMI1000, K-60, LMG 2299, CMR15 or CFBP2957								<-15	>15
Protein name	Putative function	Biological process category	Protein accession GMI1000	Gene tag in GMI1000	Protein accession UW551	Gene tag in UW551	Cellular localization (1)	GMI1000	P597	P673	UW551	GROUP of regulation
SurA	Probable peptidyl-prolyl cis-trans isomerase. Cell processes, chaperoning. Isomerase activity EX_number: 5.2.1.8	Cell processes	17545235	Rsc0516	83749338	RRSL_01007	periplasmic		3.69			2
Rho	Probable transcription termination factor. An RNA-DNA helicase that actively releases nascent mRNA from paused transcription complexes COG1158K KEGG K03628	Cell processes	17545906	Rsc1187	83749756	RRSL_00299	cytoplasmic		3.05			2
RpsB	Ribosome component. 30S subunit S2. Translation initiation complex cd01425	Cell processes	17546123	Rsc1404	83748807	RRSL_01323	cytoplasmic				-1.51	8
Tig	Putative Trigger Factor. Cel division Promotes folding of newly synthesized proteins. Binds to ribosomal 50S subunit forms homodimer	Cell processes	17546429	Rsc1710	83745912	RRSL_04584	cytoplasmic	-1.91	1.71	2.59		9
ClpA	ATP-dependent protease. AAA+ ATPases associated with a wide variety of cellular activities. ATP-binding specificity subunit	Cell processes	17547183	Rsc2464	83746256	RRSL_03844	cytoplasmic				-1.51	8
AhcY	Catalyzes the formation of L-homocysteine from A-adenosyl-L-homocysteine (cysteine metabolism) EC_number 3.3.1.1	Metabolism aminoacid	17544812	Rsc0093	83746004	RRSL_04371	cytoplasmic		2.03			2
ThiC	Thiamine biosynthesis. Requires for the synthesis of the hydroxymethylpyrimidine	Metabolism aminoacid	17544832	Rsc0113	83745995	RRSL_04359	cytoplasmic		-2.54			7
GdhA	Glutamate dehydrogenase. L-glutamate degradation or biosynthesis, amino acid metabolism, EC_number:1.4.1.3.Induced during growth in tomato 2004 Brown and Allen microbiol 53:1641-1660	Metabolism aminoacid	17545199	Rsc0480	83746633	RRSL_03812	cytoplasmic		2.09			2
HisC2	AAT_like domain: aspartate aminotransferase family (PLP-dependent) cd01494. EC_number=2.6.1.9. Histidine biosynthesis	Metabolism aminoacid	17545624	Rsc0905	83749093	RRSL_01081	cytoplasmic		-2.02			7
TyrB	AAT_like domain: aspartate aminotransferase family (PLP-dependent) cd00609. EC_number=2.6.1.57. Tyrosine, phenylalanine biosynthesis	Metabolism aminoacid	17545729	Rsc1010	83745733	RRSL_04395	cytoplasmic				-1.53	8
ThrC	Threonine synthase catalyzes the final step of threonine biosynthesis. Also part of isoleucine biosynthesis EC_number=4.2.3.1	Metabolism aminoacid	17546047	Rsc1328	83748541	RRSL_01532	cytoplasmic		3.21			2
MetC	Aspartate amino-transferase (AAT) PLP-dependent enzyme domain c100321.Methionine biosynthesis, biosynthesis of secondary metabolites EC_number: 4.4.1.8	Metabolism aminoacid	17546358	Rsc1639	83745893	RRSL_04563	cytoplasmic		-2.71			7
LeuC	Isopropylmalate isomerase large subunit. Aminoacid biosynthesis leucine pathway.KEGG:rso M00432 k01703 EC_number: 4.2.1.33	Metabolism aminoacid	17546709	Rsc1990	83748087	RRSL_02494	cytoplasmic		6.46		-1.54	4
IlvC	Probable Ketol-acid reductoisomerase. Amino acid biosynthesis Valine, leucine, and isoleucine biosynthesis. Ketol-acid reductoisomerase EC_number: 1.1.1.86 KEGG rso00290	Metabolism aminoacid	17546794	Rsc2075	83746285	RRSL_03877	cytoplasmic				-1.55	8
IlvD	Probable dihydroxy-acid dehydratase. Valine, leucine isoleucine biosynthesis EC_number: 4.2.1.9 KEGG rso00290	Metabolism aminoacid	17547131	Rsc2412	83746693	RRSL_03604	cytoplasmic		4.65			2
HisA	Histidine biosynthesis EC_number: 5.3.1.16. KEGG rso00340	Metabolism aminoacid	17547666	Rsc2947	83747543	RRSL_02781	cytoplasmic			-1.5		8
GlmS	Glucosamine-fructose-6-phosphate aminotransferase. Amines and Polyamines biosynthesis O-antigen biosynthesis EC_number=2.6.1.16	Metabolism Carbohydrate	17544897	Rsc0178	83745934	RRSL_04295	cytoplasmic			-2.89		8
Rsc0474	Putative 3-hydroxyacyl-CoA dehydrogenase. Carboxylates degradation. FadB and CaiD domains. EC_number 1.1.1.35	Metabolism energy production	17545193	Rsc0474	83746628	RRSL_03806	cytoplasmic				-3.13	8
Rsc0475	Acetyl-CoA acetyltransferase (thiolase). Carboxylates degradation Catalyzes the irreversible thiolytic cleavage of 3-ketoacyl-CoA. EC_number: 2.3.1.9	Metabolism energy production	17545194	Rsc0475	83746629	RRSL_03807	cytoplasmic				-2.07	8
AceA	Isocitrate lyase. Alternative TCA Cycle I EC_number: 4.1.3.1	Metabolism energy production	17546077	Rsc1358	83748571	RRSL_01564	cytoplasmic		2.19			2
AceE	Pyruvate dehydrogenase subunit E1. TPP-binding module. Similar to the E1 component of multienzyme complex PDC Glycolysis, TCA cycle. EC_number: 1.2.4.1	Metabolism energy production	17546319	Rsc1600	83745856	RRSL_04525	cytoplasmic	13.87	-2.93		-2.13	9
GltA	Type II Citrate synthase. Catalyzes first step of TCA cycle EC_number:2.3.3.1	Metabolism energy production	17546710	Rsc1991	83748086	RRSL_02493	cytoplasmic		-2.15		-2.21	6
Mdh	Malate dehydrogenase. TCA cycle or glycolysis?. Glyoxylate cycle Respiration anaerobic? EC_number: 1.1.1.37 KEGG rso00020	Metabolism energy production	17546717	Rsc1998	83748079	RRSL_02486	unknown		2.16	-3.07		4
NuoF	NADH-ubiquinone oxidoreductase-F iron-sulfur binding domain Aerobic respiration EC_number: 1.6.5.3	Metabolism energy production	17546776	Rsc2057	83746302	RRSL_03895	cytoplasmic		5.48			2
CysN	Sulfate adenylyltransferase subunit 1. Sulfur compounds metabolism. Sulfate reduction complex with cysD EC_numbers=2.7.7.4	Metabolism energy production	17547140	Rsc2421	83746684	RRSL_03595	cytoplasmic				-1.79	8
CysD	Sulfate adenylyltransferase subunit 2. Sulfur compounds metabolism. Sulfate reduction complex with cysD EC_numbers=2.7.7.4	Metabolism energy production	17547141	Rsc2422	83746683	RRSL_03594	cytoplasmic		-2.02			7
GapA	Glyceraldehyde-3-phosphate dehydrogenase. Glycolisis. Energy metabolism. EC_number: 1.2.1.12 pfam 02800	Metabolism energy production	17547468	Rsc2749	83746771	RRSL_02697	cytoplasmic				-1.87	8
Vdh	Degradation of carbon compounds. Aromatic compounds degradation, vanillin degradation. EC_number 1.2.1.67	Metabolism energy production	17548447	Rsp0226	83747172	RRSL_02961	unknown/multiple localizations		3.02			2
Mqo	Probable malate :quinone oxidoreductase. TCA cycle EC_number:1.1.5.4 KEGG: rso00620	Metabolism energy production	17549035	Rsp0814	83750000	RRSL_00035	cytoplasmic membrane associated		-3.8			7
NarH	Nitrate reductase oxidoreductase EC_number: 1.7.99.4 nitrogen degradation/reduction. Regulated by NarX/NarL two component system KEGG rso02020	Metabolism energy production	17549196	Rsp0975	83745542	RRSL_04601	unknown/multiple localizations		-2.23			7
AccD	Acetyl-CoA carboxylase subunit beta.Fatty acid biosynthesis EC_number= 6.4.1.2	Metabolism lipids	17546699	Rsc1980	83748096	RRSL_02505	cytoplasmic				-1.6	8
OmpW	Cell envelope biogenesis COG3047. OmpW family protein. Induced during growth in tomato 2004 Brown and Allen Mol microbiol 53:1641-1660	Metabolism lipids	17548067	Rsc3350	83749546	RRSL_00796	outer membrane				8.11	3
AspS	Macromolecule metabolism. Aspartyl- tRNA synthesis. EC_number=6.1.1.12 KEGG: ko1876	Metabolism macromolecules	17545185	Rsc0466	83746621	RRSL_03799	cytoplasmic				-1.8	8
PurH	Purine nucleotides de novo biosynthesis I EC_numbers=2.1.2.3 and 3.5.4.10	Metabolism macromolecules	17545223	Rsc0504	83749326	RRSL_00994	cytoplasmic				-1.53	8
PyrB	Aspartate carbamoyltransferase. amino acid metabolism, nucleotide biosynthesis, pyrimidine biosynthesis EC_number:2.1.3.2	Metabolism macromolecules	17545397	Rsc0678	83746227	RRSL_04265	cytoplasmic		2.41			2
TrpS	Macromolecule metabolism. Tryptophanyl-tRNA synthesis. EC_number=6.1.1.2 KEGG ko1867	Metabolism macromolecules	17545862	Rsc1143	83748248	RRSL_01935	cytoplasmic		-2.71			7
GuaA	GMP_synthase_C domain. Guanine nucleotide biosynthesis EC_number: 6.3.5.2	Metabolism macromolecules	17546150	Rsc1431	83749991	RRSL_00048	cytoplasmic		-2.23			7
MetG	Macromolecule metabolism. Methionyl- tRNA synthesis. EC_number: 6.1.1.10.	Metabolism macromolecules	17547100	Rsc2381	83746715	RRSL_03627	cytoplasmic		3.2			2
PurB	Adenosylosuccinate lyase. De novo synthesis of purines. Nucleotides metabolism EC_number: 4.3.2.2. Alanine, aspartate, glutamate metabolism	Metabolism macromolecules	17547439	Rsc2720	83746743	RRSL_00722	cytoplasmic		5.48			2
NrdA	Ribonucleotide-diphosphate reductase subunit alpha. Pyrimidine/ purine biosynthesis EC_number: 1.17.4.1	Metabolism macromolecules	17547524	Rsc2805	83746811	RRSL_02651	cytoplasmic		-2.1			7
ProS	Macromolecule metabolism. Prolyl-tRNA synthesis. EC_number: 6.1.1.15.	Metabolism macromolecules	17547535	Rsc2816	83746821	RRSL_02639	cytoplasmic		2.85			2
PilQ	Part of the pil operon that codes structural proteins of the type4 pili system. Bacterial motility COG4796U. 2002 Kang at al. Mol. Microbiol 2:427-437	Motility	17547690	Rsc2971	83748197	RRSL_01881	outer membrane		2			2
SecB	Putative translocase. Protein export (part of the sec dependent pathway)	Secretion	17545075	Rsc0356	83746865	RRSL_03305	cytoplasmic		2.27		-1.98	4
EmrA	Probable multidrug resistance transmembrane protein. HldyD family secretion protein. Complex with emrB (Rsc1292). COG1566V	Secretion	17546012	Rsc1293	83749673	RRSL_00361	cytoplasmic membrane associated		-3.35			7
Rsp0744 (RS01964)	Associated with bacterial Type VI secretion apparatus KEGG rsoM00334 EvpB in VCA0108 family Type VI secretion family COG3517S	Secretion	17548965	Rsp0744	83748108	RRSL_01734	transmembrane	2.69	2.05			2
Hcp (RS01963)	Type VI secretion system putative translocator, Hcp1 family. COG3157S KEGG rsoM00334 K11903	Secretion	17548966	Rsp0745	83748109	RRSL_01735	secreted	20.95			-10.3	4
PhaP2	Putative phasin protein. Usually associate with granules in bacteria. Bacteria accumulates PHB in nutrient-limited conditions. Possible polyhydroxybutyrate (PHB) degradation activator. 2003 York et al. J. bacteriol. 186:2466-75	Stress response	17544744	Rsc0025	83747169	RRSL_02957	unknown		3.53			2
PpO	Putative Polyphenol Oxidase B. Strong tyrosine hydroxylase activity, involved in melanin synthesis in R. solanacearum. Contributes to resistance to phenolic compoundsEC_number 1.10.3.1. 2005 Hernandez-Romero et al. Appl Environ Microbiol 71(11):6808-15	Stress response	17545056	Rsc0337	83746884	RRSL_03325	periplasmic		2.49			2
GroES	10kDA chaperonin (hsp10). Cooperates with 60kDA subunit to assist the folding and assembly of proteins	Stress response	17545360	Rsc0641	83747557	RRSL_02052	cytoplasmic	2.24		-1.7		4
GroEL	60 kDA chaperonin. Cooperates with 10kDA subunit to assist the folding and assembly of proteins, promotes refolding of misfolded polypeptides especially under stressful conditions. many bacteria have multiple copies of the groEL gene which are active under different environmental conditions	Stress response	17545361	Rsc0642	83747556	RRSL_02051	cytoplasmic	1.8	2.33		-1.55	4
Rsc 0754	Possible peroxidase. Protection responses, detoxification EC_number: 1.11.1.7 COG0450 Peroxiredoxin domain (1-cys PRX subfamily) thiol specific	Stress response	17545473	Rsc0754	83748986	RRSL_01499	cytoplasmic		2.18			2
KatG	PEROXIDASE/ CATALASE II. Superoxide dismutase Detoxification. EC_number 1.11.1.6	Stress response	17545494-495	Rsc0775-0776	83749008	RRSL_01521	cytoplasmic		2.25		-3.28	4
HtpG	Putative heat-shock 90. Molecular chaperone. Histidine kinase-like ATPases (HATPase_c domain) COG03260.	Stress response	17545709	Rsc0990	83745750	RRSL_04413	cytoplasmic	1.67				2
ClpB	ATP-dependent protease. AAA+ ATPases associated with a wide variety of cellular activities. ClpB are chaperones to proteins tagged for destruction. COG05420	Stress response	17546054	Rsc1335	83748548	RRSL_01539	cytoplasmic	4.9	3.24			2
PhaP1	Phasin_2 domain. Usually associate with granules in bacteria. Bacteria accumulates PHB in nutrient-limited conditions. Possible polyhydroxybutyrate (PHB) degradation activator. 2003 York et al. J. bacteriol. 186:2466-75	Stress response	17546324	Rsc1605	83745861	RRSL_04530	unknown	3.19	3.18	-4.68	-1.64	4
PhbA	Thiolase domain.Ubiquitous enzymes found in prokariotes. EC_number: 2.3.1.9. Possible Polyhydroxybutyrate biosynthesis (PHB). Induced during growth in tomato 2004 Brown and Allen Mol microbiol 53:1641-1660	Stress response	17546351	Rsc1632	83745886	RRSL_04556	cytoplasmic		-2		-1.65	6
Dps	Probable DNA protection starvation or oxydative stress transcription regulator. Dps contributes to oxidative stress tolerance and colonization and virulence on tomato plants. 2010 Colburn-Clifford et al. Appl. Environ Microbiol 76:7392-7399	Stress response	17547406	Rsc2687	83747267	RRSL_03240	cytoplasmic		15.58			2
AhpC1	PRX_Typ2cys domain. Peroxiredoxin (PRX) family. COG0450O. KEGG K03386. EC_1.8.1.- By homology with Xac J. bacteriol 1997 179(12):3944-9	Stress response	17548466	Rsp0245	83748353	RRSL_01699	cytoplasmic	-3.15		-4.72	-1.51	6
Rsp1530	Putative multicopper oxidases (SufI), cytochorme oxidase domains. EC_number:1.10.3.3 Confirmed DMPO (laccase) activity 2005 Hernandez-Romero et al.,Applied environ Microbiol 71:6808-6815	Stress response	17549749	Rsp1530	83745580	RRSL_04639	unknown			-4.41		8
KatE/katB	Catalase hydroperoxidase HpiI oxidoreductase.Superoxide radicals degradation. Detoxification. EC_number 1.11.1.6. 2006 Valls et al. Plos Pathogen 2(8): e82 DOI: 10.1371/journal.ppat.0020082. Table S1 HrpG activated independently from HrpB	Stress response	17549800	Rsp1581	83748005	RRSL_02532	periplasmic	21.93	7.6	5.26		1
Rsc0097	Putative alkaline phosphatase. COG1785: Inorganic ion transport and metabolism catalyze hydrolisis reaction via a phosphoseryl intermediate to produce inorganic phosphate and the corresponding alcohol EC_number: 3.1.3.1	Transport inorganic compound	17544816	Rsc0097	83746003	RRSL_04370	periplasmic	5.39	2.41		11.09	1
Rsc0098.	Putative alkaline phosphatase signal peptide protein. COG1785. EC_number 3.1.3.1. Possible pathways: Two component systems (PhoA) regulator in phosphate assimilation, paired with sensor PhoR KEGG rso02020. Folate biosynthesis KEGG rso00790	Transport inorganic compound	17544817	Rsc0098	83746002	RRSL_04369	periplasmic	2.8	2.41		14.45	1
PstS1	Putative Phosphate ABC transporter substrate binding protein. ABC transporter possibly phosphate KEGG rso02020	Transport inorganic compound	17546248	Rsc1529	83747759	RRSL_02180	periplasmic		2.33		8.73	1
PhoU	Probable phosphate transporter	Transport inorganic compound	17546252	Rsc1533	83747755	RRSL_02176	cytoplasmic		2.04			2
Rsc1741	ABC-type Fe3+ transport system. Periplasmic component COG1840	Transport inorganic compound	17546510	Rsc1791	83749494	RRSL_00543	periplasmic		3.59			2
Rsc2933	Possible porin. Transport of molecules. COG3203M forms aqueous channels to allow diffusion to outer membrane	Transport inorganic compound	17547652	Rsc2933	83747529	RRSL_02767	outer membrane	1.77	2.33		8.63	1
AcpA	Putative acid phosphatase. Phosphoesterase family. EC_number:3.1.3.2 Purple acid phosphatases (PAPs) Phosphate acquisition under stress conditions	Transport inorganic compound	17549395	Rsp1174	83745646	RRSL_04710	secreted	-6.63	2.8			9
Rsc0481	ABC-type aminoacid transport/signal transductions systems, periplasmic domain COG0834ET. Possible glutamate/aspartate transport system KEGG rsoM00230	Transport amino acid	17545200	Rsc0481	83746634	RRSL_03813	periplasmic				3.26	3
Rsc3386	Possibly part of an ABC transporter(MetQ). D-Methionine transport system KEGG rso02010. 2006 Valls et al. Plos Pathogen 2(8): e82 DOI: 10.1371/journal.ppat.0020082. Table S1. Reppressed by HrpG	Transport amino acid	17548103	Rsc3386	83745811	RRSL_04478	cytoplasmic membrane associated		-2.22			7
MocB	Rhizopine-binding signal peptide. Periplasmic binding protein. Putative simple sugar transport system. Associated with ABC transporter protein	Transport sugars	17545960	Rsc1241	83747978	RRSL_02159	periplasmic				-2.09	8
UgpB	ABC-type sugar transport system, periplasmic component. Putative glycerol phosphate transport system	Transport sugars	17545983	Rsc1264	83748692	RRSL_01415	periplasmic		2.28			2
OprB	Putative porin B precursor outer (glucose porin) transmembrane protein	Transport sugars	17549851	Rsp1632	83726216	RRSL_03040	outer membrane				-3.54	8
XylF	ABC transporter (D-Xylose transport system) KEGG rso02010.Operon rsp1633, rsp1634, rsp1635	Transport sugars	17549852	Rsp1633	83747087	RRSL_03041	periplasmic		2.26		8.28	1
Rsc0049	Possible 3-carboxymuconate cyclase. Biosynthesis of cofactors, NAD biosynthesis	Unknown	17544768	Rsc0049	83748654	RRSL_02031	periplasmic				-1.78	8
Rsc0387	peptidase M16 consists of two structurally related domains. One is an active peptidase, the other is inactive, The two domains hold the substrate like a clamp and cleave it. COG0612	Unknown	17545106	Rsc0387	83746836	RRSL_03275	periplasmic		2.4			2
Rsc1004	Nitroreductase-like family 5. Similar to nitroreductase	Unknown	17545723	Rsc1004	83745737	RRSL_04399	unknown		2.85			2
Rsc1412	Outer membrane protein assembly complex, YaeT conserved domain. COG4775M	Unknown	17546131	Rsc1412	83749790	RRSL_00230	outer membrane				5.74	3
Rsc1420	PEP synthetase regulatory protein homology Kinase-PPPase superfamily COG1806S K09773	Unknown	17546139	Rsc1420	no homolog in UW551	no homolog in MolK2 either	cytoplasmic		-2.49			7
Rsc1727	Hypothetical protein.2006 Valls et al. Plos Pathogen 2(8): e82 DOI: 10.1371/journal.ppat.0020082. Table S1 HrpG activated independently from HrpB	Unknown	17546446	Rsc1727	83749042	RRSL_01311	unknown		5.66			2
Rsc2021	Glutathione S-transferase domain EC_number: 2.5.1.18 cofactors metabolism.	Unknown	17546740	Rsc2021	83748056	RRSL_02461	cytoplasmic		-2.51			7
Rsc2071	SmpA/Om1A family domain cl01095. Probable lipoprotein transmembrane protein	Unknown	17546790	Rsc2067	83746292	RRSL_03885	unknown		-2.09			7
MaeB1	Possible malate dehydrogenase. Central intermediary metabolism. Unassigned individual reversible reactions. EC_number:1.1.1.39	Unknown	17546842	Rsc2123	83748892	RRSL_01276	cytoplasmic				-3.13	8
Qor	Putative quinone reductase EC_number: 1.6.5.5	Unknown	17546903	Rsc2184	83746475	RRSL_03470	cytoplasmic			-2.92		8
Rsc2441	Putative aminoacid binding protein	Unknown	17547160	Rsc2441	83746663	RRSL_03574	unknown				-1.64	8
Rsc2718	Hypothetical protein Rsc2718	Unknown	17547437	Rsc2718	83746741	RRSL_00719	periplasmic	24.55				2
Rsc3094	Conserved domain DUF1835 of unknown function	Unknown	17547813	Rsc3094	83746416	RRSL_04011	unknown		2.8			2
Rsp0115	signal peptide in N-terminal. Unknown function	Unknown	17548336	Rsp0115	83747026	RRSL_03400	unknown	1.96				2
Rsp0167	Putative sulfotransferase KEGG K13472.EC_number 2.8.2.- Similarity to Plant-pathogen interaction raxST ( AvrXa21 activity in Xanthomonas oryzae pv. Oryzae) 2004 GoesDaSilva et al., MPMI 17:593-601	Unknown	17548388	Rsp0167	83745924	RRSL_04282	unknown		2.16			2
Rsp0742	Partial TPR motif. Possible exported protein of unknown function. It is inside the Type VI gene cluster but no homology with any characterized type VI genes.	Unknown	17548963	Rsp0742	83748106	RRSL_01732	unknown	1.65				2
Rsp0752	Putative transmembrane protein. Gene close to the TypeVI secretion cluster in GMI1000 genome	Unknown	17548973	Rsp0752	83749838	RRSL_00168	transmembrane	-2.47				7
Tek	Tek-related protein cluster CLSK494816. Membrane associated precursor exported and processed. 1996 Denny et al. MPMI 9:272-281.	Unknown	17549223	Rsp1002	83748708	RRSL_01356	secreted	4.12			3.29	1
SuhB	possible Inositol phosphate monophosphatase EC_number:3.1.3.25	Unknown	17545879	Rsc1160	83748229	RRSL_01915	cytoplasmic	-1.51		1.94		5
Rsp1308	Putative dienelactone hydrolase multidomain EX_number:3.1.1.45.	Unknown	17549527	Rsp1308	83747451	RRSL_02836	unknown		-2.53			7
Rsp1636	Putative NAD-dependent epimerase/dehydratase COG0451MG	Unknown	17549855	Rsp1636	83747090	RRSL_03044	unknown	3.38				2
RRSL_00447	Possible methyltransferase. Methyltransf_23 domain EC_number=2.1.1.-	Unknown	no homolog in GMI1000		83749421	RRSL_00447	unknown		2.84			2
RSIPO_03987 in IPO1609) (RSPO m01224 in Po82)	Unknown function domain DUF3141	Unknown	386336226 (2)	RSPO_m01224	83723331	RRSL_00029 only c terminus	cytoplasm			-4.25		8
Egl	Endoglucanase Degradation of polysaccharides EC_number:3.2.1.4 1988 Roberts et al. J. Bacteriol. 170:1445-1451.Contributes to virulence when stem inoculated	Virulence	17548383	Rsp0162	83745929	RRSL_04288	secreted				7.81	3
Rsp 0275	Chitin/cellulose binding domain, chitinase domain COG3979R	Virulence	17548496	Rsp0275	83749973	RRSL_00064	secreted	9.01			2.81	1
CbhA	Cellobiohydrolase A domain COG5297. EC_number:3.2.1.91. 2005 Liu et al. MPMI 18:1296-1305 Contributes to virulence in GMI1000 when soil inoculated	Virulence	17548804	Rsp0583	83747569	RRSL_02065	secreted	2.82				2
HrcC	Secretin of the conserved family of type II apparatus system. KEGG:rso03070. Induced during growth in tomato 2004 Brown and Allen Mol microbiol 53:1641-1660	Virulence	17549095	Rsp0874	83747847	RRSL_00024	outer membrane				-1.55	8
WecC (EpsD)	UDP-N-acetyl-D-mannosamine dehydrogenase. Part of exopolysaccharide operon (EpsD). Enterobacterial common antigen glycolipid (ECA) pathway EC_number:1.1.1.336	Virulence	17549237	Rsp1016	83748849	RRSL_01059	cytoplasmic				-2.66	8
