# Supplementary material for: Proteomic comparison of Ralstonia solanacearum strains reveals temperature dependent virulence factors
Source: BMC Genomics. 2014 Apr 12;15:280. doi: 10.1186/1471-2164-15-280 (PMC4023598; doi:10.1186/1471-2164-15-280)
Supplement: Additional file 3 — Best fit protein detailed identification information by strain. The information for each spot sequenced includes regulation at 30°C, ratio of expression compared with 18°C, isoelectric point, from the gels; best fit protein description, accession number, protein size in Da, number of peptides, and protein coverage from Scaffold. [file 1471-2164-15-280-S3.xlsx]

## Sheet: Sheet1
Additional file 3 - Protein identification database for differentially expressed spots by strains of
R. solanacearum.
A. when incubated in contact with in vitro tomato plants roots
(a) 1- Cell-associated proteins experiments; 2- Secreted proteins experiment
Best peptide identification probability >=95%
Best protein identification probability >=99%
IP=isoelectric point
GMI1000	Comparison 30°C / 18°C
				Best fit Protein
Experiment(a)	Regulation at 30°C	Ratio	IP	Description	Accession GI	Protein size (Da)	# of peptides	Protein coverage%
1	DOWN	-1.91	5.21	trigger factor [Ralstonia solanacearum GMI1000], gi|21264069|sp|Q8XYP8.1|TIG_RALSO RecName: Full=Trigger factor; Short=TF, gi|17428727|emb|CAD15412.1| probable peptidyl-prolyl cis/trans isomerase (trigger factor) (tf) protein [Ralstonia solanacearum GMI1000]	17546429	50050	10	22.3
1	UP	13.87	5.77	pyruvate dehydrogenase subunit E1 [Ralstonia solanacearum GMI1000], gi|17428616|emb|CAD15302.1| probable pyruvate dehydrogenase e1 component oxidoreductase protein [Ralstonia solanacearum GMI1000]	17546319	100684	2	3.5
1	UP	2.69	5.32	Hypothetical cytosolic protein [Ralstonia solanacearum UW551], gi|207724469|ref|YP_002254866.1| hypothetical protein RSMK02795 [Ralstonia solanacearum MolK2], gi|83725190|gb|EAP72340.1| Hypothetical cytosolic protein [Ralstonia solanacearum UW551], gi|206589690|emb|CAQ36651.1| conserved hypothetical protein [Ralstonia solanacearum]	83748108	54930	7	13.5
1	UP	1.67	5.27	putative NAD+ dependent acetaldehyde dehydrogenase oxidoreductase protein [Ralstonia solanacearum GMI1000], gi|17430152|emb|CAD16837.1| putative nad+ dependent acetaldehyde dehydrogenase oxidoreductase protein [Ralstonia solanacearum GMI1000]	17548965	55040	16	38.5
2	UP	8.64	5.83	Hypothetical Protein RRSL_01735 [Ralstonia solanacearum UW551], gi|207724470|ref|YP_002254867.1| protein of unknown function duf796 [Ralstonia solanacearum MolK2], gi|83725191|gb|EAP72341.1| Hypothetical Protein RRSL_01735 [Ralstonia solanacearum UW551], gi|206589691|emb|CAQ36652.1| protein of unknown function duf796 [Ralstonia solanacearum]	83748109	18454	3	28.7
1	UP	2.24	5.93	10 kDa chaperonin GROES [Ralstonia solanacearum UW551], gi|207728089|ref|YP_002256483.1| 10 kda chaperonin [Ralstonia solanacearum MolK2], gi|207742484|ref|YP_002258876.1| 10 kda chaperonin (protein cpn10) (groes protein) [Ralstonia solanacearum IPO1609], gi|83725737|gb|EAP72878.1| 10 kDa chaperonin GROES [Ralstonia solanacearum UW551], gi|206591334|emb|CAQ56946.1| 10 kda chaperonin (protein cpn1…	83747557	10380	4	62.5
1	UP	1.8	5.7	60 kda chaperonin [Ralstonia solanacearum MolK2], gi|206591335|emb|CAQ56947.1| 60 kda chaperonin (protein cpn60) (groel protein). [Ralstonia solanacearum]	207728090/83747556	57320	11	26.1
1	UP	1.67	5.29	heat shock protein 90 [Ralstonia solanacearum GMI1000], gi|20532103|sp|Q8Y0Q3.1|HTPG_RALSO RecName: Full=Chaperone protein htpG; AltName: Full=Heat shock protein htpG; AltName: Full=High temperature protein G, gi|17428003|emb|CAD14692.1| probable chaperone protein htpg (heat shock protein htpg) (high temperatureprotein g). [Ralstonia solanacearum GMI1000]	17545709	71400	26	45.6
1	UP	4.9	5.8	ATP-dependent protease [Ralstonia solanacearum GMI1000], gi|54035873|sp|Q8XZR0.1|CLPB_RALSO RecName: Full=Chaperone protein clpB, gi|17428350|emb|CAD15037.1| probable chaperone clpb protein [Ralstonia solanacearum GMI1000]	17546054	95550	15	18.2
1	UP	3.19	6.61	hypothetical protein RSc1605 [Ralstonia solanacearum GMI1000], gi|17428621|emb|CAD15307.1| probable polyhydroxybutyrate granule-associated protein (phasin) phap1 [Ralstonia solanacearum GMI1000]	17546324	20280	8	49.2
1	DOWN	-3.15	6.67	Peroxiredoxin [Ralstonia solanacearum UW551], gi|207722283|ref|YP_002252719.1| alkyl hydroperoxide reductase subunit C [Ralstonia solanacearum MolK2], gi|207738808|ref|YP_002257201.1| alkyl hydroperoxide reductase (subunit c) protein [Ralstonia solanacearum IPO1609], gi|83724975|gb|EAP72129.1| Peroxiredoxin [Ralstonia solanacearum UW551], gi|206587460|emb|CAQ18042.1| alkyl hydroperoxide reductase…	83748353	20480	6	33.2
1	UP	21.93	7.38	Catalase [Ralstonia solanacearum UW551], gi|207738686|ref|YP_002257079.1| catalase hydroperoxidase hpII protein [Ralstonia solanacearum IPO1609], gi|83725307|gb|EAP72455.1| Catalase [Ralstonia solanacearum UW551], gi|206592054|emb|CAQ58960.1| catalase hydroperoxidase hpII protein [Ralstonia solanacearum IPO1609]	83748005	56450	11	23.2
2	UP	5.39	5.23	putative alkaline phosphatase lipoprotein transmembrane [Ralstonia solanacearum GMI1000], gi|17427105|emb|CAD13625.1| putative alkaline phosphatase lipoprotein transmembrane [Ralstonia solanacearum GMI1000]	17544816	49600	5	14.5
2	UP	2.68	6.55	putative alkaline phosphatase signal peptide protein [Ralstonia solanacearum GMI1000], gi|17427106|emb|CAD13626.1| putative alkaline phosphatase signal peptide protein [Ralstonia solanacearum GMI1000]	17544817	48903	6	16.1
2	UP	1.77	8.68	Outer membrane porin protein 32 precursor [Ralstonia solanacearum UW551], gi|207721814|ref|YP_002252252.1| porin protein [Ralstonia solanacearum MolK2], gi|207744490|ref|YP_002260882.1| porin protein [Ralstonia solanacearum IPO1609], gi|83725843|gb|EAP72983.1| Outer membrane porin protein 32 precursor [Ralstonia solanacearum UW551], gi|206586980|emb|CAQ17564.1| porin protein [Ralstonia solanacear…	83747529	39076	4	35.5
2	DOWN	-6.63	5.4	Acid phosphatase [Ralstonia solanacearum UW551], gi|83727723|gb|EAP74843.1| Acid phosphatase [Ralstonia solanacearum UW551]	83745646	81213	5	7.73
1	UP	1.96	7	hypothetical protein RSMK05345 [Ralstonia solanacearum MolK2], gi|206587887|emb|CAQ18469.1| hypothetical protein [Ralstonia solanacearum]	207722705/83747026	14480	6	31.9
1	UP	1.65	5.04	lipoprotein [Ralstonia solanacearum MolK2], gi|206589688|emb|CAQ36649.1| lipoprotein [Ralstonia solanacearum]	207724467/83748100	20720	8	57.8
2	DOWN	-2.47	8.04	Hypothetical Protein RRSL_00168 [Ralstonia solanacearum UW551], gi|207741852|ref|YP_002258244.1| hypothetical protein RSIPO_00033 [Ralstonia solanacearum IPO1609], gi|83723493|gb|EAP70701.1| Hypothetical Protein RRSL_00168 [Ralstonia solanacearum UW551], gi|206593236|emb|CAQ60163.1| conserved hypothetical protein [Ralstonia solanacearum IPO1609]	83749838	33786	4	7.06
2	UP	4.12	9.08	TEK signal peptide protein [Ralstonia solanacearum GMI1000], gi|17431475|emb|CAD18153.1| tek signal peptide protein [Ralstonia solanacearum GMI1000]	17549223	57244	9	16.5
1	DOWN	-1.51	5.42	inositol monophosphatase [Ralstonia solanacearum GMI1000], gi|17428174|emb|CAD14862.1| probable inositol monophosphatase (extragenic suppressor protein) [Ralstonia solanacearum GMI1000]	17545879	29360	7	23.7
1	UP	3.38	5.32	putative oxidoreductase protein [Ralstonia solanacearum GMI1000], gi|17432111|emb|CAD18787.1| putative nad-dependent epimerase/dehydratase; oxidoreductase protein [Ralstonia solanacearum GMI1000]	17549855	32590	3	11.8
2	UP	9.01	5.16	Chitinase [Ralstonia solanacearum UW551], gi|207722246|ref|YP_002252682.1| glycosyl hydrolase family 18 protein with carbohydrate binding domain [Ralstonia solanacearum MolK2], gi|207738841|ref|YP_002257234.1| glycosyl hydrolase family 18 protein with carbohydrate binding domain [Ralstonia solanacearum IPO1609], gi|83723362|gb|EAP70588.1| Chitinase [Ralstonia solanacearum UW551], gi|206587423|emb…	83749973/17548496	41927	3	8.5
2	UP	2.82	7.08	exoglucanase A [Ralstonia solanacearum GMI1000], gi|17431053|emb|CAD17734.1| probable exoglucanase a (1,4-beta-cellobiosidase) protein [Ralstonia solanacearum GMI1000]	17548804	61311	4	11.2
2	UP	24.55	5.8	hypothetical protein RSMK01790 [Ralstonia solanacearum MolK2], gi|206586765|emb|CAQ17350.1| conserved hypothetical protein [Ralstonia solanacearum]	207721604/83746741	19772	6	41.3
2	UP	1.77	8.68	phosphate-binding periplasmic protein (pbp) [Ralstonia solanacearum MolK2], gi|207742909|ref|YP_002259301.1| phosphate-binding periplasmic protein (pbp) [Ralstonia solanacearum IPO1609], gi|206589207|emb|CAQ36169.1| phosphate-binding periplasmic protein (pbp) [Ralstonia solanacearum MolK2], gi|206594304|emb|CAQ61231.1| phosphate-binding periplasmic protein (pbp) [Ralstonia solanacearum IPO1609]	207723999/83747759	37363	11	39.1
UW551	Comparison 30°C / 18°C
				Best fit Protein
Experiment(a)	Regulation at 30°C	Ratio	IP	Description	Accession GI	Protein size (Da)	# of peptides	Protein coverage%
1	DOWN	-2.13	5.94	pyruvate dehydrogenase subunit E1 [Ralstonia solanacearum GMI1000], gi|17428616|emb|CAD15302.1| probable pyruvate dehydrogenase e1 component oxidoreductase protein [Ralstonia solanacearum GMI1000]	17546319	100630	31	33.9
2	DOWN	-10.53	6.21	Hypothetical Protein RRSL_01735 [Ralstonia solanacearum UW551], gi|207724470|ref|YP_002254867.1| protein of unknown function duf796 [Ralstonia solanacearum MolK2], gi|83725191|gb|EAP72341.1| Hypothetical Protein RRSL_01735 [Ralstonia solanacearum UW551], gi|206589691|emb|CAQ36652.1| protein of unknown function duf796 [Ralstonia solanacearum]	83748109	18454	3	29
1	DOWN	-1.55	6.25	60 kda chaperonin [Ralstonia solanacearum MolK2], gi|206591335|emb|CAQ56947.1| 60 kda chaperonin (protein cpn60) (groel protein). [Ralstonia solanacearum]	83747556	57320	16	34.6
1	DOWN	-1.64	6.31	hypothetical protein RSc1605 [Ralstonia solanacearum GMI1000], gi|17428621|emb|CAD15307.1| probable polyhydroxybutyrate granule-associated protein (phasin) phap1 [Ralstonia solanacearum GMI1000]	17546324	20280	6	42.5
1	DOWN	-1.51	6.55	Peroxiredoxin [Ralstonia solanacearum UW551], gi|207722283|ref|YP_002252719.1| alkyl hydroperoxide reductase subunit C [Ralstonia solanacearum MolK2], gi|207738808|ref|YP_002257201.1| alkyl hydroperoxide reductase (subunit c) protein [Ralstonia solanacearum IPO1609], gi|83724975|gb|EAP72129.1| Peroxiredoxin [Ralstonia solanacearum UW551], gi|206587460|emb|CAQ18042.1| alkyl hydroperoxide reductase…	83748353	20480	5	65.2
2	UP	11.09	5.37	putative alkaline phosphatase lipoprotein transmembrane [Ralstonia solanacearum GMI1000], gi|17427105|emb|CAD13625.1| putative alkaline phosphatase lipoprotein transmembrane [Ralstonia solanacearum GMI1000]	17544816	49601	3	8.3
2	UP	14.45	6.42	putative alkaline phosphatase signal peptide protein [Ralstonia solanacearum GMI1000], gi|17427106|emb|CAD13626.1| putative alkaline phosphatase signal peptide protein [Ralstonia solanacearum GMI1000]	17544817	48903	2	7.5
2	UP	8.63	8.68	putative porin signal peptide protein [Ralstonia solanacearum GMI1000], gi|17429956|emb|CAD16640.1| putative porin signal peptide protein [Ralstonia solanacearum GMI1000]	17547652	39556	9	29.8
2	UP	3.29	7.82	tek protein [Ralstonia solanacearum MolK2], gi|206589880|emb|CAQ36841.1| tek protein [Ralstonia solanacearum]	83748708	57181	3	16.5
1	DOWN	-1.51	5.35	SSU ribosomal protein S2P [Ralstonia solanacearum UW551], gi|207723354|ref|YP_002253753.1| 30S ribosomal protein S2 [Ralstonia solanacearum MolK2], gi|207743244|ref|YP_002259636.1| 30s ribosomal protein s2 [Ralstonia solanacearum IPO1609], gi|83724499|gb|EAP71664.1| SSU ribosomal protein S2P [Ralstonia solanacearum UW551], gi|206588553|emb|CAQ35516.1| 30s ribosomal protein s2. [Ralstonia solanace…	83748807	27150	8	31.6
1	DOWN	-1.51	6.15	ATP-dependent protease ATP-binding specificity subunit [Ralstonia solanacearum GMI1000], gi|17429485|emb|CAD16171.1| probable atp-dependent protease (atp-binding specificity subunit) protein [Ralstonia solanacearum GMI1000]	17547183	83540	28	44.6
1	DOWN	-1.53	6.49	Aromatic-amino-acid aminotransferase [Ralstonia solanacearum UW551], gi|207725270|ref|YP_002255666.1| aromatic-amino-acid aminotransferase protein [Ralstonia solanacearum MolK2], gi|207743643|ref|YP_002260035.1| aromatic-amino-acid aminotransferase protein [Ralstonia solanacearum IPO1609], gi|83727423|gb|EAP74544.1| Aromatic-amino-acid aminotransferase [Ralstonia solanacearum UW551], gi|206590504…	83745733	42920	16	47.2
1	DOWN	-1.55	6.55	ketol-acid reductoisomerase [Ralstonia solanacearum GMI1000], gi|50400589|sp|Q8XXN8.1|ILVC_RALSO RecName: Full=Ketol-acid reductoisomerase; AltName: Full=Acetohydroxy-acid isomeroreductase; AltName: Full=Alpha-keto-beta-hydroxylacil reductoisomerase, gi|17429094|emb|CAD15782.1| probable ketol-acid reductoisomerase (acetohydroxy-acidisomeroreductase) (alpha-keto-beta-hydroxylacil reductoisomerase)…	17546794	36390	17	45.3
1	DOWN	-3.13	6.55	enoyl-coa hydratase / 3,2-trans-enoyl-coa isomerase / 3-hydroxyacyl-coa dehydrogenase [Ralstonia solanacearum UW551], gi|207742322|ref|YP_002258714.1| 3-hydroxyacyl-coa dehydrogenase protein [Ralstonia solanacearum IPO1609], gi|83726762|gb|EAP73890.1| enoyl-coa hydratase / 3,2-trans-enoyl-coa isomerase / 3-hydroxyacyl-coa dehydrogenase [Ralstonia solanacearum UW551], gi|206593712|emb|CAQ60639.1| …	83746628	89080	23	89.08
1	DOWN	-2.07	6.71	3-ketoacyl-CoA thiolase [Ralstonia solanacearum UW551], gi|207727918|ref|YP_002256312.1| acetyl-coa acyltransferase protein [Ralstonia solanacearum MolK2], gi|207742323|ref|YP_002258715.1| acetyl-coa acyltransferase protein [Ralstonia solanacearum IPO1609], gi|83726763|gb|EAP73891.1| 3-ketoacyl-CoA thiolase [Ralstonia solanacearum UW551], gi|206591160|emb|CAQ56772.1| acetyl-coa acyltransferase pr…	83746629	41550	21	67.9
1	DOWN	-2.21	6.73	citrate synthase protein [Ralstonia solanacearum MolK2], gi|206589116|emb|CAQ36078.1| citrate synthase protein [Ralstonia solanacearum MolK2]	207723910/83748086	48340	23	57.3
1	DOWN	-1.8	5.76	Sulfate adenylyltransferase subunit 1 [Ralstonia solanacearum UW551], gi|207742603|ref|YP_002258995.1| sulfate adenylyltransferase subunit 1 protein [Ralstonia solanacearum IPO1609], gi|83726637|gb|EAP73766.1| Sulfate adenylyltransferase subunit 1 [Ralstonia solanacearum UW551], gi|206593997|emb|CAQ60924.1| sulfate adenylyltransferase subunit 1 protein [Ralstonia solanacearum IPO1609]	83746684	47700	30	57.2
1	DOWN	-1.87	6.5	glyceraldehyde-3-phosphate dehydrogenase [Ralstonia solanacearum GMI1000], gi|20141299|sp|P52694.2|G3P_RALSO RecName: Full=Glyceraldehyde-3-phosphate dehydrogenase; Short=GAPDH, gi|17429771|emb|CAD16456.1| probable glyceraldehyde-3-phosphate dehydrogenase (gapdh). oxidoreductase protein [Ralstonia solanacearum GMI1000]	17547468	35690	9	41.3
1	DOWN	-1.6	6.22	acetyl-coenzyme a carboxylase carboxyl transferase (subunit beta) protein [Ralstonia solanacearum MolK2], gi|206588190|emb|CAQ18759.1| acetyl-coenzyme a carboxylase carboxyl transferase (subunit beta) protein [Ralstonia solanacearum]	207723001/83748096	31810	5	17.9
2	UP	8.11	8.56	outer membrane protein w [Ralstonia solanacearum MolK2], gi|206587272|emb|CAQ17856.1| outer membrane protein w [Ralstonia solanacearum MolK2]	83749546	25642	4	23.2
1	DOWN	-1.8	5.7	aspartyl-trna synthetase (aspartate--trna ligase)(asprs) protein [Ralstonia solanacearum IPO1609], gi|206593703|emb|CAQ60630.1| aspartyl-trna synthetase (aspartate--trna ligase)(asprs) protein [Ralstonia solanacearum IPO1609]	207742315/83746621	69900	6	38.7
1	DOWN	-1.53	6.39	purine biosynthesis protein PurH [Ralstonia solanacearum MolK2], gi|206591192|emb|CAQ56804.1| bifunctional purine biosynthesis protein purh [includes:phosphoribosylaminoimidazolecarboxamide formyltransferase (aicar transformylase); imp cyclohydrolase (inosinicase) (imp synthetase) (atic)]. [Ralstonia solanacearum]	207727949/83749326	55800	17	37
1	DOWN	-1.98	4.75	preprotein translocase subunit SecB [Ralstonia solanacearum GMI1000], gi|81506693|sp|Q8Y2I0.1|SECB_RALSO RecName: Full=Protein-export protein secB, gi|17427365|emb|CAD13884.1| probable protein-export protein secb [Ralstonia solanacearum GMI1000]	17545075	18890	6	39.9
1	DOWN	-3.28	5.84	peroxidase / catalase [Ralstonia solanacearum UW551], gi|83724346|gb|EAP71516.1| peroxidase / catalase [Ralstonia solanacearum UW551]	83749008	79060	28	44.3
1	DOWN	-1.65	7.14	PhbA [Ralstonia solanacearum UW551], gi|207724166|ref|YP_002254564.1| acetyl-coa acetyltransferase (acetoacetyl-coa thiolase) protein [Ralstonia solanacearum MolK2], gi|207743021|ref|YP_002259413.1| acetyl-coa acetyltransferase (acetoacetyl-coa thiolase) protein [Ralstonia solanacearum IPO1609], gi|83727576|gb|EAP74697.1| PhbA [Ralstonia solanacearum UW551], gi|206589376|emb|CAQ36338.1| acetyl-co…	83745886	40450	18	52.4
2	UP	8.73	8.91	phosphate-binding periplasmic protein (pbp) [Ralstonia solanacearum MolK2], gi|207742909|ref|YP_002259301.1| phosphate-binding periplasmic protein (pbp) [Ralstonia solanacearum IPO1609], gi|206589207|emb|CAQ36169.1| phosphate-binding periplasmic protein (pbp) [Ralstonia solanacearum MolK2], gi|206594304|emb|CAQ61231.1| phosphate-binding periplasmic protein (pbp) [Ralstonia solanacearum IPO1609]	83747759	36249	11	38.5
2	UP	3.26	8.83	amino-acid-binding periplasmic (PBP) ABC transporter protein [Ralstonia solanacearum GMI1000], gi|17427491|emb|CAD14009.1| probable amino-acid-binding periplasmic (pbp) abc transporter protein [Ralstonia solanacearum GMI1000]	17545200	34500	8	31
1	DOWN	-2.09	9.96	Hypothetical protein RRSL_02159 [Ralstonia solanacearum UW551], gi|207743411|ref|YP_002259803.1| rhizopine-binding protein precursor [Ralstonia solanacearum IPO1609], gi|83725396|gb|EAP72543.1| Hypothetical protein RRSL_02159 [Ralstonia solanacearum UW551], gi|206594808|emb|CAQ61735.1| rhizopine-binding protein precursor [Ralstonia solanacearum IPO1609]	83747978	32750	11	42.3
1	DOWN	-3.54	7.33	putative porin B precursor outer (glucose porin) transmembrane protein [Ralstonia solanacearum GMI1000], gi|17432107|emb|CAD18783.1| putative porin b precursor outer (glucose porin) transmembrane protein [Ralstonia solanacearum GMI1000]	17549851	50000	14	36
2	UP	8.28	8.58	D-xylose-binding periplasmic ABC transporter protein [Ralstonia solanacearum GMI1000], gi|17432108|emb|CAD18784.1| probable d-xylose-binding periplasmic abc transporter protein [Ralstonia solanacearum GMI1000]	17549852	35982	4	17.4
1	DOWN	-1.78	6.94	putative hemaggltinin-related protein [Ralstonia solanacearum GMI1000], gi|17427057|emb|CAD13577.1| probable 3-carboxymuconate cyclase protein [Ralstonia solanacearum GMI1000]	17544768	44370	10	53.3
2	UP	5.74	7.64	putative outer membrane signal peptide protein [Ralstonia solanacearum GMI1000], gi|17428427|emb|CAD15114.1| putative outer membrane signal peptide protein [Ralstonia solanacearum GMI1000]	17546131	85880	2	9.5
1	DOWN	-3.13	6.11	malic enzyme [Ralstonia solanacearum GMI1000], gi|17429142|emb|CAD15830.1| putative nadp-dependent malic enzyme oxidoreductase protein [Ralstonia solanacearum GMI1000]	17546842	83110	17	23.9
2	UP	7.81	8.82	endoglucanase [Ralstonia solanacearum]	219903522/83745929	24667	6	37.8
1	DOWN	-1.55	6.25	HrcC [Ralstonia solanacearum UW551], gi|207739230|ref|YP_002257623.1| hrp protein hrcc [Ralstonia solanacearum IPO1609], gi|83725494|gb|EAP72639.1| HrcC [Ralstonia solanacearum UW551], gi|206592603|emb|CAQ59509.1| hrp conserved protein hrcc [Ralstonia solanacearum IPO1609]	83747847	60400	11	23.3
1	DOWN	-2.66	5.58	ndp-n-acetyl-d-galactosaminuronic acid dehydrogenase protein [Ralstonia solanacearum MolK2], gi|206589894|emb|CAQ36855.1| ndp-n-acetyl-d-galactosaminuronic acid dehydrogenase protein [Ralstonia solanacearum]	207724671/83748849	46740	18	49.9
2	UP	2.81	5.67	Chitinase [Ralstonia solanacearum UW551], gi|207722246|ref|YP_002252682.1| glycosyl hydrolase family 18 protein with carbohydrate binding domain [Ralstonia solanacearum MolK2], gi|207738841|ref|YP_002257234.1| glycosyl hydrolase family 18 protein with carbohydrate binding domain [Ralstonia solanacearum IPO1609], gi|83723362|gb|EAP70588.1| Chitinase [Ralstonia solanacearum UW551], gi|206587423|emb…	83749973	36809	4	13.9
1	DOWN	-1.64	5.04	Leucine-, isoleucine-, valine-, threonine-, and alanine-binding protein [Ralstonia solanacearum UW551], gi|83726616|gb|EAP73745.1| Leucine-, isoleucine-, valine-, threonine-, and alanine-binding protein [Ralstonia solanacearum UW551]	83746663	41758	9	35
1	DOWN	-1.54	5.8	LeuC [Ralstonia solanacearum UW551], gi|207723911|ref|YP_002254309.1| 3-isopropylmalate dehydratase large subunit (isopropylmalate isomerase) (alpha-ipm isomerase) (ipmi) protein [Ralstonia solanacearum MolK2], gi|207742807|ref|YP_002259199.1| 3-isopropylmalate dehydratase large subunit (isopropylmalate isomerase) (alpha-ipm isomerase) (ipmi) protein [Ralstonia solanacearum IPO1609], gi|83725273|…	83748087	50871	7	22
P673	Comparison 30°C / 18°C
				Best fit Protein
Experiment(a)	Regulation at 30°C	Ratio	IP	Description	Accession GI	Protein size (Da)	# of peptides	Protein coverage%
1	UP	2.59	5.21	trigger factor [Ralstonia solanacearum GMI1000], gi|21264069|sp|Q8XYP8.1|TIG_RALSO RecName: Full=Trigger factor; Short=TF, gi|17428727|emb|CAD15412.1| probable peptidyl-prolyl cis/trans isomerase (trigger factor) (tf) protein [Ralstonia solanacearum GMI1000]	17546429	50050	10	22.3
1	DOWN	-1.7	5.93	10 kDa chaperonin GROES [Ralstonia solanacearum UW551], gi|207728089|ref|YP_002256483.1| 10 kda chaperonin [Ralstonia solanacearum MolK2], gi|207742484|ref|YP_002258876.1| 10 kda chaperonin (protein cpn10) (groes protein) [Ralstonia solanacearum IPO1609], gi|83725737|gb|EAP72878.1| 10 kDa chaperonin GROES [Ralstonia solanacearum UW551], gi|206591334|emb|CAQ56946.1| 10 kda chaperonin (protein cpn1…	83747557	10380	4	62.5
1	DOWN	-4.68	6.42	hypothetical protein RSc1605 [Ralstonia solanacearum GMI1000], gi|17428621|emb|CAD15307.1| probable polyhydroxybutyrate granule-associated protein (phasin) phap1 [Ralstonia solanacearum GMI1000]	17546324	20280	8	20.28
1	DOWN	-4.72	6.59	Peroxiredoxin [Ralstonia solanacearum UW551], gi|207722283|ref|YP_002252719.1| alkyl hydroperoxide reductase subunit C [Ralstonia solanacearum MolK2], gi|207738808|ref|YP_002257201.1| alkyl hydroperoxide reductase (subunit c) protein [Ralstonia solanacearum IPO1609], gi|83724975|gb|EAP72129.1| Peroxiredoxin [Ralstonia solanacearum UW551], gi|206587460|emb|CAQ18042.1| alkyl hydroperoxide reductase…	83748353	20480	7	38.5
1	UP	5.26	7.38	Catalase [Ralstonia solanacearum UW551], gi|207738686|ref|YP_002257079.1| catalase hydroperoxidase hpII protein [Ralstonia solanacearum IPO1609], gi|83725307|gb|EAP72455.1| Catalase [Ralstonia solanacearum UW551], gi|206592054|emb|CAQ58960.1| catalase hydroperoxidase hpII protein [Ralstonia solanacearum IPO1609]	83748005	56450	11	23.2
1	UP	1.94	5.42	inositol monophosphatase [Ralstonia solanacearum GMI1000], gi|17428174|emb|CAD14862.1| probable inositol monophosphatase (extragenic suppressor protein) [Ralstonia solanacearum GMI1000]	17545879	29360	7	23.7
1	DOWN	-1.5	5.13	1-(5-phosphoribosyl)-5-[(5-phosphoribosylamino)methylideneamino] imidazole-4-carboxamide isomerase [Ralstonia solanacearum GMI1000], gi|20454962|sp|Q8XV84.1|HIS4_RALSO RecName: Full=1-(5-phosphoribosyl)-5-[(5-phosphoribosylamino)methylideneamino] imidazole-4-carboxamide isomerase; AltName: Full=Phosphoribosylformimino-5-aminoimidazole carboxamide ribotide isomerase, gi|17429970|emb|CAD16654.1| pr…	207744504/17547666	26250	4	21.9
1	DOWN	-2.89	6.34	Glucosamine--fructose-6-phosphate aminotransferase (isomerizing) [Ralstonia solanacearum UW551], gi|207742050|ref|YP_002258442.1| glucosamine--fructose-6-phosphate aminotransferase [isomerizing] (hexosephosphate aminotransferase) (d-fructose-6-phosphate amidotransferase) (gfat) (l-glutamine-d-fructose-6-phosphate amidotransferase) (glucosamine-6-phosphate synthase) protein [Ralstonia solanacearum…	83745934	66660	4	7.03
1	DOWN	-3.07	6.53	malate dehydrogenase [Ralstonia solanacearum GMI1000], gi|48428260|sp|Q8XXW5.1|MDH_RALSO RecName: Full=Malate dehydrogenase, gi|17429016|emb|CAD15700.1| probable malate dehydrogenase . oxidoreductase protein [Ralstonia solanacearum GMI1000]	17546717	35410	7	22.8
1	DOWN	-2.92	6.37	nadph:quinone reductase, zeta-crystallin homolog protein [Ralstonia solanacearum MolK2], gi|206588989|emb|CAQ35951.1| nadph:quinone reductase, zeta-crystallin homolog protein [Ralstonia solanacearum MolK2]	83746475	34222	4	17.6
1	DOWN	-4.41	6.39	NADH dehydrogenase subunit G [Ralstonia solanacearum GMI1000], gi|17429075|emb|CAD15763.1| probable nadh dehydrogenaseI(chain g) oxidoreductase protein [Ralstonia solanacearum GMI1000]	207723879/17546775	82950	4	5.87
1	DOWN	-4.25	5.76	hypothetical protein RSIPO_03987 [Ralstonia solanacearum IPO1609], gi|206592659|emb|CAQ59565.1| conserved hypothetical protein [Ralstonia solanacearum IPO1609]	207739285	82186	12	16
P597	Comparison 30°C / 18°C
				Best fit Protein
Experiment(a)	Regulation at 30°C	Ratio	IP	Description	Accession GI	Protein size (Da)	# of peptides	Protein coverage%
1	UP	1.71	5.21	trigger factor [Ralstonia solanacearum GMI1000], gi|21264069|sp|Q8XYP8.1|TIG_RALSO RecName: Full=Trigger factor; Short=TF, gi|17428727|emb|CAD15412.1| probable peptidyl-prolyl cis/trans isomerase (trigger factor) (tf) protein [Ralstonia solanacearum GMI1000]	17546429	50050	10	22.3
1	DOWN	-2.93	5.78	PROBABLE PYRUVATE DEHYDROGENASE E1 COMPONENT OXIDOREDUCTASE PROTEIN [Ralstonia solanacearum GMI1000], gi|17428616|emb|CAD15302.1| probable pyruvate dehydrogenase e1 component oxidoreductase protein [Ralstonia solanacearum]	17546319	100630	13	19.6
1	UP	2.05	4.74	Hypothetical cytosolic protein [Ralstonia solanacearum UW551], gi|83725190|gb|EAP72340.1| Hypothetical cytosolic protein [Ralstonia solanacearum UW551]	83748108	54929	9	23.6
1	UP	15.58	6.11	Hypothetical Protein RRSL_01735 [Ralstonia solanacearum UW551], gi|83725191|gb|EAP72341.1| Hypothetical Protein RRSL_01735 [Ralstonia solanacearum UW551]	83748109	18454	5	11.7
1	UP	2.33	5.74	60 kDa chaperonin GROEL [Ralstonia solanacearum UW551], gi|83725736|gb|EAP72877.1| 60 kDa chaperonin GROEL [Ralstonia solanacearum UW551]	83747556	57314	6	16.1
1	UP	3.24	6.05	ClpB protein [Ralstonia solanacearum UW551], gi|83724756|gb|EAP71914.1| ClpB protein [Ralstonia solanacearum UW551]	83748548	95618	14	17.9
1	UP	3.18	6.66	granule-associated protein [Ralstonia solanacearum UW551], gi|83727551|gb|EAP74672.1| granule-associated protein [Ralstonia solanacearum UW551]	83745861	20394	9	66
1	UP	7.6	6.88	Catalase [Ralstonia solanacearum UW551], gi|83725307|gb|EAP72455.1| Catalase [Ralstonia solanacearum UW551]	83748005	56465	8	17
1	UP	2.41	5.89	Alkaline phosphatase [Ralstonia solanacearum UW551], gi|83727396|gb|EAP74518.1| Alkaline phosphatase [Ralstonia solanacearum UW551]	83746002	48857	6	19.6
1	UP	2.33	9.6	Outer membrane porin protein 32 precursor [Ralstonia solanacearum UW551], gi|83725843|gb|EAP72983.1| Outer membrane porin protein 32 precursor [Ralstonia solanacearum UW551]	83747529	39059	6	22.9
1	UP	2.8	4.96	Acid phosphatase [Ralstonia solanacearum UW551], gi|83727723|gb|EAP74843.1| Acid phosphatase [Ralstonia solanacearum UW551]	83745646	81195	5	9.66
1	UP	2.16	6.41	malate dehydrogenase [Ralstonia solanacearum GMI1000], gi|48428260|sp|Q8XXW5|MDH_RALSO Malate dehydrogenase, gi|17429016|emb|CAD15700.1| probable malate dehydrogenase . oxidoreductase protein [Ralstonia solanacearum]	17546717	35405	7	25.2
1	UP	6.46	5.86	LeuC [Ralstonia solanacearum UW551], gi|83725273|gb|EAP72422.1| LeuC [Ralstonia solanacearum UW551]	83748087	50871	7	14.6
1	DOWN	-2.15	6.22	Citrate synthase [Ralstonia solanacearum UW551], gi|83725272|gb|EAP72421.1| Citrate synthase [Ralstonia solanacearum UW551]	83748086	48338	10	37.9
1	UP	2.27	3.87	Protein translocase subunit secB [Ralstonia solanacearum UW551], gi|83726450|gb|EAP73581.1| Protein translocase subunit secB [Ralstonia solanacearum UW551]	83746865	18851	4	31.8
1	UP	2.25	5.46	peroxidase / catalase [Ralstonia solanacearum UW551], gi|83724346|gb|EAP71516.1| peroxidase / catalase [Ralstonia solanacearum UW551]	83749008	79051	11	26.2
1	DOWN	-2	8.58	PhbA [Ralstonia solanacearum UW551], gi|83727576|gb|EAP74697.1| PhbA [Ralstonia solanacearum UW551]	83745886	40443	5	18.8
1	UP	2.33	9.6	Phosphate-binding protein [Ralstonia solanacearum UW551], gi|83725531|gb|EAP72675.1| Phosphate-binding protein [Ralstonia solanacearum UW551]	83747759	37345	6	20.9
1	UP	2.26	9.34	D-xylose-binding protein [Ralstonia solanacearum UW551], gi|83726217|gb|EAP73351.1| D-xylose-binding protein [Ralstonia solanacearum UW551]	83747087	35972	12	44.5
1	UP	3.69	6.15	Peptidyl-prolyl cis-trans isomerase [Ralstonia solanacearum UW551], gi|83724016|gb|EAP71197.1| Peptidyl-prolyl cis-trans isomerase [Ralstonia solanacearum UW551]	83749338	53363	4	11.1
1	UP	3.05	6.33	putative transcription termination factor rho (helicase) protein [Ralstonia pickettii 12J], gi|121302756|gb|EAX43724.1| putative transcription termination factor rho (helicase) protein [Ralstonia pickettii 12J]	83749756	47386	9	27.9
1	UP	2.03	5.76	S-adenosyl-L-homocysteine hydrolase [Ralstonia solanacearum GMI1000], gi|21362919|sp|Q8Y387|SAHH_RALSO Adenosylhomocysteinase (S-adenosyl-L-homocysteine hydrolase) (AdoHcyase), gi|17427101|emb|CAD13621.1| probable adenosylhomocysteinase (s-adenosyl-l-homocysteinehydrolase) (adohcyase) protein [Ralstonia solanacearum]	17544812	51932	8	24.7
1	DOWN	-2.54	5.58	thiamine biosynthesis protein ThiC [Ralstonia solanacearum GMI1000], gi|24638273|sp|Q8Y368|THIC_RALSO Thiamine biosynthesis protein thiC, gi|17427121|emb|CAD13641.1| thiamine biosynthesis protein thic thiamine biosynthesis [Ralstonia solanacearum]	17544832	70067	8	19.5
1	UP	2.09	6	PROBABLE GLUTAMATE DEHYDROGENASE (NAD(P)+) OXIDOREDUCTASE PROTEIN [Ralstonia solanacearum GMI1000], gi|17427490|emb|CAD14008.1| probable glutamate dehydrogenase (nad(p)+) oxidoreductase protein [Ralstonia solanacearum]	17545199	46804	6	16.6
1	DOWN	-2.02	5.59	Hypothetical Protein RRSL_01081 [Ralstonia solanacearum UW551], gi|83724214|gb|EAP71387.1| Hypothetical Protein RRSL_01081 [Ralstonia solanacearum UW551]	83749093	39548	6	22.2
1	UP	3.21	5.29	Threonine synthase [Ralstonia solanacearum UW551], gi|83724749|gb|EAP71907.1| Threonine synthase [Ralstonia solanacearum UW551]	83748541	53681	10	25.7
1	DOWN	-2.71	5.87	Cystathionine beta-lyase [Ralstonia solanacearum UW551], gi|83727583|gb|EAP74704.1| Cystathionine beta-lyase [Ralstonia solanacearum UW551]	83745893	49529	7	24.5
1	UP	4.65	5.7	Dihydroxy-acid dehydratase [Ralstonia solanacearum UW551], gi|83726646|gb|EAP73775.1| Dihydroxy-acid dehydratase [Ralstonia solanacearum UW551]	83746693	58909	5	12.7
1	UP	2.19	5.51	Isocitrate lyase [Ralstonia solanacearum UW551], gi|83724779|gb|EAP71937.1| Isocitrate lyase [Ralstonia solanacearum UW551]	83748571	47809	6	20.7
1	UP	5.48	6.07	NADH-quinone oxidoreductase chain F [Ralstonia solanacearum UW551], gi|83727052|gb|EAP74177.1| NADH-quinone oxidoreductase chain F [Ralstonia solanacearum UW551]	83746302	47381	5	17.4
1	DOWN	-2.02	5.59	sulfate adenylyltransferase subunit 2 [Ralstonia solanacearum GMI1000], gi|17429443|emb|CAD16129.1| putative sulfate adenylyltransferase subunit 2 protein [Ralstonia solanacearum]	17547141	35615	5	19.3
1	UP	3.02	0.65	oxidoreductase; succinate-semialdehyde dehydrogenase gabD1 [Ralstonia solanacearum UW551], gi|83726147|gb|EAP73282.1| oxidoreductase; succinate-semialdehyde dehydrogenase gabD1 [Ralstonia solanacearum UW551]	83747172	52601	5	13.3
1	DOWN	-3.8	8.08	malate:quinone oxidoreductase [Ralstonia solanacearum GMI1000], gi|24638011|sp|Q8XRL7|MQO_RALSO Probable malate:quinone oxidoreductase (Malate dehydrogenase [acceptor]) (MQO), gi|17431286|emb|CAD17965.1| probable malate:quinone oxidoreductase (malatedehydrogenase [acceptor]) (mqo). oxidoreductase protein [Ralstonia solanacearum]	17549035	59424	10	28.3
1	DOWN	-2.23	5.8	PROBABLE RESPIRATORY NITRATE REDUCTASE OXIDOREDUCTASE PROTEIN [Ralstonia solanacearum GMI1000], gi|17431448|emb|CAD18126.1| probable respiratory nitrate reductase oxidoreductase protein [Ralstonia solanacearum]	17549196	57640	3	7.96
1	UP	2.41	8.21	Aspartate carbamoyltransferase [Ralstonia solanacearum UW551], gi|83727193|gb|EAP74317.1| Aspartate carbamoyltransferase [Ralstonia solanacearum UW551]	83746227	35157	5	15.2
1	DOWN	-2.71	5.87	Tryptophanyl-tRNA synthetase [Ralstonia solanacearum UW551], gi|83725089|gb|EAP72241.1| Tryptophanyl-tRNA synthetase [Ralstonia solanacearum UW551]	83748248	45554	7	20.7
1	DOWN	-2.23	5.8	GMP synthase (glutamine-hydrolyzing) [Ralstonia solanacearum UW551], gi|83723341|gb|EAP70574.1| GMP synthase (glutamine-hydrolyzing) [Ralstonia solanacearum UW551]	83749991	65243	7	15.3
1	UP	3.2	5.14	Methionyl-tRNA synthetase / Protein secretion chaperonin CsaA [Ralstonia solanacearum UW551], gi|83726668|gb|EAP73797.1| Methionyl-tRNA synthetase / Protein secretion chaperonin CsaA [Ralstonia solanacearum UW551]	83746715	80193	4	6.88
1	UP	5.48	5.86	Adenylosuccinate lyase [Ralstonia solanacearum UW551], gi|83726512|gb|EAP73642.1| Adenylosuccinate lyase [Ralstonia solanacearum UW551]	83746743	55361	4	11.8
1	DOWN	-2.1	5.5	Ribonucleoside-diphosphate reductase alpha chain [Ralstonia solanacearum UW551], gi|83726580|gb|EAP73710.1| Ribonucleoside-diphosphate reductase alpha chain [Ralstonia solanacearum UW551]	83746811	108865	10	13.7
1	UP	2.85	5.07	Prolyl-tRNA synthetase [Ralstonia solanacearum UW551], gi|83726590|gb|EAP73720.1| Prolyl-tRNA synthetase [Ralstonia solanacearum UW551]	83746821	68951	9	18.8
1	UP	2	8.7	PilQ [Ralstonia solanacearum UW551], gi|83725165|gb|EAP72316.1| PilQ [Ralstonia solanacearum UW551]	83748197	76449	10	17.4
1	DOWN	-3.35	8.02	Probable multidrug resistance protein A (emrA) MLYD family [Ralstonia solanacearum UW551], gi|83723675|gb|EAP70872.1| Probable multidrug resistance protein A (emrA) MLYD family [Ralstonia solanacearum UW551]	83749673	44844	8	29.9
1	UP	3.53	6.38	granule-associated protein [Ralstonia solanacearum UW551], gi|83726144|gb|EAP73279.1| granule-associated protein [Ralstonia solanacearum UW551]	83747169	18656	4	30.6
1	UP	2.49	6.11	Polyphenol oxidase A1 precursor [Ralstonia solanacearum UW551], gi|83726469|gb|EAP73600.1| Polyphenol oxidase A1 precursor [Ralstonia solanacearum UW551]	83746884	59651	8	16.6
1	UP	2.18	6.45	PROBABLE ANTIOXIDANT (PEROXIDASE) OXIDOREDUCTASE PROTEIN [Ralstonia solanacearum GMI1000], gi|17427765|emb|CAD14284.1| probable antioxidant (peroxidase) oxidoreductase protein [Ralstonia solanacearum]	17545473	23909	7	40.1
1	UP	15.58	6.11	PUTATIVE DNA PROTECTION DURING STARVATION OR OXYDATIVE STRESS TRANSCRIPTION REGULATOR PROTEIN [Ralstonia solanacearum GMI1000], gi|17429709|emb|CAD16394.1| putative dna protection during starvation or oxydative stress transcription regulator protein [Ralstonia solanacearum]	17547406	18376	11	17
1	UP	2.04	5.07	PhoU [Ralstonia solanacearum UW551], gi|83725527|gb|EAP72671.1| PhoU [Ralstonia solanacearum UW551]	83747755	26338	10	46
1	UP	3.59	7.68	ABC transporter substrate-binding protein [Ralstonia solanacearum UW551], gi|83723848|gb|EAP71036.1| ABC transporter substrate-binding protein [Ralstonia solanacearum UW551]	83749494	37503	6	22.2
1	DOWN	-2.22	8.53	PUTATIVE OUTERMEMBRANE SIGNAL PEPTIDE PROTEIN [Ralstonia solanacearum GMI1000], gi|17430410|emb|CAD16883.1| conserved hypothetical protein [Ralstonia solanacearum]	17548103	56722	5	12.9
1	UP	2.28	9.03	Glycerol-3-phosphate-binding protein [Ralstonia solanacearum UW551], gi|83724654|gb|EAP71815.1| Glycerol-3-phosphate-binding protein [Ralstonia solanacearum UW551]	83748692	47686	9	24.2
1	UP	2.4	6.47	Zinc protease [Ralstonia solanacearum UW551], gi|83726421|gb|EAP73552.1| Zinc protease [Ralstonia solanacearum UW551]	83746836	55063	6	20.9
1	UP	2.85	5.97	Oxygen-insensitive NAD(P)H nitroreductase [Ralstonia solanacearum UW551], gi|83727427|gb|EAP74548.1| Oxygen-insensitive NAD(P)H nitroreductase [Ralstonia solanacearum UW551]	83745737	21505	4	28.7
1	UP	5.66	6.02	Hypothetical Protein RRSL_01311 [Ralstonia solanacearum UW551], gi|83724305|gb|EAP71476.1| Hypothetical Protein RRSL_01311 [Ralstonia solanacearum UW551]	83749042	21233	4	29.6
1	DOWN	-2.51	9.91	Glutathione S-transferase [Ralstonia solanacearum UW551], gi|83725242|gb|EAP72391.1| Glutathione S-transferase [Ralstonia solanacearum UW551]	83748056	26245	6	35.2
1	DOWN	-2.09	5.99	Polyribonucleotide nucleotidyltransferase [Ralstonia solanacearum UW551], gi|83727042|gb|EAP74167.1| Polyribonucleotide nucleotidyltransferase [Ralstonia solanacearum UW551]	83746292	77494	11	22.6
1	DOWN	-2.49	6.28	hypothetical protein RSc1420 [Ralstonia solanacearum GMI1000], gi|32699928|sp|Q8XZH5|Y1420_RALSO UPF0085 protein RSc1420, gi|17428435|emb|CAD15122.1| conserved hypothetical protein [Ralstonia solanacearum]	17546139	31535	4	18.6
1	UP	2.8	5.39	hypothetical protein RSMK05455 [Ralstonia solanacearum MolK2], gi|206587993|emb|CAQ18574.1| conserved hypothetical protein [Ralstonia solanacearum]	207722809/83746416	28860	5	20.1
1	UP	2.16	6.41	Hypothetical Protein RRSL_04282 [Ralstonia solanacearum UW551], gi|83727318|gb|EAP74440.1| Hypothetical Protein RRSL_04282 [Ralstonia solanacearum UW551]	83745924	34019	4	14.8
1	DOWN	-2.53	5.99	Usf protein [Ralstonia solanacearum UW551], gi|83725908|gb|EAP73047.1| Usf protein [Ralstonia solanacearum UW551]	83747451	25474	7	44.2
1	UP	2.84	5.92	Probable methyltransferase [Ralstonia solanacearum UW551], gi|83723901|gb|EAP71086.1| Probable methyltransferase [Ralstonia solanacearum UW551]	83749421	23660	5	24.8
B. R. solanacearum incubated in rich media in absence of plants
Best peptide identification probability >=95%
Best protein identification probability >=99%
P597	Comparison 30°C / 18°C
		Best fit Protein
	Regulation at 30°C	Ratio	IP	Description	Accession GI	Protein size (Da)	# of peptides	Protein coverage%
	UP	2.81	8.59	PilQ [Ralstonia solanacearum UW551], gi|83725165|gb|EAP72316.1| PilQ [Ralstonia solanacearum UW551]	83748197	76467	9	14.4
	UP	2.8	5.48	Mannose-6-phosphate isomerase [Ralstonia solanacearum UW551], gi|83725983|gb|EAP73121.1| Mannose-6-phosphate isomerase [Ralstonia solanacearum UW551]	83747396	49013	4	11.5
	UP	2.41	6.04	putative pyruvate dehydrogenase e1 component oxidoreductase protein [Ralstonia pickettii 12J], gi|121301144|gb|EAX42118.1| putative pyruvate dehydrogenase e1 component oxidoreductase protein [Ralstonia pickettii 12J]	83745856	100703	7	8.15
	UP	7.28	7.35	Catalase [Ralstonia solanacearum UW551], gi|83725307|gb|EAP72455.1| Catalase [Ralstonia solanacearum UW551]	83748005	56465	13	29.1
	UP	2.04	5.61	PROBABLE FUMARATE HYDRATASE PROTEIN [Ralstonia solanacearum GMI1000], gi|17428973|emb|CAD15657.1| probable fumarate hydratase protein [Ralstonia solanacearum]	17546674	54337	16	32.9
	UP	4.72	4.44	PhzF [Ralstonia solanacearum UW551], gi|83724026|gb|EAP71206.1| PhzF [Ralstonia solanacearum UW551]	83749295	30819	5	24.6
	UP	2.84	5.43	Ornithine cyclodeaminase [Ralstonia solanacearum UW551], gi|83724917|gb|EAP72072.1| Ornithine cyclodeaminase [Ralstonia solanacearum UW551]	83748401	37307	7	25
	UP	2.81	8.04	Ferrichrome-iron receptor [Ralstonia solanacearum UW551], gi|83726277|gb|EAP73410.1| Ferrichrome-iron receptor [Ralstonia solanacearum UW551]	83747000	93372	10	16.2
	UP	2.03	10.03	ABC transporter substrate-binding protein [Ralstonia solanacearum UW551]	83747931	37952	2	19	97% identity
