# Supplementary material for: Proteomic comparison of Ralstonia solanacearum strains reveals temperature dependent virulence factors
Source: BMC Genomics. 2014 Apr 12;15:280. doi: 10.1186/1471-2164-15-280 (PMC4023598; doi:10.1186/1471-2164-15-280)
Supplement: Additional file 5 — List of primers designed for the qRT-PCR relative quantification. Includes the primer pair sequences used for qRT-PCR and the estimated length of the products. [file 1471-2164-15-280-S5.xlsx]

## Sheet: Sheet1
Additional File 5
List of primers designed for the qRT-PCR relative quantification
Target gene	Forward primer	Reverse primer	Template RS strain	expected length (bp)
16sRNA	TGCACGAAAGCGTGGGGAGC	CATCCACCGCTTGTGCGGGT	P673,P597,GMI1000,UW551	188
leuC	ATCCGTGCGCTGTCGATGGAAG	AGTGCAGCAAGCGCCAGTAG	P673,P597,GMI1000,UW551	178
Rsc1605 (phasin2)	GAACCTGCAAGTCGTCAAAG	TACAGGTGACGGTTGTAAGC	GMI1000, UW551	153
Rsc1605 (phasin2)	GTCGAGCACAGCAAGAAGG	TACAGGTGGCGGTTGTAGG	P597,P673	116
clpB	TCAAGAACACGGTGATCG	GATGCGGTTCAGGAACTC	P673,P597,GMI1000	183
clpB	TGATCCGCATCGACATGAG	CTGCAGCAGCACATTGAAG	UW551	191
ppo	GTGGCTGGGCATGAAGTTCC	TGTCGCCGGTCTTGAACAGG	P673,GMI1000,UW551	188
ppo	GTGGCTGGGCATGAAGTTCC	CGCGTGGCATGACATCGTAG	P597	122
htpG	GAAGATGGCGTTCCAGGCAGAG	TCGAAGCGCAGCTTGTCCAC	P673,P597,GMI1000,UW551	132
dps	TGCTGGCCGATACCTACTC	CTGCGTCTCGAACATCAGATGC	P673,P597,GMI1000,UW551	101
ahcP1	TGGTCCGTGCTGATCTTC	GTTTCGTGCCACACCTTG	P673,P597,GMI1000,UW551	158
katE	TCCAGGGCAAGGACTTCAAC	ATCGTGCCGACCTTCACTTC	P673,P597,GMI1000,UW551	184
katG	GCCGATCAAGCAGAAGTACG	GAAGCCGAAGGTCTTGAAGC	P673,P597,GMI1000,UW551	103
pilQ	ACTGGCGACCAAGGAGAAGG	GCCACGCTTGGACAAGATGC	P673,P597,GMI1000,UW551	181
Rsp0744	CGCTCAAGTGCCCGACCGAAATC	TCGCGCATCATCGCCTTCAGGTAG	P673,P597,GMI1000,UW551	155
hcp	ACGACCTTCGGTGAAGTGAC	CTCTTCTGCTGGGTGTACTTCC	P673,P597,GMI1000,UW551	194
chbA	TGTTGGCGCGACCGCTTATG	CAAGCCAGACCGATGTCGGGTAG	P673, UW551	131
chbA	TGACGCTCGTTGCGCTAAAG	AGGCAGAGTGAGCGATATCC	GMI1000	122
chbA	GGCGCAACCGCTTATGTGAACC	ATCAAGCCAGACCGACGTAGGG	P597	129
hrpB	CTGCAGCTGGCGTTCAAGAG	GCGGTGTCGATGATGTTGG	P673,P597,GMI1000,UW551	128
hrpG	ACGATGCCCTGACGCTGTTG	TCTGCGAACTGGCCGAACAC	P673,P597,GMI1000,UW551	160
