# Supplementary material for: Proteomic comparison of Ralstonia solanacearum strains reveals temperature dependent virulence factors
Source: BMC Genomics. 2014 Apr 12;15:280. doi: 10.1186/1471-2164-15-280 (PMC4023598; doi:10.1186/1471-2164-15-280)
Supplement: Additional file 6 — Peptide report from Scaffold. Excel workbook containing 5 worksheets with the complete peptide report for the proteins by experiment exported from Scaffold viewer program. [file 1471-2164-15-280-S6.xlsx]

## Sheet: Peptide Report Exp P597
Experiment: P597Proteins10307Exp1-version4.3
Conditions: rich media no plants. Comparison: P597 at 30 vs. 18 °C. Cell-associated proteins
Database Set: 2 Databases
	Database Name: a subset of the NCBInr_20070701 database
	Version: unknown
	Taxonomy: All Entries
	Number of Proteins: 346
	Database Name: the NCBInr_20070701 database
	Version: unknown
	Taxonomy: All Entries
	Number of Proteins: 5222402
	Explain Database w/ < 1000 entries:
	Does database contain common contaminants?: unknown
Search Engine Set: 2 Search Engines
	Search Engine: Mascot
	Version: 2.2.0
	Samples: All Samples
	Fragment Tolerance: 0.30 Da (Monoisotopic)
	Parent Tolerance: 0.30 Da (Monoisotopic)
	Fixed Modifications: +57 on C (Carbamidomethyl)
	Variable Modifications: -17 on n (Pyro-cmC), +1 on NQ (Deamidation), +16 on M (Oxidation)
	Database: the NCBInr_20070701 database (unknown version, 5222402 entries)
	Digestion Enzyme: Non-specific
	Max Missed Cleavages: 1
	Probability Model: Analysis performed prior to Scaffold 4
	Search Engine: X! Tandem
	Version: 2007.01.01.1
	Samples: All Samples
	Fragment Tolerance: 0.30 Da (Monoisotopic)
	Parent Tolerance: 0.30 Da (Monoisotopic)
	Fixed Modifications: +57 on C (Carbamidomethyl)
	Variable Modifications: -17 on n (Pyro-cmC), +1 on NQ (Deamidation), +16 on M (Oxidation)
	Database: a subset of the NCBInr_20070701 database
	Digestion Enzyme: Non-specific
	Max Missed Cleavages: 2
	Probability Model: Analysis performed prior to Scaffold 4
Scaffold: Version: Scaffold_4.3.2
	Protein Grouping Strategy: Experiment-wide grouping with binary peptide-protein weights
	Peptide Thresholds: 95.0% minimum
	Protein Thresholds: 95.0% minimum and 2 peptides minimum
	Peptide FDR: 5.3% (Prophet)
	Protein FDR: 0.2% (Prophet)
Biological sample name	Protein name	Protein accession numbers	Protein molecular weight (Da)	Protein identification probability	Exclusive unique peptide count	Exclusive unique spectrum count	Total spectrum count	Percentage of total spectra	Percentage sequence coverage	Peptide sequence	Previous amino acid	Next amino acid	Best Peptide identification probability	Best Mascot Ion score	Best Mascot Identity score	Best Mascot Delta Ion score	Best X! Tandem -log(e) score	Number of identified +1H spectra	Number of identified +2H spectra	Number of identified +3H spectra	Number of identified +4H spectra	Number of enzymatic termini	Calculated +1H Peptide Mass (AMU)	Total TIC	Peptide start index	Peptide stop index
Norman 0183	putative pyruvate dehydrogenase e1 component oxidoreductase protein [Ralstonia pickettii 12J], gi|121301144|gb|EAX42118.1| putative pyruvate dehydrogenase e1 component oxidoreductase protein [Ralstonia pickettii 12J]	gi|17546319,gi|83745856	100703	1	7	7	7	0.269	0.0815	ALADEGVLPR	K	E	0.95	70.3	54.3	0	3.48	0	1	0	0	2	1040.57	9.0487	865	874
Norman 0183	putative pyruvate dehydrogenase e1 component oxidoreductase protein [Ralstonia pickettii 12J], gi|121301144|gb|EAX42118.1| putative pyruvate dehydrogenase e1 component oxidoreductase protein [Ralstonia pickettii 12J]	gi|17546319,gi|83745856	100703	1	7	7	7	0.269	0.0815	EFFFNTPELK	R	A	0.95	51.5	55.3	0	2.28	0	1	0	0	2	1271.63	5.3408	343	352
Norman 0183	putative pyruvate dehydrogenase e1 component oxidoreductase protein [Ralstonia pickettii 12J], gi|121301144|gb|EAX42118.1| putative pyruvate dehydrogenase e1 component oxidoreductase protein [Ralstonia pickettii 12J]	gi|17546319,gi|83745856	100703	1	7	7	7	0.269	0.0815	EVIAAAELLK	R	K	0.95	54	54.7	0	2.82	0	1	0	0	2	1056.63	3.7012	746	755
Norman 0183	putative pyruvate dehydrogenase e1 component oxidoreductase protein [Ralstonia pickettii 12J], gi|121301144|gb|EAX42118.1| putative pyruvate dehydrogenase e1 component oxidoreductase protein [Ralstonia pickettii 12J]	gi|17546319,gi|83745856	100703	1	7	7	7	0.269	0.0815	GPVIASTDYVR	R	T	0.95	58.4	55.3	0	3.21	0	1	0	0	2	1177.62	7.1256	806	816
Norman 0183	putative pyruvate dehydrogenase e1 component oxidoreductase protein [Ralstonia pickettii 12J], gi|121301144|gb|EAX42118.1| putative pyruvate dehydrogenase e1 component oxidoreductase protein [Ralstonia pickettii 12J]	gi|17546319,gi|83745856	100703	1	7	7	7	0.269	0.0815	IGDLCWAAGDMR	R	S	0.95	83	54	0	5.82	0	1	0	0	2	1364.61	4.8764	615	626
Norman 0183	putative pyruvate dehydrogenase e1 component oxidoreductase protein [Ralstonia pickettii 12J], gi|121301144|gb|EAX42118.1| putative pyruvate dehydrogenase e1 component oxidoreductase protein [Ralstonia pickettii 12J]	gi|17546319,gi|83745856	100703	1	7	7	7	0.269	0.0815	TFGMEGLFR	R	Q	0.95	61.1	55.1	0	2.31	0	1	0	0	2	1057.51	3.704	533	541
Norman 0183	putative pyruvate dehydrogenase e1 component oxidoreductase protein [Ralstonia pickettii 12J], gi|121301144|gb|EAX42118.1| putative pyruvate dehydrogenase e1 component oxidoreductase protein [Ralstonia pickettii 12J]	gi|17546319,gi|83745856	100703	1	7	7	7	0.269	0.0815	YVVLGTDGFGR	R	S	0.95	58.4	54.7	0	2.43	0	1	0	0	2	1183.61	6.8671	830	840
Norman 0582	PROBABLE FUMARATE HYDRATASE PROTEIN [Ralstonia solanacearum GMI1000], gi|17428973|emb|CAD15657.1| probable fumarate hydratase protein [Ralstonia solanacearum]	gi|17546674	54337.2	1	16	19	25	0.321	0.329	AERGPVAIEAIQK	K	H	0.95	54.1	54.8	0	5.12	0	0	1	0	2	1381.78	17.9208	418	430
Norman 0582	PROBABLE FUMARATE HYDRATASE PROTEIN [Ralstonia solanacearum GMI1000], gi|17428973|emb|CAD15657.1| probable fumarate hydratase protein [Ralstonia solanacearum]	gi|17546674	54337.2	1	16	19	25	0.321	0.329	ASVLADPAGKR	R	T	0.95	46.4	54.6	0	1.85	0	1	0	0	2	1084.61	3.7056	112	122
Norman 0582	PROBABLE FUMARATE HYDRATASE PROTEIN [Ralstonia solanacearum GMI1000], gi|17428973|emb|CAD15657.1| probable fumarate hydratase protein [Ralstonia solanacearum]	gi|17546674	54337.2	1	16	19	25	0.321	0.329	DAIAQILTNSR	K	M	0.95	71.3	55.3	0	-1.88	0	1	0	0	2	1202.64	18.3128	46	56
Norman 0582	PROBABLE FUMARATE HYDRATASE PROTEIN [Ralstonia solanacearum GMI1000], gi|17428973|emb|CAD15657.1| probable fumarate hydratase protein [Ralstonia solanacearum]	gi|17546674	54337.2	1	16	19	25	0.321	0.329	EALMEPIDIQDLIAR	K	G	0.95	63	53.7	0	6.04	0	2	0	0	2	1742.9	176.609	207	221
Norman 0582	PROBABLE FUMARATE HYDRATASE PROTEIN [Ralstonia solanacearum GMI1000], gi|17428973|emb|CAD15657.1| probable fumarate hydratase protein [Ralstonia solanacearum]	gi|17546674	54337.2	1	16	19	25	0.321	0.329	FTETMLAK	K	T	0.95	42	54.2	0	1.44	0	1	0	0	2	940.481	11.7004	401	408
Norman 0582	PROBABLE FUMARATE HYDRATASE PROTEIN [Ralstonia solanacearum GMI1000], gi|17428973|emb|CAD15657.1| probable fumarate hydratase protein [Ralstonia solanacearum]	gi|17546674	54337.2	1	16	19	25	0.321	0.329	FVMLNPSDSIVDWVLK	K	T	0.95	59.7	54	0	10.1	0	0	1	0	2	1862.97	2.2426	160	175
Norman 0582	PROBABLE FUMARATE HYDRATASE PROTEIN [Ralstonia solanacearum GMI1000], gi|17428973|emb|CAD15657.1| probable fumarate hydratase protein [Ralstonia solanacearum]	gi|17546674	54337.2	1	16	19	25	0.321	0.329	GEQLPIDFTNR	R	V	0.95	41.8	55.1	0	2.16	0	2	0	0	2	1289.65	175.392	361	371
Norman 0582	PROBABLE FUMARATE HYDRATASE PROTEIN [Ralstonia solanacearum GMI1000], gi|17428973|emb|CAD15657.1| probable fumarate hydratase protein [Ralstonia solanacearum]	gi|17546674	54337.2	1	16	19	25	0.321	0.329	GPVAIEAIQK	R	H	0.95	59.6	54.7	0	3.33	0	4	0	0	2	1025.6	368.796	421	430
Norman 0582	PROBABLE FUMARATE HYDRATASE PROTEIN [Ralstonia solanacearum GMI1000], gi|17428973|emb|CAD15657.1| probable fumarate hydratase protein [Ralstonia solanacearum]	gi|17546674	54337.2	1	16	19	25	0.321	0.329	LEAPDLSQWPK	K	V	0.95	61.8	54.7	0	3.07	0	1	0	0	2	1283.66	34.0571	295	305
Norman 0582	PROBABLE FUMARATE HYDRATASE PROTEIN [Ralstonia solanacearum GMI1000], gi|17428973|emb|CAD15657.1| probable fumarate hydratase protein [Ralstonia solanacearum]	gi|17546674	54337.2	1	16	19	25	0.321	0.329	MDKFTETMLAK	R	T	0.95	48.7	54.3	0	3.17	0	0	1	0	2	1314.64	108.397	398	408
Norman 0582	PROBABLE FUMARATE HYDRATASE PROTEIN [Ralstonia solanacearum GMI1000], gi|17428973|emb|CAD15657.1| probable fumarate hydratase protein [Ralstonia solanacearum]	gi|17546674	54337.2	1	16	19	25	0.321	0.329	TGLIAMVGK	K	A	0.95	63.1	55.5	0	2.14	0	4	0	0	2	905.513	27.396	409	417
Norman 0582	PROBABLE FUMARATE HYDRATASE PROTEIN [Ralstonia solanacearum GMI1000], gi|17428973|emb|CAD15657.1| probable fumarate hydratase protein [Ralstonia solanacearum]	gi|17546674	54337.2	1	16	19	25	0.321	0.329	TGPAEWQAK	K	I	0.95	56.9	55.6	0	2.14	0	1	0	0	2	987.49	1.6333	490	498
Norman 0582	PROBABLE FUMARATE HYDRATASE PROTEIN [Ralstonia solanacearum GMI1000], gi|17428973|emb|CAD15657.1| probable fumarate hydratase protein [Ralstonia solanacearum]	gi|17546674	54337.2	1	16	19	25	0.321	0.329	VEWAPNTETSK	K	R	0.95	57.1	54.9	0	1.96	0	1	0	0	2	1261.61	11.361	306	316
Norman 0582	PROBABLE FUMARATE HYDRATASE PROTEIN [Ralstonia solanacearum GMI1000], gi|17428973|emb|CAD15657.1| probable fumarate hydratase protein [Ralstonia solanacearum]	gi|17546674	54337.2	1	16	19	25	0.321	0.329	VEWAPNTETSKR	K	V	0.95	48.6	54.8	0	3.28	0	0	1	0	2	1417.71	22.4785	306	317
Norman 0582	PROBABLE FUMARATE HYDRATASE PROTEIN [Ralstonia solanacearum GMI1000], gi|17428973|emb|CAD15657.1| probable fumarate hydratase protein [Ralstonia solanacearum]	gi|17546674	54337.2	1	16	19	25	0.321	0.329	VNALGIGAQGLGGLATVLDVK	K	I	0.95	80.6	54.5	0	9.52	0	0	1	0	2	1966.13	12.8646	238	258
Norman 0582	PROBABLE FUMARATE HYDRATASE PROTEIN [Ralstonia solanacearum GMI1000], gi|17428973|emb|CAD15657.1| probable fumarate hydratase protein [Ralstonia solanacearum]	gi|17546674	54337.2	1	16	19	25	0.321	0.329	WDGATMSLEDMVNEGVR	R	R	0.95	75.1	44.8	0	3.82	0	0	2	0	2	1925.84	55.0992	84	100
Norman 0643	PROBABLE FUMARATE HYDRATASE PROTEIN [Ralstonia solanacearum GMI1000], gi|17428973|emb|CAD15657.1| probable fumarate hydratase protein [Ralstonia solanacearum]	gi|17546674	54337.2	1	8	8	8	0.178	0.207	DAIAQILTNSR	K	M	0.95	65.1	55.3	0	2.74	0	1	0	0	2	1201.65	5.9537	46	56
Norman 0643	PROBABLE FUMARATE HYDRATASE PROTEIN [Ralstonia solanacearum GMI1000], gi|17428973|emb|CAD15657.1| probable fumarate hydratase protein [Ralstonia solanacearum]	gi|17546674	54337.2	1	8	8	8	0.178	0.207	EALMEPIDIQDLIAR	K	G	0.95	89.7	54.6	0	5.28	0	1	0	0	2	1726.9	145.134	207	221
Norman 0643	PROBABLE FUMARATE HYDRATASE PROTEIN [Ralstonia solanacearum GMI1000], gi|17428973|emb|CAD15657.1| probable fumarate hydratase protein [Ralstonia solanacearum]	gi|17546674	54337.2	1	8	8	8	0.178	0.207	GEQLPIDFTNR	R	V	0.95	50.3	55.2	0	3.2	0	1	0	0	2	1289.65	6.0417	361	371
Norman 0643	PROBABLE FUMARATE HYDRATASE PROTEIN [Ralstonia solanacearum GMI1000], gi|17428973|emb|CAD15657.1| probable fumarate hydratase protein [Ralstonia solanacearum]	gi|17546674	54337.2	1	8	8	8	0.178	0.207	GPVAIEAIQK	R	H	0.95	49.4	54.7	0	3.89	0	1	0	0	2	1025.6	2.7831	421	430
Norman 0643	PROBABLE FUMARATE HYDRATASE PROTEIN [Ralstonia solanacearum GMI1000], gi|17428973|emb|CAD15657.1| probable fumarate hydratase protein [Ralstonia solanacearum]	gi|17546674	54337.2	1	8	8	8	0.178	0.207	LEAPDLSQWPK	K	V	0.95	41.4	54.8	0	1.68	0	1	0	0	2	1283.66	4.1565	295	305
Norman 0643	PROBABLE FUMARATE HYDRATASE PROTEIN [Ralstonia solanacearum GMI1000], gi|17428973|emb|CAD15657.1| probable fumarate hydratase protein [Ralstonia solanacearum]	gi|17546674	54337.2	1	8	8	8	0.178	0.207	TGLIAMVGK	K	A	0.95	64.6	55.8	0	2.24	0	1	0	0	2	889.518	5.7256	409	417
Norman 0643	PROBABLE FUMARATE HYDRATASE PROTEIN [Ralstonia solanacearum GMI1000], gi|17428973|emb|CAD15657.1| probable fumarate hydratase protein [Ralstonia solanacearum]	gi|17546674	54337.2	1	8	8	8	0.178	0.207	VNALGIGAQGLGGLATVLDVK	K	I	0.95	87.3	54.5	0	7.14	0	0	1	0	2	1966.13	16.666	238	258
Norman 0643	PROBABLE FUMARATE HYDRATASE PROTEIN [Ralstonia solanacearum GMI1000], gi|17428973|emb|CAD15657.1| probable fumarate hydratase protein [Ralstonia solanacearum]	gi|17546674	54337.2	1	8	8	8	0.178	0.207	WDGATMSLEDMVNEGVR	R	R	0.95	68.5	47.3	0	3.7	0	0	1	0	2	1909.84	5.1202	84	100
Norman 0644	PROBABLE FUMARATE HYDRATASE PROTEIN [Ralstonia solanacearum GMI1000], gi|17428973|emb|CAD15657.1| probable fumarate hydratase protein [Ralstonia solanacearum]	gi|17546674	54337.2	0.998	2	2	2	0.0364	0.071	EALMEPIDIQDLIAR	K	G	0.95	82.6	54.3	0	4.85	0	1	0	0	2	1726.9	6.7753	207	221
Norman 0644	PROBABLE FUMARATE HYDRATASE PROTEIN [Ralstonia solanacearum GMI1000], gi|17428973|emb|CAD15657.1| probable fumarate hydratase protein [Ralstonia solanacearum]	gi|17546674	54337.2	0.998	2	2	2	0.0364	0.071	VNALGIGAQGLGGLATVLDVK	K	I	0.95	76.9	54.5	0	6.89	0	0	1	0	2	1966.13	7.4896	238	258
Norman 0314	Ferrichrome-iron receptor [Ralstonia solanacearum UW551], gi|83726277|gb|EAP73410.1| Ferrichrome-iron receptor [Ralstonia solanacearum UW551]	gi|83747000	93372.2	0.998	2	2	2	0.0541	0.0407	GTVWQNELTQQAETFGIR	R	H	0.95	83.8	53	0	3.8	0	0	1	0	2	2078.03	2.4722	502	519
Norman 0314	Ferrichrome-iron receptor [Ralstonia solanacearum UW551], gi|83726277|gb|EAP73410.1| Ferrichrome-iron receptor [Ralstonia solanacearum UW551]	gi|83747000	93372.2	0.998	2	2	2	0.0541	0.0407	SVNDGPVPTVTLNVNQR	R	N	0.95	72.7	54.8	0	4.25	0	0	1	0	2	1809.95	3.905	480	496
Norman 0368	Ferrichrome-iron receptor [Ralstonia solanacearum UW551], gi|83726277|gb|EAP73410.1| Ferrichrome-iron receptor [Ralstonia solanacearum UW551]	gi|83747000	93372.2	1	10	11	11	0.212	0.162	AYYVSAHGGAENYNLPGAPR	R	M	0.95	56.8	51.3	0	7.02	0	0	1	0	2	2107	7.3512	831	850
Norman 0368	Ferrichrome-iron receptor [Ralstonia solanacearum UW551], gi|83726277|gb|EAP73410.1| Ferrichrome-iron receptor [Ralstonia solanacearum UW551]	gi|83747000	93372.2	1	10	11	11	0.212	0.162	GPAAVLYGR	K	G	0.95	53.9	55.8	0	2.74	0	1	0	0	2	903.505	7.4725	301	309
Norman 0368	Ferrichrome-iron receptor [Ralstonia solanacearum UW551], gi|83726277|gb|EAP73410.1| Ferrichrome-iron receptor [Ralstonia solanacearum UW551]	gi|83747000	93372.2	1	10	11	11	0.212	0.162	IADQGVPSYR	R	G	0.95	58.5	55.3	0	3.47	0	1	0	0	2	1105.56	8.4147	407	416
Norman 0368	Ferrichrome-iron receptor [Ralstonia solanacearum UW551], gi|83726277|gb|EAP73410.1| Ferrichrome-iron receptor [Ralstonia solanacearum UW551]	gi|83747000	93372.2	1	10	11	11	0.212	0.162	LTGAVEDSGGFR	R	N	0.95	69.1	54.6	0	4	0	1	0	0	2	1208.59	4.8341	360	371
Norman 0368	Ferrichrome-iron receptor [Ralstonia solanacearum UW551], gi|83726277|gb|EAP73410.1| Ferrichrome-iron receptor [Ralstonia solanacearum UW551]	gi|83747000	93372.2	1	10	11	11	0.212	0.162	LTLQFDYLHDTR	K	I	0.95	66.3	54.8	0	5.39	0	0	1	0	2	1521.77	6.611	395	406
Norman 0368	Ferrichrome-iron receptor [Ralstonia solanacearum UW551], gi|83726277|gb|EAP73410.1| Ferrichrome-iron receptor [Ralstonia solanacearum UW551]	gi|83747000	93372.2	1	10	11	11	0.212	0.162	NVPGVSASLGDAQR	R	D	0.95	82	55	0	5.37	0	1	0	0	2	1370.7	5.9438	248	261
Norman 0368	Ferrichrome-iron receptor [Ralstonia solanacearum UW551], gi|83726277|gb|EAP73410.1| Ferrichrome-iron receptor [Ralstonia solanacearum UW551]	gi|83747000	93372.2	1	10	11	11	0.212	0.162	QAISPSFLLNLSPDTK	R	L	0.95	77	54.7	0	9.07	0	1	1	0	2	1730.93	7.9579	379	394
Norman 0368	Ferrichrome-iron receptor [Ralstonia solanacearum UW551], gi|83726277|gb|EAP73410.1| Ferrichrome-iron receptor [Ralstonia solanacearum UW551]	gi|83747000	93372.2	1	10	11	11	0.212	0.162	SVNDGPVPTVTLNVNQR	R	N	0.95	81.3	54.6	0	5.59	0	0	1	0	2	1809.95	9.3318	480	496
Norman 0368	Ferrichrome-iron receptor [Ralstonia solanacearum UW551], gi|83726277|gb|EAP73410.1| Ferrichrome-iron receptor [Ralstonia solanacearum UW551]	gi|83747000	93372.2	1	10	11	11	0.212	0.162	TSYDTPVATTATK	R	I	0.95	45.3	54.6	0	3.85	0	1	0	0	2	1355.67	3.7901	202	214
Norman 0368	Ferrichrome-iron receptor [Ralstonia solanacearum UW551], gi|83726277|gb|EAP73410.1| Ferrichrome-iron receptor [Ralstonia solanacearum UW551]	gi|83747000	93372.2	1	10	11	11	0.212	0.162	YGSASAGDGNIETTVK	R	S	0.95	114	53.4	0	13.9	0	1	0	0	2	1569.74	6.5678	428	443
Norman 0369	Ferrichrome-iron receptor [Ralstonia solanacearum UW551], gi|83726277|gb|EAP73410.1| Ferrichrome-iron receptor [Ralstonia solanacearum UW551]	gi|83747000	93372.2	1	8	8	8	0.276	0.128	IADQGVPSYR	R	G	0.95	73.2	55.3	0	3.92	0	1	0	0	2	1105.56	10.1051	407	416
Norman 0369	Ferrichrome-iron receptor [Ralstonia solanacearum UW551], gi|83726277|gb|EAP73410.1| Ferrichrome-iron receptor [Ralstonia solanacearum UW551]	gi|83747000	93372.2	1	8	8	8	0.276	0.128	LTGAVEDSGGFR	R	N	0.95	49.2	54.5	0	2.31	0	1	0	0	2	1208.59	2.1004	360	371
Norman 0369	Ferrichrome-iron receptor [Ralstonia solanacearum UW551], gi|83726277|gb|EAP73410.1| Ferrichrome-iron receptor [Ralstonia solanacearum UW551]	gi|83747000	93372.2	1	8	8	8	0.276	0.128	LTLQFDYLHDTR	K	I	0.95	78.4	54.2	0	4.96	0	0	1	0	2	1521.77	8.6741	395	406
Norman 0369	Ferrichrome-iron receptor [Ralstonia solanacearum UW551], gi|83726277|gb|EAP73410.1| Ferrichrome-iron receptor [Ralstonia solanacearum UW551]	gi|83747000	93372.2	1	8	8	8	0.276	0.128	NVPGVSASLGDAQR	R	D	0.95	78.7	54.7	0	5.82	0	1	0	0	2	1370.7	6.5137	248	261
Norman 0369	Ferrichrome-iron receptor [Ralstonia solanacearum UW551], gi|83726277|gb|EAP73410.1| Ferrichrome-iron receptor [Ralstonia solanacearum UW551]	gi|83747000	93372.2	1	8	8	8	0.276	0.128	QAISPSFLLNLSPDTK	R	L	0.95	65.3	54.5	0	4.27	0	0	1	0	2	1730.93	5.0531	379	394
Norman 0369	Ferrichrome-iron receptor [Ralstonia solanacearum UW551], gi|83726277|gb|EAP73410.1| Ferrichrome-iron receptor [Ralstonia solanacearum UW551]	gi|83747000	93372.2	1	8	8	8	0.276	0.128	SVNDGPVPTVTLNVNQR	R	N	0.95	68.4	54.3	0	4	0	0	1	0	2	1809.95	6.2644	480	496
Norman 0369	Ferrichrome-iron receptor [Ralstonia solanacearum UW551], gi|83726277|gb|EAP73410.1| Ferrichrome-iron receptor [Ralstonia solanacearum UW551]	gi|83747000	93372.2	1	8	8	8	0.276	0.128	TSYDTPVATTATK	R	I	0.95	44.1	54.3	0	3.66	0	1	0	0	2	1355.67	3.748	202	214
Norman 0369	Ferrichrome-iron receptor [Ralstonia solanacearum UW551], gi|83726277|gb|EAP73410.1| Ferrichrome-iron receptor [Ralstonia solanacearum UW551]	gi|83747000	93372.2	1	8	8	8	0.276	0.128	YGSASAGDGNIETTVK	R	S	0.95	97.7	52.6	0	7.7	0	1	0	0	2	1569.74	10.2834	428	443
Norman 0370	Ferrichrome-iron receptor [Ralstonia solanacearum UW551], gi|83726277|gb|EAP73410.1| Ferrichrome-iron receptor [Ralstonia solanacearum UW551]	gi|83747000	93372.2	1	8	9	9	0.148	0.127	IADQGVPSYR	R	G	0.95	72.2	55.3	0	5.1	0	1	0	0	2	1105.56	11.0588	407	416
Norman 0370	Ferrichrome-iron receptor [Ralstonia solanacearum UW551], gi|83726277|gb|EAP73410.1| Ferrichrome-iron receptor [Ralstonia solanacearum UW551]	gi|83747000	93372.2	1	8	9	9	0.148	0.127	LTGAVEDSGGFR	R	N	0.95	49.6	54.5	0	2.89	0	1	0	0	2	1208.59	4.7075	360	371
Norman 0370	Ferrichrome-iron receptor [Ralstonia solanacearum UW551], gi|83726277|gb|EAP73410.1| Ferrichrome-iron receptor [Ralstonia solanacearum UW551]	gi|83747000	93372.2	1	8	9	9	0.148	0.127	LTLQFDYLHDTR	K	I	0.95	63.5	54.2	0	10.7	0	0	1	0	2	1521.77	15.1845	395	406
Norman 0370	Ferrichrome-iron receptor [Ralstonia solanacearum UW551], gi|83726277|gb|EAP73410.1| Ferrichrome-iron receptor [Ralstonia solanacearum UW551]	gi|83747000	93372.2	1	8	9	9	0.148	0.127	NVPGVSASLGDAQR	R	D	0.95	79.6	54.7	0	5.92	0	1	0	0	2	1370.7	12.0414	248	261
Norman 0370	Ferrichrome-iron receptor [Ralstonia solanacearum UW551], gi|83726277|gb|EAP73410.1| Ferrichrome-iron receptor [Ralstonia solanacearum UW551]	gi|83747000	93372.2	1	8	9	9	0.148	0.127	QAISPSFLLNLSPDTK	R	L	0.95	57.5	54.2	0	3.57	0	1	1	0	2	1730.93	23.0342	379	394
Norman 0370	Ferrichrome-iron receptor [Ralstonia solanacearum UW551], gi|83726277|gb|EAP73410.1| Ferrichrome-iron receptor [Ralstonia solanacearum UW551]	gi|83747000	93372.2	1	8	9	9	0.148	0.127	SNGVAVTGNQPSLTPR	K	H	0.95	55.9	53.7	0	4.21	0	1	0	0	2	1598.81	8.2236	749	764
Norman 0370	Ferrichrome-iron receptor [Ralstonia solanacearum UW551], gi|83726277|gb|EAP73410.1| Ferrichrome-iron receptor [Ralstonia solanacearum UW551]	gi|83747000	93372.2	1	8	9	9	0.148	0.127	TSYDTPVATTATK	R	I	0.95	75.5	54.3	0	3.85	0	1	0	0	2	1355.67	4.3532	202	214
Norman 0370	Ferrichrome-iron receptor [Ralstonia solanacearum UW551], gi|83726277|gb|EAP73410.1| Ferrichrome-iron receptor [Ralstonia solanacearum UW551]	gi|83747000	93372.2	1	8	9	9	0.148	0.127	YGSASAGDGNIETTVK	R	S	0.95	88.4	51.5	0	5.7	0	1	0	0	2	1569.74	12.2339	428	443
Norman 0886	Mannose-6-phosphate isomerase [Ralstonia solanacearum UW551], gi|83725983|gb|EAP73121.1| Mannose-6-phosphate isomerase [Ralstonia solanacearum UW551]	gi|83747396	49013.2	1	4	4	4	0.0284	0.115	AAALMEEAHDVISR	R	R	0.95	58.4	54	0	6.85	0	0	1	0	2	1512.75	10.0431	194	207
Norman 0886	Mannose-6-phosphate isomerase [Ralstonia solanacearum UW551], gi|83725983|gb|EAP73121.1| Mannose-6-phosphate isomerase [Ralstonia solanacearum UW551]	gi|83747396	49013.2	1	4	4	4	0.0284	0.115	AALAVRPIVVPQAVE	R	-	0.95	55.9	55.1	0	4.92	0	1	0	0	2	1532.92	5.3296	439	453
Norman 0886	Mannose-6-phosphate isomerase [Ralstonia solanacearum UW551], gi|83725983|gb|EAP73121.1| Mannose-6-phosphate isomerase [Ralstonia solanacearum UW551]	gi|83747396	49013.2	1	4	4	4	0.0284	0.115	GWHEVIDATGQCLR	R	A	0.95	72.7	53.5	0	4.96	0	0	1	0	2	1641.78	6.7072	406	419
Norman 0886	Mannose-6-phosphate isomerase [Ralstonia solanacearum UW551], gi|83725983|gb|EAP73121.1| Mannose-6-phosphate isomerase [Ralstonia solanacearum UW551]	gi|83747396	49013.2	1	4	4	4	0.0284	0.115	IWAQTEYGR	R	A	0.95	49.2	54.6	0	2.01	0	1	0	0	2	1123.55	3.7935	369	377
Norman 1064	ABC transporter substrate-binding protein [Ralstonia solanacearum UW551], gi|83725349|gb|EAP72496.1| ABC transporter substrate-binding protein [Ralstonia solanacearum UW551]	gi|83747931	37052.5	0.974	5	6	6	0.146	0.186	APQIVLVVNNK	R	T	0.95	62.9	54.7	0	3.28	0	2	0	0	2	1195.7	2.9438	120	130
Norman 1064	ABC transporter substrate-binding protein [Ralstonia solanacearum UW551], gi|83725349|gb|EAP72496.1| ABC transporter substrate-binding protein [Ralstonia solanacearum UW551]	gi|83747931	37052.5	0.974	5	6	6	0.146	0.186	EAMSPDGVMPDDGPATALR	R	T	0.95	0	0	0	4.04	0	0	1	0	2	1911.86	3.5956	298	316
Norman 1064	ABC transporter substrate-binding protein [Ralstonia solanacearum UW551], gi|83725349|gb|EAP72496.1| ABC transporter substrate-binding protein [Ralstonia solanacearum UW551]	gi|83747931	37052.5	0.974	5	6	6	0.146	0.186	NPNTTQALTNAMVR	K	A	0.95	64.5	54.6	0	4.77	0	0	1	0	2	1530.77	10.7542	247	260
Norman 1064	ABC transporter substrate-binding protein [Ralstonia solanacearum UW551], gi|83725349|gb|EAP72496.1| ABC transporter substrate-binding protein [Ralstonia solanacearum UW551]	gi|83747931	37052.5	0.974	5	6	6	0.146	0.186	TLSEFDAEVK	R	G	0.95	49.9	54.9	0	3.26	0	1	0	0	2	1138.56	8.9175	317	326
Norman 1064	ABC transporter substrate-binding protein [Ralstonia solanacearum UW551], gi|83725349|gb|EAP72496.1| ABC transporter substrate-binding protein [Ralstonia solanacearum UW551]	gi|83747931	37052.5	0.974	5	6	6	0.146	0.186	TVPESYLLGDR	K	A	0.95	51.2	55.1	0	3.2	0	1	0	0	2	1249.64	3.0037	276	286
Norman 0643	Catalase [Ralstonia solanacearum UW551], gi|83725307|gb|EAP72455.1| Catalase [Ralstonia solanacearum UW551]	gi|83748005	56465.6	1	13	13	14	0.311	0.291	DLIANIDK	R	G	0.95	45.2	55.7	0	2.51	0	1	0	0	2	901.499	7.8655	264	271
Norman 0643	Catalase [Ralstonia solanacearum UW551], gi|83725307|gb|EAP72455.1| Catalase [Ralstonia solanacearum UW551]	gi|83748005	56465.6	1	13	13	14	0.311	0.291	DLIANIDKGNYPK	R	W	0.95	49.4	55	0	5	0	0	1	0	2	1460.77	13.8399	264	276
Norman 0643	Catalase [Ralstonia solanacearum UW551], gi|83725307|gb|EAP72455.1| Catalase [Ralstonia solanacearum UW551]	gi|83748005	56465.6	1	13	13	14	0.311	0.291	EQANLVSNLAGDLGQVK	K	D	0.95	61.3	54.2	0	3	0	0	1	0	2	1755.92	4.8404	450	466
Norman 0643	Catalase [Ralstonia solanacearum UW551], gi|83725307|gb|EAP72455.1| Catalase [Ralstonia solanacearum UW551]	gi|83748005	56465.6	1	13	13	14	0.311	0.291	EQANLVSNLAGDLGQVKDDGVK	K	Y	0.95	80.2	53.5	0	10.5	0	0	1	0	2	2270.16	18.1885	450	471
Norman 0643	Catalase [Ralstonia solanacearum UW551], gi|83725307|gb|EAP72455.1| Catalase [Ralstonia solanacearum UW551]	gi|83748005	56465.6	1	13	13	14	0.311	0.291	FDFDPLDATK	K	V	0.95	53.3	54.6	0	3.64	0	2	0	0	2	1168.55	7.9302	292	301
Norman 0643	Catalase [Ralstonia solanacearum UW551], gi|83725307|gb|EAP72455.1| Catalase [Ralstonia solanacearum UW551]	gi|83748005	56465.6	1	13	13	14	0.311	0.291	IFSYADTQLYR	R	V	0.95	87.8	55	0	3.35	0	1	0	0	2	1376.68	8.6799	353	363
Norman 0643	Catalase [Ralstonia solanacearum UW551], gi|83725307|gb|EAP72455.1| Catalase [Ralstonia solanacearum UW551]	gi|83748005	56465.6	1	13	13	14	0.311	0.291	KGSVNYQPSAHADLSDAATVK	R	Y	0.95	43.9	52.6	0	6.72	0	0	0	1	2	2159.07	11.6535	395	415
Norman 0643	Catalase [Ralstonia solanacearum UW551], gi|83725307|gb|EAP72455.1| Catalase [Ralstonia solanacearum UW551]	gi|83748005	56465.6	1	13	13	14	0.311	0.291	VFTPGEETPVFVR	K	F	0.95	63.1	54.9	0	12.6	0	0	1	0	2	1477.77	20.1537	100	112
Norman 0643	Catalase [Ralstonia solanacearum UW551], gi|83725307|gb|EAP72455.1| Catalase [Ralstonia solanacearum UW551]	gi|83748005	56465.6	1	13	13	14	0.311	0.291	VGTNGLQLPVNRPR	R	A	0.95	51.4	54.9	0	2.96	0	0	1	0	2	1521.85	7.2985	364	377
Norman 0643	Catalase [Ralstonia solanacearum UW551], gi|83725307|gb|EAP72455.1| Catalase [Ralstonia solanacearum UW551]	gi|83748005	56465.6	1	13	13	14	0.311	0.291	VWPDVPEVK	K	V	0.95	31.1	54.5	0	1.66	0	1	0	0	2	1068.57	4.5402	302	310
Norman 0643	Catalase [Ralstonia solanacearum UW551], gi|83725307|gb|EAP72455.1| Catalase [Ralstonia solanacearum UW551]	gi|83748005	56465.6	1	13	13	14	0.311	0.291	VYTDYGTPASYR	R	E	0.95	65.1	54.3	0	3.11	0	1	0	0	2	1392.64	6.258	199	210
Norman 0643	Catalase [Ralstonia solanacearum UW551], gi|83725307|gb|EAP72455.1| Catalase [Ralstonia solanacearum UW551]	gi|83748005	56465.6	1	13	13	14	0.311	0.291	YSQMPVSGTTQQQR	K	I	0.95	66.7	53.5	0	4.85	0	0	1	0	2	1610.76	6.5306	416	429
Norman 0643	Catalase [Ralstonia solanacearum UW551], gi|83725307|gb|EAP72455.1| Catalase [Ralstonia solanacearum UW551]	gi|83748005	56465.6	1	13	13	14	0.311	0.291	YTMLSYFQK	K	A	0.95	47.7	54.5	0	1.54	0	1	0	0	2	1180.57	2.2617	472	480
Norman 0644	Catalase [Ralstonia solanacearum UW551], gi|83725307|gb|EAP72455.1| Catalase [Ralstonia solanacearum UW551]	gi|83748005	56465.6	1	12	13	14	0.255	0.263	DLIANIDK	R	G	0.95	46.2	55.7	0	2.7	0	1	0	0	2	901.499	17.3806	264	271
Norman 0644	Catalase [Ralstonia solanacearum UW551], gi|83725307|gb|EAP72455.1| Catalase [Ralstonia solanacearum UW551]	gi|83748005	56465.6	1	12	13	14	0.255	0.263	DLIANIDKGNYPK	R	W	0.95	58.5	55.1	0	5.07	0	0	1	0	2	1460.77	17.4859	264	276
Norman 0644	Catalase [Ralstonia solanacearum UW551], gi|83725307|gb|EAP72455.1| Catalase [Ralstonia solanacearum UW551]	gi|83748005	56465.6	1	12	13	14	0.255	0.263	EQANLVSNLAGDLGQVK	K	D	0.95	65.4	54.5	0	3.16	0	0	1	0	2	1755.92	11.0471	450	466
Norman 0644	Catalase [Ralstonia solanacearum UW551], gi|83725307|gb|EAP72455.1| Catalase [Ralstonia solanacearum UW551]	gi|83748005	56465.6	1	12	13	14	0.255	0.263	FDFDPLDATK	K	V	0.95	56.4	54.4	0	3.62	0	2	0	0	2	1168.55	153.53	292	301
Norman 0644	Catalase [Ralstonia solanacearum UW551], gi|83725307|gb|EAP72455.1| Catalase [Ralstonia solanacearum UW551]	gi|83748005	56465.6	1	12	13	14	0.255	0.263	GSVNYQPSAHADLSDAATVK	K	Y	0.95	44.7	51.5	0	6.35	0	0	1	0	2	2030.98	4.9348	396	415
Norman 0644	Catalase [Ralstonia solanacearum UW551], gi|83725307|gb|EAP72455.1| Catalase [Ralstonia solanacearum UW551]	gi|83748005	56465.6	1	12	13	14	0.255	0.263	IFSYADTQLYR	R	V	0.95	76.7	55	0	3.37	0	1	0	0	2	1376.68	13.4437	353	363
Norman 0644	Catalase [Ralstonia solanacearum UW551], gi|83725307|gb|EAP72455.1| Catalase [Ralstonia solanacearum UW551]	gi|83748005	56465.6	1	12	13	14	0.255	0.263	KGSVNYQPSAHADLSDAATVK	R	Y	0.95	40.8	52.6	0	5.03	0	0	0	1	2	2159.07	14.1454	395	415
Norman 0644	Catalase [Ralstonia solanacearum UW551], gi|83725307|gb|EAP72455.1| Catalase [Ralstonia solanacearum UW551]	gi|83748005	56465.6	1	12	13	14	0.255	0.263	VFTPGEETPVFVR	K	F	0.95	58.1	54.9	0	3.21	0	1	0	0	2	1477.77	14.6587	100	112
Norman 0644	Catalase [Ralstonia solanacearum UW551], gi|83725307|gb|EAP72455.1| Catalase [Ralstonia solanacearum UW551]	gi|83748005	56465.6	1	12	13	14	0.255	0.263	VGTNGLQLPVNRPR	R	A	0.95	45	54.9	0	3.42	0	0	1	0	2	1521.85	19.18	364	377
Norman 0644	Catalase [Ralstonia solanacearum UW551], gi|83725307|gb|EAP72455.1| Catalase [Ralstonia solanacearum UW551]	gi|83748005	56465.6	1	12	13	14	0.255	0.263	VYTDYGTPASYR	R	E	0.95	65.2	54.3	0	4.42	0	1	0	0	2	1392.64	7.1979	199	210
Norman 0644	Catalase [Ralstonia solanacearum UW551], gi|83725307|gb|EAP72455.1| Catalase [Ralstonia solanacearum UW551]	gi|83748005	56465.6	1	12	13	14	0.255	0.263	YSQMPVSGTTQQQR	K	I	0.95	53.3	53.5	0	4.96	0	0	1	0	2	1610.76	11.3147	416	429
Norman 0644	Catalase [Ralstonia solanacearum UW551], gi|83725307|gb|EAP72455.1| Catalase [Ralstonia solanacearum UW551]	gi|83748005	56465.6	1	12	13	14	0.255	0.263	YTMLSYFQK	K	A	0.95	45.6	54.2	0	1.85	0	2	0	0	2	1196.57	9.7579	472	480
Norman 0314	PilQ [Ralstonia solanacearum UW551], gi|83725165|gb|EAP72316.1| PilQ [Ralstonia solanacearum UW551]	gi|83748197	76466.9	1	9	9	9	0.243	0.144	AELESQQQVTELEPLR	K	S	0.95	65.7	54.3	0	4.74	0	0	1	0	2	1869.96	3.7205	373	388
Norman 0314	PilQ [Ralstonia solanacearum UW551], gi|83725165|gb|EAP72316.1| PilQ [Ralstonia solanacearum UW551]	gi|83748197	76466.9	1	9	9	9	0.243	0.144	EKAELESQQQVTELEPLR	K	S	0.95	73.4	53.5	0	5.96	0	0	1	0	2	2127.09	13.0506	371	388
Norman 0314	PilQ [Ralstonia solanacearum UW551], gi|83725165|gb|EAP72316.1| PilQ [Ralstonia solanacearum UW551]	gi|83748197	76466.9	1	9	9	9	0.243	0.144	IVEADDTFSR	R	N	0.95	66.2	54.5	0	4.03	0	1	0	0	2	1152.55	5.4795	469	478
Norman 0314	PilQ [Ralstonia solanacearum UW551], gi|83725165|gb|EAP72316.1| PilQ [Ralstonia solanacearum UW551]	gi|83748197	76466.9	1	9	9	9	0.243	0.144	LKDVPWDQALQIVLDSK	R	G	0.95	72.6	54.5	0	5.72	0	0	1	0	2	1968.08	3.9426	332	348
Norman 0314	PilQ [Ralstonia solanacearum UW551], gi|83725165|gb|EAP72316.1| PilQ [Ralstonia solanacearum UW551]	gi|83748197	76466.9	1	9	9	9	0.243	0.144	MSLNFQNIDIR	R	S	0.95	59.2	54.9	0	2.96	0	1	0	0	2	1350.68	2.5741	294	304
Norman 0314	PilQ [Ralstonia solanacearum UW551], gi|83725165|gb|EAP72316.1| PilQ [Ralstonia solanacearum UW551]	gi|83748197	76466.9	1	9	9	9	0.243	0.144	NGNVLWVAPR	R	G	0.95	53.4	54.7	0	4	0	1	0	0	2	1126.6	4.7922	355	364
Norman 0314	PilQ [Ralstonia solanacearum UW551], gi|83725165|gb|EAP72316.1| PilQ [Ralstonia solanacearum UW551]	gi|83748197	76466.9	1	9	9	9	0.243	0.144	QQAVTAPASNAIER	A	V	0.95	0	0	0	4.29	0	1	0	0	2	1438.73	6.7723	39	52
Norman 0314	PilQ [Ralstonia solanacearum UW551], gi|83725165|gb|EAP72316.1| PilQ [Ralstonia solanacearum UW551]	gi|83748197	76466.9	1	9	9	9	0.243	0.144	TNDRTELLVFLTPR	K	V	0.95	54	55.1	0	5	0	0	1	0	2	1674.92	8.6417	691	704
Norman 0314	PilQ [Ralstonia solanacearum UW551], gi|83725165|gb|EAP72316.1| PilQ [Ralstonia solanacearum UW551]	gi|83748197	76466.9	1	9	9	9	0.243	0.144	VLSDQMSLK	R	-	0.95	46.5	55.3	0	2.7	0	1	0	0	2	1020.54	5.69	705	713
Norman 0883	Ornithine cyclodeaminase [Ralstonia solanacearum UW551], gi|83724917|gb|EAP72072.1| Ornithine cyclodeaminase [Ralstonia solanacearum UW551]	gi|83748401	37307.6	1	7	9	13	0.203	0.25	GADIVTTVTADK	R	A	0.95	62.4	55.3	0	3.59	0	2	0	0	2	1190.63	88.4895	185	196
Norman 0883	Ornithine cyclodeaminase [Ralstonia solanacearum UW551], gi|83724917|gb|EAP72072.1| Ornithine cyclodeaminase [Ralstonia solanacearum UW551]	gi|83748401	37307.6	1	7	9	13	0.203	0.25	NLGETVQLVPWADDPK	R	D	0.95	84.2	53.9	0	5.8	0	1	0	0	2	1781.91	18.9849	306	321
Norman 0883	Ornithine cyclodeaminase [Ralstonia solanacearum UW551], gi|83724917|gb|EAP72072.1| Ornithine cyclodeaminase [Ralstonia solanacearum UW551]	gi|83748401	37307.6	1	7	9	13	0.203	0.25	NLSAWPSLR	R	I	0.95	38.3	55.1	0	3.08	0	2	0	0	2	1043.56	162.047	164	172
Norman 0883	Ornithine cyclodeaminase [Ralstonia solanacearum UW551], gi|83724917|gb|EAP72072.1| Ornithine cyclodeaminase [Ralstonia solanacearum UW551]	gi|83748401	37307.6	1	7	9	13	0.203	0.25	TCATSLMAAR	R	A	0.95	69.3	54.3	0	3.7	0	2	0	0	2	1081.51	202.506	104	113
Norman 0883	Ornithine cyclodeaminase [Ralstonia solanacearum UW551], gi|83724917|gb|EAP72072.1| Ornithine cyclodeaminase [Ralstonia solanacearum UW551]	gi|83748401	37307.6	1	7	9	13	0.203	0.25	TELHADVLR	K	G	0.95	50.9	54.5	0	2.37	0	1	0	0	2	1053.57	6.0687	224	232
Norman 0883	Ornithine cyclodeaminase [Ralstonia solanacearum UW551], gi|83724917|gb|EAP72072.1| Ornithine cyclodeaminase [Ralstonia solanacearum UW551]	gi|83748401	37307.6	1	7	9	13	0.203	0.25	VANHSEIGVIELMPVSNAK	R	N	0.95	53.5	54.3	0	6.44	0	0	2	0	2	2009.04	37.5992	37	55
Norman 0883	Ornithine cyclodeaminase [Ralstonia solanacearum UW551], gi|83724917|gb|EAP72072.1| Ornithine cyclodeaminase [Ralstonia solanacearum UW551]	gi|83748401	37307.6	1	7	9	13	0.203	0.25	VFVEYEPQTR	R	I	0.95	0	0	0	3.24	0	2	1	0	2	1267.63	307.459	236	245
Norman 0886	Ornithine cyclodeaminase [Ralstonia solanacearum UW551], gi|83724917|gb|EAP72072.1| Ornithine cyclodeaminase [Ralstonia solanacearum UW551]	gi|83748401	37307.6	1	9	13	26	0.184	0.274	DLFCHTR	K	S	0.95	47.9	55.2	0	1.68	0	1	0	0	2	948.436	7.8503	322	328
Norman 0886	Ornithine cyclodeaminase [Ralstonia solanacearum UW551], gi|83724917|gb|EAP72072.1| Ornithine cyclodeaminase [Ralstonia solanacearum UW551]	gi|83748401	37307.6	1	9	13	26	0.184	0.274	GADIVTTVTADK	R	A	0.95	52.5	55.3	0	2.48	0	6	0	0	2	1190.63	231.703	185	196
Norman 0886	Ornithine cyclodeaminase [Ralstonia solanacearum UW551], gi|83724917|gb|EAP72072.1| Ornithine cyclodeaminase [Ralstonia solanacearum UW551]	gi|83748401	37307.6	1	9	13	26	0.184	0.274	NLGETVQLVPWADDPK	R	D	0.95	55	53.7	0	5.32	0	2	0	0	2	1782.89	80.1869	306	321
Norman 0886	Ornithine cyclodeaminase [Ralstonia solanacearum UW551], gi|83724917|gb|EAP72072.1| Ornithine cyclodeaminase [Ralstonia solanacearum UW551]	gi|83748401	37307.6	1	9	13	26	0.184	0.274	RNLGETVQLVPWADDPK	R	D	0.95	36.2	54.1	0	5.04	0	0	1	0	2	1938.01	10.3728	305	321
Norman 0886	Ornithine cyclodeaminase [Ralstonia solanacearum UW551], gi|83724917|gb|EAP72072.1| Ornithine cyclodeaminase [Ralstonia solanacearum UW551]	gi|83748401	37307.6	1	9	13	26	0.184	0.274	TCATSLMAAR	R	A	0.95	47.4	54.3	0	1.4	0	5	0	0	2	1081.51	393.078	104	113
Norman 0886	Ornithine cyclodeaminase [Ralstonia solanacearum UW551], gi|83724917|gb|EAP72072.1| Ornithine cyclodeaminase [Ralstonia solanacearum UW551]	gi|83748401	37307.6	1	9	13	26	0.184	0.274	TELHADVLR	K	G	0.95	53.9	54.5	0	3.52	0	1	0	0	2	1053.57	15.0402	224	232
Norman 0886	Ornithine cyclodeaminase [Ralstonia solanacearum UW551], gi|83724917|gb|EAP72072.1| Ornithine cyclodeaminase [Ralstonia solanacearum UW551]	gi|83748401	37307.6	1	9	13	26	0.184	0.274	VANHSEIGVIELMPVSNAK	R	N	0.95	42.8	54.2	0	2.41	0	0	5	0	2	2025.03	1001.76	37	55
Norman 0886	Ornithine cyclodeaminase [Ralstonia solanacearum UW551], gi|83724917|gb|EAP72072.1| Ornithine cyclodeaminase [Ralstonia solanacearum UW551]	gi|83748401	37307.6	1	9	13	26	0.184	0.274	VFVEYEPQTR	R	I	0.95	57.2	54.6	0	1.66	0	4	0	0	2	1267.63	402.943	236	245
Norman 0886	Ornithine cyclodeaminase [Ralstonia solanacearum UW551], gi|83724917|gb|EAP72072.1| Ornithine cyclodeaminase [Ralstonia solanacearum UW551]	gi|83748401	37307.6	1	9	13	26	0.184	0.274	VLAGEVAGR	R	Q	0.95	60.3	54.9	0	2.07	0	1	0	0	2	871.5	5.7267	265	273
Norman 0977	Ornithine cyclodeaminase [Ralstonia solanacearum UW551], gi|83724917|gb|EAP72072.1| Ornithine cyclodeaminase [Ralstonia solanacearum UW551]	gi|83748401	37307.6	1	4	4	4	0.111	0.168	GADIVTTVTADK	R	A	0.95	64.7	55.3	0	5.52	0	1	0	0	2	1190.63	7.3718	185	196
Norman 0977	Ornithine cyclodeaminase [Ralstonia solanacearum UW551], gi|83724917|gb|EAP72072.1| Ornithine cyclodeaminase [Ralstonia solanacearum UW551]	gi|83748401	37307.6	1	4	4	4	0.111	0.168	NLGETVQLVPWADDPK	R	D	0.95	62	54.3	0	6.37	0	1	0	0	2	1781.91	16.0088	306	321
Norman 0977	Ornithine cyclodeaminase [Ralstonia solanacearum UW551], gi|83724917|gb|EAP72072.1| Ornithine cyclodeaminase [Ralstonia solanacearum UW551]	gi|83748401	37307.6	1	4	4	4	0.111	0.168	VANHSEIGVIELMPVSNAK	R	N	0.95	53.1	54.3	0	5.96	0	0	1	0	2	2008.05	8.6099	37	55
Norman 0977	Ornithine cyclodeaminase [Ralstonia solanacearum UW551], gi|83724917|gb|EAP72072.1| Ornithine cyclodeaminase [Ralstonia solanacearum UW551]	gi|83748401	37307.6	1	4	4	4	0.111	0.168	VFVEYEPQTR	R	I	0.95	58.2	54.7	0	2.1	0	1	0	0	2	1267.63	4.3526	236	245
Norman 1155	PhzF [Ralstonia solanacearum UW551], gi|83724026|gb|EAP71206.1| PhzF [Ralstonia solanacearum UW551]	gi|83749295	30819.4	1	7	12	19	0.328	0.326	ARPDLSAFDAWPR	R	N	0.95	53.3	54.5	0	5.38	0	0	3	0	2	1501.75	41.1443	171	183
Norman 1155	PhzF [Ralstonia solanacearum UW551], gi|83724026|gb|EAP71206.1| PhzF [Ralstonia solanacearum UW551]	gi|83749295	30819.4	1	7	12	19	0.328	0.326	ATGHALPVSLR	R	I	0.95	53.7	55.1	0	4.09	0	1	0	0	2	1121.64	8.6376	236	246
Norman 1155	PhzF [Ralstonia solanacearum UW551], gi|83724026|gb|EAP71206.1| PhzF [Ralstonia solanacearum UW551]	gi|83749295	30819.4	1	7	12	19	0.328	0.326	ELYGPGNEVTLR	R	C	0.95	67.9	55.2	0	4.43	0	4	0	0	2	1348.67	484.955	88	99
Norman 1155	PhzF [Ralstonia solanacearum UW551], gi|83724026|gb|EAP71206.1| PhzF [Ralstonia solanacearum UW551]	gi|83749295	30819.4	1	7	12	19	0.328	0.326	GLDDATMQAIGR	R	Q	0.95	87.5	54.8	0	4.8	0	3	0	0	2	1263.6	191.245	30	41
Norman 1155	PhzF [Ralstonia solanacearum UW551], gi|83724026|gb|EAP71206.1| PhzF [Ralstonia solanacearum UW551]	gi|83749295	30819.4	1	7	12	19	0.328	0.326	LSAHDDGWSLVPPR	R	A	0.95	65.8	54.4	0	4.89	0	0	3	0	2	1549.78	86.7062	107	120
Norman 1155	PhzF [Ralstonia solanacearum UW551], gi|83724026|gb|EAP71206.1| PhzF [Ralstonia solanacearum UW551]	gi|83749295	30819.4	1	7	12	19	0.328	0.326	NAYVFAMPEPGSAEPVVAR	R	F	0.95	32.8	52	0	3.21	0	0	4	0	2	2020.98	27.5953	190	208
Norman 1155	PhzF [Ralstonia solanacearum UW551], gi|83724026|gb|EAP71206.1| PhzF [Ralstonia solanacearum UW551]	gi|83749295	30819.4	1	7	12	19	0.328	0.326	VDADGTIHVGGR	R	V	0.95	104	54.6	0	5.68	0	1	0	0	2	1196.6	3.6889	263	274
Norman 1176	PhzF [Ralstonia solanacearum UW551], gi|83724026|gb|EAP71206.1| PhzF [Ralstonia solanacearum UW551]	gi|83749295	30819.4	1	5	8	8	0.286	0.246	ARPDLSAFDAWPR	R	N	0.95	46.6	54.5	0	4.72	0	0	1	0	2	1501.75	12.9198	171	183
Norman 1176	PhzF [Ralstonia solanacearum UW551], gi|83724026|gb|EAP71206.1| PhzF [Ralstonia solanacearum UW551]	gi|83749295	30819.4	1	5	8	8	0.286	0.246	ELYGPGNEVTLR	R	C	0.95	55.6	55.2	0	3.72	0	2	0	0	2	1348.67	11.5826	88	99
Norman 1176	PhzF [Ralstonia solanacearum UW551], gi|83724026|gb|EAP71206.1| PhzF [Ralstonia solanacearum UW551]	gi|83749295	30819.4	1	5	8	8	0.286	0.246	GLDDATMQAIGR	R	Q	0.95	93.8	54.8	0	4.05	0	2	0	0	2	1263.6	11.1027	30	41
Norman 1176	PhzF [Ralstonia solanacearum UW551], gi|83724026|gb|EAP71206.1| PhzF [Ralstonia solanacearum UW551]	gi|83749295	30819.4	1	5	8	8	0.286	0.246	LSAHDDGWSLVPPR	R	A	0.95	61.1	54.7	0	5.77	0	0	1	0	2	1549.78	10.7095	107	120
Norman 1176	PhzF [Ralstonia solanacearum UW551], gi|83724026|gb|EAP71206.1| PhzF [Ralstonia solanacearum UW551]	gi|83749295	30819.4	1	5	8	8	0.286	0.246	NAYVFAMPEPGSAEPVVAR	R	F	0.95	46.1	52	0	3.6	0	0	2	0	2	2020.98	6.5723	190	208

## Sheet: Peptide Report Exp2 P597
Experiment:P597ProyectMB-08-21_Scaffold_Exp2
Condition: Co-culture with tomato seedlings. Comparison P597 at 30 vs. 18 °C. Cell-associated proteins
Database Set: 2 Databases
	Database Name: a subset of the NCBInr_20070701 database
	Version: unknown
	Taxonomy: All Entries
	Number of Proteins: 346
	Database Name: the NCBInr_20070701 database
	Version: unknown
	Taxonomy: All Entries
	Number of Proteins: 5222402
	Explain Database w/ < 1000 entries:
	Does database contain common contaminants?: unknown
Search Engine Set: 2 Search Engines
	Search Engine: Mascot
	Version: 2.2.0
	Samples: All Samples
	Fragment Tolerance: 0.30 Da (Monoisotopic)
	Parent Tolerance: 0.60 Da (Monoisotopic)
	Fixed Modifications: +57 on C (Carbamidomethyl)
	Variable Modifications: +16 on M (Oxidation)
	Database: the NCBInr_20070701 database (selected for Bacteria, unknown version, 2521957 entries)
	Digestion Enzyme: Non-specific
	Max Missed Cleavages: 1
	Probability Model: Analysis performed prior to Scaffold 4
	Version: 2007.01.01.1
	Samples: All Samples
	Fragment Tolerance: 0.30 Da (Monoisotopic)
	Parent Tolerance: 0.60 Da (Monoisotopic)
	Fixed Modifications: +57 on C (Carbamidomethyl)
	Variable Modifications: +16 on M (Oxidation)
	Database: a subset of the NCBInr_20070601 database
	Digestion Enzyme: Non-specific
	Max Missed Cleavages: 2
	Probability Model: Analysis performed prior to Scaffold 4
Scaffold: Version: Scaffold_4.3.2
	Protein Grouping Strategy: Experiment-wide grouping with protein cluster analysis
	Peptide Thresholds: 95.0% minimum
	Protein Thresholds: 95.0% minimum and 2 peptides minimum
	Peptide FDR: 0.6% (Prophet)
	Protein FDR: 0.4% (Prophet)
Biological sample name	Protein name	Protein accession numbers	Protein molecular weight (Da)	Protein identification probability	Exclusive unique peptide count	Exclusive unique spectrum count	Total spectrum count	Percentage of total spectra	Percentage sequence coverage	Peptide sequence	Previous amino acid	Next amino acid	Best Peptide identification probability	Best Mascot Ion score	Best Mascot Identity score	Best Mascot Delta Ion score	Best X! Tandem -log(e) score	Number of identified +1H spectra	Number of identified +2H spectra	Number of identified +3H spectra	Number of identified +4H spectra	Number of enzymatic termini	Calculated +1H Peptide Mass (AMU)	Total TIC	Peptide start index	Peptide stop index
131	2-oxo-acid dehydrogenase E1 subunit, homodimeric type [Burkholderia phytofirmans PsJN], gi|117990281|gb|EAV04578.1| 2-oxo-acid dehydrogenase E1 subunit, homodimeric type [Burkholderia phytofirmans PsJN]	gi|17546319,gi|73540997	100944	0.951	1	1	7	0.0265	0.0702	GFLLGGTAGR	R	T	0.997	37.9	49	0	2.15	0	1	0	0	2	948.526	144541000	629	638
131	2-oxo-acid dehydrogenase E1 subunit, homodimeric type [Burkholderia phytofirmans PsJN], gi|117990281|gb|EAV04578.1| 2-oxo-acid dehydrogenase E1 subunit, homodimeric type [Burkholderia phytofirmans PsJN]	gi|17546319,gi|73540997	100944	0.951	1	1	7	0.0265	0.0702	LTENQLDNFR	R	Q	0.997	37.7	48.4	0	4.07	0	1	0	0	2	1249.62	115672000	165	174
131	2-oxo-acid dehydrogenase E1 subunit, homodimeric type [Burkholderia phytofirmans PsJN], gi|117990281|gb|EAV04578.1| 2-oxo-acid dehydrogenase E1 subunit, homodimeric type [Burkholderia phytofirmans PsJN]	gi|17546319,gi|73540997	100944	0.951	1	1	7	0.0265	0.0702	MDLGGYLPAR	R	R	0.997	58.4	48.3	0	4.46	0	1	0	0	2	1108.55	55983100	463	472
131	2-oxo-acid dehydrogenase E1 subunit, homodimeric type [Burkholderia phytofirmans PsJN], gi|117990281|gb|EAV04578.1| 2-oxo-acid dehydrogenase E1 subunit, homodimeric type [Burkholderia phytofirmans PsJN]	gi|17546319,gi|73540997	100944	0.951	1	1	7	0.0265	0.0702	TFGMEGLFR	R	Q	0.997	41.5	49.1	0	1.43	0	2	0	0	2	1073.51	150748000	533	541
131	2-oxo-acid dehydrogenase E1 subunit, homodimeric type [Burkholderia phytofirmans PsJN], gi|117990281|gb|EAV04578.1| 2-oxo-acid dehydrogenase E1 subunit, homodimeric type [Burkholderia phytofirmans PsJN]	gi|17546319,gi|73540997	100944	0.951	1	1	7	0.0265	0.0702	VWAFLGDGETDEPESLGAIGMAGR	K	E	0.997	50.8	45.8	0	7.08	0	0	2	0	2	2494.16	91813300	232	255
136	2-oxo-acid dehydrogenase E1 subunit, homodimeric type [Burkholderia phytofirmans PsJN], gi|117990281|gb|EAV04578.1| 2-oxo-acid dehydrogenase E1 subunit, homodimeric type [Burkholderia phytofirmans PsJN]	gi|17546319,gi|73540997	100944	0.985	1	1	4	0.0127	0.0434	GFLLGGTAGR	R	T	0.997	32.2	49	0	2.96	0	1	0	0	2	948.526	88909800	629	638
136	2-oxo-acid dehydrogenase E1 subunit, homodimeric type [Burkholderia phytofirmans PsJN], gi|117990281|gb|EAV04578.1| 2-oxo-acid dehydrogenase E1 subunit, homodimeric type [Burkholderia phytofirmans PsJN]	gi|17546319,gi|73540997	100944	0.985	1	1	4	0.0127	0.0434	LTENQLDNFR	R	Q	0.997	39.9	48.4	0	3.68	0	1	0	0	2	1249.62	77506900	165	174
136	2-oxo-acid dehydrogenase E1 subunit, homodimeric type [Burkholderia phytofirmans PsJN], gi|117990281|gb|EAV04578.1| 2-oxo-acid dehydrogenase E1 subunit, homodimeric type [Burkholderia phytofirmans PsJN]	gi|17546319,gi|73540997	100944	0.985	1	1	4	0.0127	0.0434	MDLGGYLPAR	R	R	0.997	62.4	48.3	0	4.37	0	1	0	0	2	1108.55	16346300	463	472
136	2-oxo-acid dehydrogenase E1 subunit, homodimeric type [Burkholderia phytofirmans PsJN], gi|117990281|gb|EAV04578.1| 2-oxo-acid dehydrogenase E1 subunit, homodimeric type [Burkholderia phytofirmans PsJN]	gi|17546319,gi|73540997	100944	0.985	1	1	4	0.0127	0.0434	TFGMEGLFR	R	Q	0.997	22.6	49.1	0	2.36	0	1	0	0	2	1073.51	74239500	533	541
137	2-oxo-acid dehydrogenase E1 subunit, homodimeric type [Burkholderia phytofirmans PsJN], gi|117990281|gb|EAV04578.1| 2-oxo-acid dehydrogenase E1 subunit, homodimeric type [Burkholderia phytofirmans PsJN]	gi|17546319,gi|73540997	100944	0.996	1	1	4	0.0115	0.0323	GFLLGGTAGR	R	T	0.997	32.9	49	0	2.3	0	1	0	0	2	948.526	82860200	629	638
137	2-oxo-acid dehydrogenase E1 subunit, homodimeric type [Burkholderia phytofirmans PsJN], gi|117990281|gb|EAV04578.1| 2-oxo-acid dehydrogenase E1 subunit, homodimeric type [Burkholderia phytofirmans PsJN]	gi|17546319,gi|73540997	100944	0.996	1	1	4	0.0115	0.0323	LTENQLDNFR	R	Q	0.997	53.7	48.4	0	4.06	0	1	0	0	2	1249.62	56901000	165	174
137	2-oxo-acid dehydrogenase E1 subunit, homodimeric type [Burkholderia phytofirmans PsJN], gi|117990281|gb|EAV04578.1| 2-oxo-acid dehydrogenase E1 subunit, homodimeric type [Burkholderia phytofirmans PsJN]	gi|17546319,gi|73540997	100944	0.996	1	1	4	0.0115	0.0323	TFGMEGLFR	R	Q	0.997	38.3	49	0	2.01	0	2	0	0	2	1057.51	40634100	533	541
163	3' exoribonuclease [Comamonas testosteroni KF-1], gi|118000593|gb|EAV14750.1| 3' exoribonuclease [Comamonas testosteroni KF-1]	gi|118052465,gi|83746292	81535.3	0.992	1	1	3	0.00993	0.0535	EIMQVALAQAK	K	E	0.997	40.9	48.8	0	1.92	0	1	0	0	2	1201.66	20255600	519	529
163	3' exoribonuclease [Comamonas testosteroni KF-1], gi|118000593|gb|EAV14750.1| 3' exoribonuclease [Comamonas testosteroni KF-1]	gi|118052465,gi|83746292	81535.3	0.992	1	1	3	0.00993	0.0535	FAVLTDILGDEDHLGDMDFK	K	V	0.997	25.7	46.2	0	3.48	0	0	1	0	2	2251.06	28996000	477	496
163	3' exoribonuclease [Comamonas testosteroni KF-1], gi|118000593|gb|EAV14750.1| 3' exoribonuclease [Comamonas testosteroni KF-1]	gi|118052465,gi|83746292	81535.3	0.992	1	1	3	0.00993	0.0535	QNREPRENR	R	E	0.997	0	0	0	4.8	0	1	0	0	2	1181.58	1040010	722	730
163	putative ATP-dependent protease (heat shock protein) [Ralstonia pickettii 12J], gi|121301999|gb|EAX42970.1| putative ATP-dependent protease (heat shock protein) [Ralstonia pickettii 12J]	gi|94310897,gi|83748548	95511	0.998	1	1	5	0.0166	0.0754	AHPDVFNVLLQVLDDGR	K	L	0.989	53.6	46.9	0	-2.3	0	0	1	0	2	1908	9167630	685	701
163	putative ATP-dependent protease (heat shock protein) [Ralstonia pickettii 12J], gi|121301999|gb|EAX42970.1| putative ATP-dependent protease (heat shock protein) [Ralstonia pickettii 12J]	gi|94310897,gi|83748548	95511	0.998	1	1	5	0.0166	0.0754	DLGNLLQQTEK	R	E	0.997	20.4	48.6	0	3.42	0	1	0	0	2	1258.66	131039000	85	95
163	putative ATP-dependent protease (heat shock protein) [Ralstonia pickettii 12J], gi|121301999|gb|EAX42970.1| putative ATP-dependent protease (heat shock protein) [Ralstonia pickettii 12J]	gi|94310897,gi|83748548	95511	0.998	1	1	5	0.0166	0.0754	NNPVLIGEPGVGK	K	T	0.997	39.7	48.3	0	4.82	0	1	0	0	2	1293.72	59177800	199	211
163	putative ATP-dependent protease (heat shock protein) [Ralstonia pickettii 12J], gi|121301999|gb|EAX42970.1| putative ATP-dependent protease (heat shock protein) [Ralstonia pickettii 12J]	gi|94310897,gi|83748548	95511	0.998	1	1	5	0.0166	0.0754	TAIVEGLAQR	K	I	0.997	62.8	49	0	3.74	0	1	0	0	2	1057.6	76451500	212	221
163	putative ATP-dependent protease (heat shock protein) [Ralstonia pickettii 12J], gi|121301999|gb|EAX42970.1| putative ATP-dependent protease (heat shock protein) [Ralstonia pickettii 12J]	gi|94310897,gi|83748548	95511	0.998	1	1	5	0.0166	0.0754	VLVLDMAGLLAGAK	R	Y	0.997	67.9	48.1	0	1.57	0	1	0	0	2	1370.81	3616030	236	249
131	PROBABLE PYRUVATE DEHYDROGENASE E1 COMPONENT OXIDOREDUCTASE PROTEIN [Ralstonia solanacearum GMI1000], gi|17428616|emb|CAD15302.1| probable pyruvate dehydrogenase e1 component oxidoreductase protein [Ralstonia solanacearum]	gi|17546319	100648	1	3	5	17	0.0644	0.196	ADALQVPALAAFDALLK	K	A	0.997	63	47.3	0	9.77	0	1	1	0	2	1726.97	30359800	476	492
131	PROBABLE PYRUVATE DEHYDROGENASE E1 COMPONENT OXIDOREDUCTASE PROTEIN [Ralstonia solanacearum GMI1000], gi|17428616|emb|CAD15302.1| probable pyruvate dehydrogenase e1 component oxidoreductase protein [Ralstonia solanacearum]	gi|17546319	100648	1	3	5	17	0.0644	0.196	AMVADWSDDDIWALNR	K	G	0.997	0	0	0	7.11	0	1	1	0	2	1893.84	33099500	353	368
131	PROBABLE PYRUVATE DEHYDROGENASE E1 COMPONENT OXIDOREDUCTASE PROTEIN [Ralstonia solanacearum GMI1000], gi|17428616|emb|CAD15302.1| probable pyruvate dehydrogenase e1 component oxidoreductase protein [Ralstonia solanacearum]	gi|17546319	100648	1	3	5	17	0.0644	0.196	DWGVESDLWGCPSFTELAR	K	E	0.997	36.4	46.3	0	6.96	0	0	1	0	2	2225	3282660	757	775
131	PROBABLE PYRUVATE DEHYDROGENASE E1 COMPONENT OXIDOREDUCTASE PROTEIN [Ralstonia solanacearum GMI1000], gi|17428616|emb|CAD15302.1| probable pyruvate dehydrogenase e1 component oxidoreductase protein [Ralstonia solanacearum]	gi|17546319	100648	1	3	5	17	0.0644	0.196	EVSTTMAFVR	R	I	0.954	19.9	48.2	0	1.47	0	1	0	0	2	1140.57	62578500	499	508
131	PROBABLE PYRUVATE DEHYDROGENASE E1 COMPONENT OXIDOREDUCTASE PROTEIN [Ralstonia solanacearum GMI1000], gi|17428616|emb|CAD15302.1| probable pyruvate dehydrogenase e1 component oxidoreductase protein [Ralstonia solanacearum]	gi|17546319	100648	1	3	5	17	0.0644	0.196	EWLEALQGVIGAEGPDR	K	A	0.997	95.3	47	0	8.96	0	1	0	0	2	1839.92	19663900	24	40
131	PROBABLE PYRUVATE DEHYDROGENASE E1 COMPONENT OXIDOREDUCTASE PROTEIN [Ralstonia solanacearum GMI1000], gi|17428616|emb|CAD15302.1| probable pyruvate dehydrogenase e1 component oxidoreductase protein [Ralstonia solanacearum]	gi|17546319	100648	1	3	5	17	0.0644	0.196	GFLLGGTAGR	R	T	0.997	37.9	49	0	2.15	0	1	0	0	2	948.526	144541000	629	638
131	PROBABLE PYRUVATE DEHYDROGENASE E1 COMPONENT OXIDOREDUCTASE PROTEIN [Ralstonia solanacearum GMI1000], gi|17428616|emb|CAD15302.1| probable pyruvate dehydrogenase e1 component oxidoreductase protein [Ralstonia solanacearum]	gi|17546319	100648	1	3	5	17	0.0644	0.196	GPVIASTDYVR	R	T	0.997	29.4	48.6	0	1.96	0	1	0	0	2	1177.62	135871000	806	816
131	PROBABLE PYRUVATE DEHYDROGENASE E1 COMPONENT OXIDOREDUCTASE PROTEIN [Ralstonia solanacearum GMI1000], gi|17428616|emb|CAD15302.1| probable pyruvate dehydrogenase e1 component oxidoreductase protein [Ralstonia solanacearum]	gi|17546319	100648	1	3	5	17	0.0644	0.196	MDLGGYLPAR	R	R	0.997	58.4	48.3	0	4.46	0	1	0	0	2	1108.55	55983100	463	472
131	PROBABLE PYRUVATE DEHYDROGENASE E1 COMPONENT OXIDOREDUCTASE PROTEIN [Ralstonia solanacearum GMI1000], gi|17428616|emb|CAD15302.1| probable pyruvate dehydrogenase e1 component oxidoreductase protein [Ralstonia solanacearum]	gi|17546319	100648	1	3	5	17	0.0644	0.196	QVGIWNQEGQK	R	Y	0.997	40.9	48.6	0	4.27	0	1	0	0	2	1286.65	27563400	542	552
131	PROBABLE PYRUVATE DEHYDROGENASE E1 COMPONENT OXIDOREDUCTASE PROTEIN [Ralstonia solanacearum GMI1000], gi|17428616|emb|CAD15302.1| probable pyruvate dehydrogenase e1 component oxidoreductase protein [Ralstonia solanacearum]	gi|17546319	100648	1	3	5	17	0.0644	0.196	TFGMEGLFR	R	Q	0.997	41.5	49.1	0	1.43	0	2	0	0	2	1073.51	150748000	533	541
131	PROBABLE PYRUVATE DEHYDROGENASE E1 COMPONENT OXIDOREDUCTASE PROTEIN [Ralstonia solanacearum GMI1000], gi|17428616|emb|CAD15302.1| probable pyruvate dehydrogenase e1 component oxidoreductase protein [Ralstonia solanacearum]	gi|17546319	100648	1	3	5	17	0.0644	0.196	VQLLGSGTIFR	R	E	0.951	16.5	48.7	0	1.74	0	1	0	0	2	1190.69	98317000	735	745
131	PROBABLE PYRUVATE DEHYDROGENASE E1 COMPONENT OXIDOREDUCTASE PROTEIN [Ralstonia solanacearum GMI1000], gi|17428616|emb|CAD15302.1| probable pyruvate dehydrogenase e1 component oxidoreductase protein [Ralstonia solanacearum]	gi|17546319	100648	1	3	5	17	0.0644	0.196	VWAFLGDGETDEPESLGAIGMAGR	K	E	0.997	50.8	45.8	0	7.08	0	0	2	0	2	2494.16	91813300	232	255
131	PROBABLE PYRUVATE DEHYDROGENASE E1 COMPONENT OXIDOREDUCTASE PROTEIN [Ralstonia solanacearum GMI1000], gi|17428616|emb|CAD15302.1| probable pyruvate dehydrogenase e1 component oxidoreductase protein [Ralstonia solanacearum]	gi|17546319	100648	1	3	5	17	0.0644	0.196	YVVLGTDGFGR	R	S	0.994	22.7	48.3	0	2.15	0	1	0	0	2	1183.61	88059200	830	840
133	PROBABLE PYRUVATE DEHYDROGENASE E1 COMPONENT OXIDOREDUCTASE PROTEIN [Ralstonia solanacearum GMI1000], gi|17428616|emb|CAD15302.1| probable pyruvate dehydrogenase e1 component oxidoreductase protein [Ralstonia solanacearum]	gi|17546319	100648	1	4	5	8	0.0291	0.119	ADALQVPALAAFDALLK	K	A	0.976	30	47.3	0	2.47	0	0	1	0	2	1726.97	223187000	476	492
133	PROBABLE PYRUVATE DEHYDROGENASE E1 COMPONENT OXIDOREDUCTASE PROTEIN [Ralstonia solanacearum GMI1000], gi|17428616|emb|CAD15302.1| probable pyruvate dehydrogenase e1 component oxidoreductase protein [Ralstonia solanacearum]	gi|17546319	100648	1	4	5	8	0.0291	0.119	AMVADWSDDDIWALNR	K	G	0.997	41.9	47	0	2.19	0	1	0	0	2	1893.84	164709000	353	368
133	PROBABLE PYRUVATE DEHYDROGENASE E1 COMPONENT OXIDOREDUCTASE PROTEIN [Ralstonia solanacearum GMI1000], gi|17428616|emb|CAD15302.1| probable pyruvate dehydrogenase e1 component oxidoreductase protein [Ralstonia solanacearum]	gi|17546319	100648	1	4	5	8	0.0291	0.119	EVSTTMAFVR	R	I	0.997	50.8	48.6	0	2.77	0	1	0	0	2	1156.57	55592500	499	508
133	PROBABLE PYRUVATE DEHYDROGENASE E1 COMPONENT OXIDOREDUCTASE PROTEIN [Ralstonia solanacearum GMI1000], gi|17428616|emb|CAD15302.1| probable pyruvate dehydrogenase e1 component oxidoreductase protein [Ralstonia solanacearum]	gi|17546319	100648	1	4	5	8	0.0291	0.119	EWLEALQGVIGAEGPDR	K	A	0.997	104	47	0	8.96	0	2	0	0	2	1839.92	76119100	24	40
133	PROBABLE PYRUVATE DEHYDROGENASE E1 COMPONENT OXIDOREDUCTASE PROTEIN [Ralstonia solanacearum GMI1000], gi|17428616|emb|CAD15302.1| probable pyruvate dehydrogenase e1 component oxidoreductase protein [Ralstonia solanacearum]	gi|17546319	100648	1	4	5	8	0.0291	0.119	IGDLCWAAGDMR	R	S	0.991	21.3	47.9	0	4	0	1	0	0	2	1380.6	47721700	615	626
133	PROBABLE PYRUVATE DEHYDROGENASE E1 COMPONENT OXIDOREDUCTASE PROTEIN [Ralstonia solanacearum GMI1000], gi|17428616|emb|CAD15302.1| probable pyruvate dehydrogenase e1 component oxidoreductase protein [Ralstonia solanacearum]	gi|17546319	100648	1	4	5	8	0.0291	0.119	VWAFLGDGETDEPESLGAIGMAGR	K	E	0.997	107	45.7	0	8.17	0	1	0	0	2	2494.16	20490400	232	255
133	PROBABLE PYRUVATE DEHYDROGENASE E1 COMPONENT OXIDOREDUCTASE PROTEIN [Ralstonia solanacearum GMI1000], gi|17428616|emb|CAD15302.1| probable pyruvate dehydrogenase e1 component oxidoreductase protein [Ralstonia solanacearum]	gi|17546319	100648	1	4	5	8	0.0291	0.119	YVVLGTDGFGR	R	S	0.955	28.9	48.3	0	2.28	0	1	0	0	2	1183.61	1751990	830	840
135	PROBABLE PYRUVATE DEHYDROGENASE E1 COMPONENT OXIDOREDUCTASE PROTEIN [Ralstonia solanacearum GMI1000], gi|17428616|emb|CAD15302.1| probable pyruvate dehydrogenase e1 component oxidoreductase protein [Ralstonia solanacearum]	gi|17546319	100648	1	6	7	15	0.0467	0.156	ADALQVPALAAFDALLK	K	A	0.997	62.5	47.3	0	4.89	0	1	1	0	2	1726.97	139917000	476	492
135	PROBABLE PYRUVATE DEHYDROGENASE E1 COMPONENT OXIDOREDUCTASE PROTEIN [Ralstonia solanacearum GMI1000], gi|17428616|emb|CAD15302.1| probable pyruvate dehydrogenase e1 component oxidoreductase protein [Ralstonia solanacearum]	gi|17546319	100648	1	6	7	15	0.0467	0.156	AMVADWSDDDIWALNR	K	G	0.997	29.8	47	0	3.38	0	1	0	0	2	1893.84	145418000	353	368
135	PROBABLE PYRUVATE DEHYDROGENASE E1 COMPONENT OXIDOREDUCTASE PROTEIN [Ralstonia solanacearum GMI1000], gi|17428616|emb|CAD15302.1| probable pyruvate dehydrogenase e1 component oxidoreductase protein [Ralstonia solanacearum]	gi|17546319	100648	1	6	7	15	0.0467	0.156	EVSTTMAFVR	R	I	0.997	59	48.6	0	2.77	0	2	0	0	2	1156.57	42468400	499	508
135	PROBABLE PYRUVATE DEHYDROGENASE E1 COMPONENT OXIDOREDUCTASE PROTEIN [Ralstonia solanacearum GMI1000], gi|17428616|emb|CAD15302.1| probable pyruvate dehydrogenase e1 component oxidoreductase protein [Ralstonia solanacearum]	gi|17546319	100648	1	6	7	15	0.0467	0.156	EWLEALQGVIGAEGPDR	K	A	0.997	103	47	0	9.74	0	1	0	0	2	1839.92	21658700	24	40
135	PROBABLE PYRUVATE DEHYDROGENASE E1 COMPONENT OXIDOREDUCTASE PROTEIN [Ralstonia solanacearum GMI1000], gi|17428616|emb|CAD15302.1| probable pyruvate dehydrogenase e1 component oxidoreductase protein [Ralstonia solanacearum]	gi|17546319	100648	1	6	7	15	0.0467	0.156	GQPTVILAK	K	T	0.997	38.8	48.2	0	1.82	0	1	0	0	2	926.567	16556600	388	396
135	PROBABLE PYRUVATE DEHYDROGENASE E1 COMPONENT OXIDOREDUCTASE PROTEIN [Ralstonia solanacearum GMI1000], gi|17428616|emb|CAD15302.1| probable pyruvate dehydrogenase e1 component oxidoreductase protein [Ralstonia solanacearum]	gi|17546319	100648	1	6	7	15	0.0467	0.156	HVVPIVPDESR	K	T	0.997	48.7	48.5	0	3.28	0	2	0	0	2	1247.67	6016450	522	532
135	PROBABLE PYRUVATE DEHYDROGENASE E1 COMPONENT OXIDOREDUCTASE PROTEIN [Ralstonia solanacearum GMI1000], gi|17428616|emb|CAD15302.1| probable pyruvate dehydrogenase e1 component oxidoreductase protein [Ralstonia solanacearum]	gi|17546319	100648	1	6	7	15	0.0467	0.156	IGDLCWAAGDMR	R	S	0.997	69.2	47.9	0	4.8	0	1	0	0	2	1380.6	96521200	615	626
135	PROBABLE PYRUVATE DEHYDROGENASE E1 COMPONENT OXIDOREDUCTASE PROTEIN [Ralstonia solanacearum GMI1000], gi|17428616|emb|CAD15302.1| probable pyruvate dehydrogenase e1 component oxidoreductase protein [Ralstonia solanacearum]	gi|17546319	100648	1	6	7	15	0.0467	0.156	ILNILLK	R	D	0.997	33	47.6	0	2.09	0	1	0	0	2	826.576	1834730	509	515
135	PROBABLE PYRUVATE DEHYDROGENASE E1 COMPONENT OXIDOREDUCTASE PROTEIN [Ralstonia solanacearum GMI1000], gi|17428616|emb|CAD15302.1| probable pyruvate dehydrogenase e1 component oxidoreductase protein [Ralstonia solanacearum]	gi|17546319	100648	1	6	7	15	0.0467	0.156	MMECVDGEYQTFK	R	S	0.997	47	47.5	0	5.52	0	1	0	0	2	1669.65	17227100	322	334
135	PROBABLE PYRUVATE DEHYDROGENASE E1 COMPONENT OXIDOREDUCTASE PROTEIN [Ralstonia solanacearum GMI1000], gi|17428616|emb|CAD15302.1| probable pyruvate dehydrogenase e1 component oxidoreductase protein [Ralstonia solanacearum]	gi|17546319	100648	1	6	7	15	0.0467	0.156	SAVPEQVLGATR	M	A	0.996	66.6	48.4	0	0	0	1	0	0	2	1227.67	18046200	2	13
135	PROBABLE PYRUVATE DEHYDROGENASE E1 COMPONENT OXIDOREDUCTASE PROTEIN [Ralstonia solanacearum GMI1000], gi|17428616|emb|CAD15302.1| probable pyruvate dehydrogenase e1 component oxidoreductase protein [Ralstonia solanacearum]	gi|17546319	100648	1	6	7	15	0.0467	0.156	TFAEQIR	R	A	0.997	34.3	49.6	0	1.12	0	1	0	0	2	864.457	13787600	817	823
135	PROBABLE PYRUVATE DEHYDROGENASE E1 COMPONENT OXIDOREDUCTASE PROTEIN [Ralstonia solanacearum GMI1000], gi|17428616|emb|CAD15302.1| probable pyruvate dehydrogenase e1 component oxidoreductase protein [Ralstonia solanacearum]	gi|17546319	100648	1	6	7	15	0.0467	0.156	WNAMAMVLR	R	A	0.968	15.8	48.1	0	2.55	0	1	0	0	2	1123.54	28079100	95	103
136	PROBABLE PYRUVATE DEHYDROGENASE E1 COMPONENT OXIDOREDUCTASE PROTEIN [Ralstonia solanacearum GMI1000], gi|17428616|emb|CAD15302.1| probable pyruvate dehydrogenase e1 component oxidoreductase protein [Ralstonia solanacearum]	gi|17546319	100648	1	5	5	11	0.035	0.143	ADALQVPALAAFDALLK	K	A	0.997	36.5	47.3	0	2.57	0	1	0	0	2	1726.97	2023970	476	492
136	PROBABLE PYRUVATE DEHYDROGENASE E1 COMPONENT OXIDOREDUCTASE PROTEIN [Ralstonia solanacearum GMI1000], gi|17428616|emb|CAD15302.1| probable pyruvate dehydrogenase e1 component oxidoreductase protein [Ralstonia solanacearum]	gi|17546319	100648	1	5	5	11	0.035	0.143	AMVADWSDDDIWALNR	K	G	0.997	105	47.1	0	7.77	0	1	0	0	2	1877.85	2498670	353	368
136	PROBABLE PYRUVATE DEHYDROGENASE E1 COMPONENT OXIDOREDUCTASE PROTEIN [Ralstonia solanacearum GMI1000], gi|17428616|emb|CAD15302.1| probable pyruvate dehydrogenase e1 component oxidoreductase protein [Ralstonia solanacearum]	gi|17546319	100648	1	5	5	11	0.035	0.143	EFFFNTPELK	R	A	0.996	25.1	48.5	0	0.886	0	1	0	0	2	1271.63	115807000	343	352
136	PROBABLE PYRUVATE DEHYDROGENASE E1 COMPONENT OXIDOREDUCTASE PROTEIN [Ralstonia solanacearum GMI1000], gi|17428616|emb|CAD15302.1| probable pyruvate dehydrogenase e1 component oxidoreductase protein [Ralstonia solanacearum]	gi|17546319	100648	1	5	5	11	0.035	0.143	EVSTTMAFVR	R	I	0.997	15.6	48.2	0	2.09	0	1	0	0	2	1140.57	90094000	499	508
136	PROBABLE PYRUVATE DEHYDROGENASE E1 COMPONENT OXIDOREDUCTASE PROTEIN [Ralstonia solanacearum GMI1000], gi|17428616|emb|CAD15302.1| probable pyruvate dehydrogenase e1 component oxidoreductase protein [Ralstonia solanacearum]	gi|17546319	100648	1	5	5	11	0.035	0.143	EWLEALQGVIGAEGPDR	K	A	0.997	0	0	0	7.62	0	1	0	0	2	1839.92	4378690	24	40
136	PROBABLE PYRUVATE DEHYDROGENASE E1 COMPONENT OXIDOREDUCTASE PROTEIN [Ralstonia solanacearum GMI1000], gi|17428616|emb|CAD15302.1| probable pyruvate dehydrogenase e1 component oxidoreductase protein [Ralstonia solanacearum]	gi|17546319	100648	1	5	5	11	0.035	0.143	GFLLGGTAGR	R	T	0.997	32.2	49	0	2.96	0	1	0	0	2	948.526	88909800	629	638
136	PROBABLE PYRUVATE DEHYDROGENASE E1 COMPONENT OXIDOREDUCTASE PROTEIN [Ralstonia solanacearum GMI1000], gi|17428616|emb|CAD15302.1| probable pyruvate dehydrogenase e1 component oxidoreductase protein [Ralstonia solanacearum]	gi|17546319	100648	1	5	5	11	0.035	0.143	GPVIASTDYVR	R	T	0.997	18.4	48.6	0	3.04	0	1	0	0	2	1177.62	95946000	806	816
136	PROBABLE PYRUVATE DEHYDROGENASE E1 COMPONENT OXIDOREDUCTASE PROTEIN [Ralstonia solanacearum GMI1000], gi|17428616|emb|CAD15302.1| probable pyruvate dehydrogenase e1 component oxidoreductase protein [Ralstonia solanacearum]	gi|17546319	100648	1	5	5	11	0.035	0.143	HVVPIVPDESR	K	T	0.997	37.8	48.5	0	2.02	0	1	0	0	2	1247.67	919965	522	532
136	PROBABLE PYRUVATE DEHYDROGENASE E1 COMPONENT OXIDOREDUCTASE PROTEIN [Ralstonia solanacearum GMI1000], gi|17428616|emb|CAD15302.1| probable pyruvate dehydrogenase e1 component oxidoreductase protein [Ralstonia solanacearum]	gi|17546319	100648	1	5	5	11	0.035	0.143	MDLGGYLPAR	R	R	0.997	62.4	48.3	0	4.37	0	1	0	0	2	1108.55	16346300	463	472
136	PROBABLE PYRUVATE DEHYDROGENASE E1 COMPONENT OXIDOREDUCTASE PROTEIN [Ralstonia solanacearum GMI1000], gi|17428616|emb|CAD15302.1| probable pyruvate dehydrogenase e1 component oxidoreductase protein [Ralstonia solanacearum]	gi|17546319	100648	1	5	5	11	0.035	0.143	TFGMEGLFR	R	Q	0.997	22.6	49.1	0	2.36	0	1	0	0	2	1073.51	74239500	533	541
136	PROBABLE PYRUVATE DEHYDROGENASE E1 COMPONENT OXIDOREDUCTASE PROTEIN [Ralstonia solanacearum GMI1000], gi|17428616|emb|CAD15302.1| probable pyruvate dehydrogenase e1 component oxidoreductase protein [Ralstonia solanacearum]	gi|17546319	100648	1	5	5	11	0.035	0.143	WDQLLAR	R	D	0.997	28.3	50	0	1.89	0	1	0	0	2	901.489	128314000	306	312
137	PROBABLE PYRUVATE DEHYDROGENASE E1 COMPONENT OXIDOREDUCTASE PROTEIN [Ralstonia solanacearum GMI1000], gi|17428616|emb|CAD15302.1| probable pyruvate dehydrogenase e1 component oxidoreductase protein [Ralstonia solanacearum]	gi|17546319	100648	1	3	3	10	0.0288	0.106	ALADEGVLPR	K	E	0.997	32.5	48.1	0	2.49	0	1	0	0	2	1040.57	101438000	865	874
137	PROBABLE PYRUVATE DEHYDROGENASE E1 COMPONENT OXIDOREDUCTASE PROTEIN [Ralstonia solanacearum GMI1000], gi|17428616|emb|CAD15302.1| probable pyruvate dehydrogenase e1 component oxidoreductase protein [Ralstonia solanacearum]	gi|17546319	100648	1	3	3	10	0.0288	0.106	AMVADWSDDDIWALNR	K	G	0.997	81.8	47.2	0	12.9	0	1	0	0	2	1893.84	3618750	353	368
137	PROBABLE PYRUVATE DEHYDROGENASE E1 COMPONENT OXIDOREDUCTASE PROTEIN [Ralstonia solanacearum GMI1000], gi|17428616|emb|CAD15302.1| probable pyruvate dehydrogenase e1 component oxidoreductase protein [Ralstonia solanacearum]	gi|17546319	100648	1	3	3	10	0.0288	0.106	EVSTTMAFVR	R	I	0.997	43.3	48.2	0	2.74	0	1	0	0	2	1140.57	10994900	499	508
137	PROBABLE PYRUVATE DEHYDROGENASE E1 COMPONENT OXIDOREDUCTASE PROTEIN [Ralstonia solanacearum GMI1000], gi|17428616|emb|CAD15302.1| probable pyruvate dehydrogenase e1 component oxidoreductase protein [Ralstonia solanacearum]	gi|17546319	100648	1	3	3	10	0.0288	0.106	GFLLGGTAGR	R	T	0.997	32.9	49	0	2.3	0	1	0	0	2	948.526	82860200	629	638
137	PROBABLE PYRUVATE DEHYDROGENASE E1 COMPONENT OXIDOREDUCTASE PROTEIN [Ralstonia solanacearum GMI1000], gi|17428616|emb|CAD15302.1| probable pyruvate dehydrogenase e1 component oxidoreductase protein [Ralstonia solanacearum]	gi|17546319	100648	1	3	3	10	0.0288	0.106	GPVIASTDYVR	R	T	0.997	23.9	48.6	0	2.42	0	1	0	0	2	1177.62	95332200	806	816
137	PROBABLE PYRUVATE DEHYDROGENASE E1 COMPONENT OXIDOREDUCTASE PROTEIN [Ralstonia solanacearum GMI1000], gi|17428616|emb|CAD15302.1| probable pyruvate dehydrogenase e1 component oxidoreductase protein [Ralstonia solanacearum]	gi|17546319	100648	1	3	3	10	0.0288	0.106	TFGMEGLFR	R	Q	0.997	38.3	49	0	2.01	0	2	0	0	2	1057.51	40634100	533	541
137	PROBABLE PYRUVATE DEHYDROGENASE E1 COMPONENT OXIDOREDUCTASE PROTEIN [Ralstonia solanacearum GMI1000], gi|17428616|emb|CAD15302.1| probable pyruvate dehydrogenase e1 component oxidoreductase protein [Ralstonia solanacearum]	gi|17546319	100648	1	3	3	10	0.0288	0.106	VQLLGSGTIFR	R	E	0.997	50.2	48.7	0	2.11	0	1	0	0	2	1190.69	16141200	735	745
137	PROBABLE PYRUVATE DEHYDROGENASE E1 COMPONENT OXIDOREDUCTASE PROTEIN [Ralstonia solanacearum GMI1000], gi|17428616|emb|CAD15302.1| probable pyruvate dehydrogenase e1 component oxidoreductase protein [Ralstonia solanacearum]	gi|17546319	100648	1	3	3	10	0.0288	0.106	WDQLLAR	R	D	0.997	32.8	50	0	2.23	0	1	0	0	2	901.489	36984600	306	312
137	PROBABLE PYRUVATE DEHYDROGENASE E1 COMPONENT OXIDOREDUCTASE PROTEIN [Ralstonia solanacearum GMI1000], gi|17428616|emb|CAD15302.1| probable pyruvate dehydrogenase e1 component oxidoreductase protein [Ralstonia solanacearum]	gi|17546319	100648	1	3	3	10	0.0288	0.106	YVVLGTDGFGR	R	S	0.997	32.8	48.3	0	3.48	0	1	0	0	2	1183.61	57418800	830	840
135	2-oxo-acid dehydrogenase E1 component homodimeric type [Ralstonia eutropha JMP134], gi|72118410|gb|AAZ60673.1| 2-oxo-acid dehydrogenase E1 component homodimeric type [Ralstonia eutropha JMP134]	gi|73540997,gi|17546319	100519	1	1	1	6	0.0187	0.0626	DWGVESDLWGCPSFTELAREGQAAER	K	F	0.997	24.3	44.6	0	3.03	0	0	0	1	2	2966.34	2106590	756	781
135	2-oxo-acid dehydrogenase E1 component homodimeric type [Ralstonia eutropha JMP134], gi|72118410|gb|AAZ60673.1| 2-oxo-acid dehydrogenase E1 component homodimeric type [Ralstonia eutropha JMP134]	gi|73540997,gi|17546319	100519	1	1	1	6	0.0187	0.0626	EVSTTMAFVR	R	I	0.997	59	48.6	0	2.77	0	2	0	0	2	1156.57	42468400	498	507
135	2-oxo-acid dehydrogenase E1 component homodimeric type [Ralstonia eutropha JMP134], gi|72118410|gb|AAZ60673.1| 2-oxo-acid dehydrogenase E1 component homodimeric type [Ralstonia eutropha JMP134]	gi|73540997,gi|17546319	100519	1	1	1	6	0.0187	0.0626	HVVPIVPDESR	K	T	0.997	48.7	48.5	0	3.28	0	2	0	0	2	1247.67	6016450	521	531
135	2-oxo-acid dehydrogenase E1 component homodimeric type [Ralstonia eutropha JMP134], gi|72118410|gb|AAZ60673.1| 2-oxo-acid dehydrogenase E1 component homodimeric type [Ralstonia eutropha JMP134]	gi|73540997,gi|17546319	100519	1	1	1	6	0.0187	0.0626	WNAMAMVLR	R	A	0.968	15.8	48.1	0	2.55	0	1	0	0	2	1123.54	28079100	95	103
269	Acid phosphatase [Ralstonia solanacearum UW551], gi|83727723|gb|EAP74843.1| Acid phosphatase [Ralstonia solanacearum UW551]	gi|83745646	81213	1	3	3	3	0.0108	0.067	ATYANDSTLTPK	K	D	0.997	67	47.9	0	5.09	0	1	0	0	2	1281.63	40213400	491	502
269	Acid phosphatase [Ralstonia solanacearum UW551], gi|83727723|gb|EAP74843.1| Acid phosphatase [Ralstonia solanacearum UW551]	gi|83745646	81213	1	3	3	3	0.0108	0.067	DAALVANGGKPMGDLTNALDFSQSQ	R	-	0.997	0	0	0	4	0	0	1	0	2	2536.2	2674570	752	776
269	Acid phosphatase [Ralstonia solanacearum UW551], gi|83727723|gb|EAP74843.1| Acid phosphatase [Ralstonia solanacearum UW551]	gi|83745646	81213	1	3	3	3	0.0108	0.067	LTPGTNNPTSVLSGK	R	A	0.997	44.8	48	0	4.28	0	1	0	0	2	1485.79	90105600	476	490
204	Polyribonucleotide nucleotidyltransferase [Ralstonia solanacearum UW551], gi|83727042|gb|EAP74167.1| Polyribonucleotide nucleotidyltransferase [Ralstonia solanacearum UW551]	gi|83746292	77512.3	1	9	10	14	0.0601	0.226	DGLLHISEIANER	K	V	0.997	44.7	47.7	0	3.33	0	1	0	0	2	1466.76	115156000	646	658
204	Polyribonucleotide nucleotidyltransferase [Ralstonia solanacearum UW551], gi|83727042|gb|EAP74167.1| Polyribonucleotide nucleotidyltransferase [Ralstonia solanacearum UW551]	gi|83746292	77512.3	1	9	10	14	0.0601	0.226	EGGKPEWDWQAAPK	R	N	0.997	47.7	47.7	0	2.82	0	1	1	0	2	1598.76	69183900	225	238
204	Polyribonucleotide nucleotidyltransferase [Ralstonia solanacearum UW551], gi|83727042|gb|EAP74167.1| Polyribonucleotide nucleotidyltransferase [Ralstonia solanacearum UW551]	gi|83746292	77512.3	1	9	10	14	0.0601	0.226	EGRPSENETLTSR	R	L	0.997	34.8	48	0	1.85	0	0	1	0	2	1475.71	106817000	81	93
204	Polyribonucleotide nucleotidyltransferase [Ralstonia solanacearum UW551], gi|83727042|gb|EAP74167.1| Polyribonucleotide nucleotidyltransferase [Ralstonia solanacearum UW551]	gi|83746292	77512.3	1	9	10	14	0.0601	0.226	EIMQVALAQAK	K	E	0.997	34.6	48.8	0	2.72	0	1	0	0	2	1217.66	31271100	517	527
204	Polyribonucleotide nucleotidyltransferase [Ralstonia solanacearum UW551], gi|83727042|gb|EAP74167.1| Polyribonucleotide nucleotidyltransferase [Ralstonia solanacearum UW551]	gi|83746292	77512.3	1	9	10	14	0.0601	0.226	FAVLTDILGDEDHLGDMDFK	K	V	0.996	19.4	46.1	0	4.06	0	1	1	0	2	2267.05	3968060	475	494
204	Polyribonucleotide nucleotidyltransferase [Ralstonia solanacearum UW551], gi|83727042|gb|EAP74167.1| Polyribonucleotide nucleotidyltransferase [Ralstonia solanacearum UW551]	gi|83746292	77512.3	1	9	10	14	0.0601	0.226	GETQALVVATLGTK	R	S	0.997	34.5	48.2	0	1.44	0	1	0	0	2	1387.78	530667	346	359
204	Polyribonucleotide nucleotidyltransferase [Ralstonia solanacearum UW551], gi|83727042|gb|EAP74167.1| Polyribonucleotide nucleotidyltransferase [Ralstonia solanacearum UW551]	gi|83746292	77512.3	1	9	10	14	0.0601	0.226	GGSTIQALTK	K	E	0.997	35.5	49.4	0	2.8	0	2	0	0	2	975.547	394023000	572	581
204	Polyribonucleotide nucleotidyltransferase [Ralstonia solanacearum UW551], gi|83727042|gb|EAP74167.1| Polyribonucleotide nucleotidyltransferase [Ralstonia solanacearum UW551]	gi|83746292	77512.3	1	9	10	14	0.0601	0.226	LAEAGVEADGVEVDNILFELESK	K	I	0.995	0	0	0	4.96	0	0	1	0	2	2447.22	4386610	281	303
204	Polyribonucleotide nucleotidyltransferase [Ralstonia solanacearum UW551], gi|83727042|gb|EAP74167.1| Polyribonucleotide nucleotidyltransferase [Ralstonia solanacearum UW551]	gi|83746292	77512.3	1	9	10	14	0.0601	0.226	NPKPGQDFFPLTVDYIEK	K	T	0.994	20.4	46.5	0	3.36	0	0	1	0	2	2108.07	2490760	49	66
204	Polyribonucleotide nucleotidyltransferase [Ralstonia solanacearum UW551], gi|83727042|gb|EAP74167.1| Polyribonucleotide nucleotidyltransferase [Ralstonia solanacearum UW551]	gi|83746292	77512.3	1	9	10	14	0.0601	0.226	RIEGITAEAEVGK	R	I	0.997	26.9	48.3	0	3.09	0	0	1	0	2	1372.74	1744000	611	623
204	Polyribonucleotide nucleotidyltransferase [Ralstonia solanacearum UW551], gi|83727042|gb|EAP74167.1| Polyribonucleotide nucleotidyltransferase [Ralstonia solanacearum UW551]	gi|83746292	77512.3	1	9	10	14	0.0601	0.226	SDEQIIDALQGEYR	K	D	0.997	28.4	47.4	0	1.4	0	0	1	0	2	1636.78	318729000	360	373
54	Ribonucleoside-diphosphate reductase alpha chain [Ralstonia solanacearum UW551], gi|83726580|gb|EAP73710.1| Ribonucleoside-diphosphate reductase alpha chain [Ralstonia solanacearum UW551]	gi|83746811	108883	1	8	9	11	0.0588	0.137	AFEQAYLGYEEK	R	V	0.997	19.1	48	0	2.6	0	1	0	0	2	1447.67	107178000	517	528
54	Ribonucleoside-diphosphate reductase alpha chain [Ralstonia solanacearum UW551], gi|83726580|gb|EAP73710.1| Ribonucleoside-diphosphate reductase alpha chain [Ralstonia solanacearum UW551]	gi|83746811	108883	1	8	9	11	0.0588	0.137	DLQFNYLGLQTLYDR	R	Y	0.997	88.3	47.1	0	4.96	0	1	0	0	2	1858.93	1464070	290	304
54	Ribonucleoside-diphosphate reductase alpha chain [Ralstonia solanacearum UW551], gi|83726580|gb|EAP73710.1| Ribonucleoside-diphosphate reductase alpha chain [Ralstonia solanacearum UW551]	gi|83746811	108883	1	8	9	11	0.0588	0.137	DLYATAFEVEPQWLVEAASR	R	R	0.997	74.6	46.1	0	8.92	0	0	1	0	2	2295.13	30037100	849	868
54	Ribonucleoside-diphosphate reductase alpha chain [Ralstonia solanacearum UW551], gi|83726580|gb|EAP73710.1| Ribonucleoside-diphosphate reductase alpha chain [Ralstonia solanacearum UW551]	gi|83746811	108883	1	8	9	11	0.0588	0.137	ELVEGLTQNVVR	R	A	0.997	72.8	48.2	0	5.68	0	1	0	0	2	1356.75	47318200	77	88
54	Ribonucleoside-diphosphate reductase alpha chain [Ralstonia solanacearum UW551], gi|83726580|gb|EAP73710.1| Ribonucleoside-diphosphate reductase alpha chain [Ralstonia solanacearum UW551]	gi|83746811	108883	1	8	9	11	0.0588	0.137	FAGGLGNDWTNVR	K	A	0.997	50.4	48	0	5.12	0	1	0	0	2	1406.68	72482900	396	408
54	Ribonucleoside-diphosphate reductase alpha chain [Ralstonia solanacearum UW551], gi|83726580|gb|EAP73710.1| Ribonucleoside-diphosphate reductase alpha chain [Ralstonia solanacearum UW551]	gi|83746811	108883	1	8	9	11	0.0588	0.137	GINAGLLDDTLAQFDLAK	R	L	0.997	41.2	47.5	0	2.22	0	1	1	0	2	1874.99	114585000	263	280
54	Ribonucleoside-diphosphate reductase alpha chain [Ralstonia solanacearum UW551], gi|83726580|gb|EAP73710.1| Ribonucleoside-diphosphate reductase alpha chain [Ralstonia solanacearum UW551]	gi|83746811	108883	1	8	9	11	0.0588	0.137	GLWDEVMVADLK	R	Y	0.997	68.8	48.2	0	4.35	0	1	0	0	2	1375.69	21037700	820	831
54	Ribonucleoside-diphosphate reductase alpha chain [Ralstonia solanacearum UW551], gi|83726580|gb|EAP73710.1| Ribonucleoside-diphosphate reductase alpha chain [Ralstonia solanacearum UW551]	gi|83746811	108883	1	8	9	11	0.0588	0.137	NGAVVGFEPSK	R	I	0.95	0	0	0	2.82	0	1	0	0	2	1104.57	34778200	42	52
54	Ribonucleoside-diphosphate reductase alpha chain [Ralstonia solanacearum UW551], gi|83726580|gb|EAP73710.1| Ribonucleoside-diphosphate reductase alpha chain [Ralstonia solanacearum UW551]	gi|83746811	108883	1	8	9	11	0.0588	0.137	VAMGLSLNEIDR	R	E	0.997	49.8	48.3	0	2.89	0	1	0	0	2	1333.68	74520800	324	335
54	Ribonucleoside-diphosphate reductase alpha chain [Ralstonia solanacearum UW551], gi|83726580|gb|EAP73710.1| Ribonucleoside-diphosphate reductase alpha chain [Ralstonia solanacearum UW551]	gi|83746811	108883	1	8	9	11	0.0588	0.137	YVDYFPQFIK	R	R	0.997	34.4	48.3	0	3.89	0	1	0	0	2	1319.67	60572600	252	261
231	PilQ [Ralstonia solanacearum UW551], gi|83725165|gb|EAP72316.1| PilQ [Ralstonia solanacearum UW551]	gi|83748197	76466.9	1	5	5	5	0.0215	0.0827	AASVVQIGDR	R	T	0.997	66.5	49.4	0	5.46	0	1	0	0	2	1015.55	119158000	112	121
231	PilQ [Ralstonia solanacearum UW551], gi|83725165|gb|EAP72316.1| PilQ [Ralstonia solanacearum UW551]	gi|83748197	76466.9	1	5	5	5	0.0215	0.0827	DVPWDQALQIVLDSK	K	G	0.997	51.6	47.3	0	5.64	0	1	0	0	2	1726.9	38431800	334	348
231	PilQ [Ralstonia solanacearum UW551], gi|83725165|gb|EAP72316.1| PilQ [Ralstonia solanacearum UW551]	gi|83748197	76466.9	1	5	5	5	0.0215	0.0827	FLALELSALEADGR	R	G	0.997	44.5	47.8	0	3.42	0	1	0	0	2	1504.8	49211000	545	558
231	PilQ [Ralstonia solanacearum UW551], gi|83725165|gb|EAP72316.1| PilQ [Ralstonia solanacearum UW551]	gi|83748197	76466.9	1	5	5	5	0.0215	0.0827	IVEADDTFSR	R	N	0.961	19.2	48	0	2	0	1	0	0	2	1152.55	113580000	469	478
231	PilQ [Ralstonia solanacearum UW551], gi|83725165|gb|EAP72316.1| PilQ [Ralstonia solanacearum UW551]	gi|83748197	76466.9	1	5	5	5	0.0215	0.0827	TELLVFLTPR	R	V	0.963	22.6	48.7	0	1.22	0	1	0	0	2	1188.7	178413000	695	704
232	PilQ [Ralstonia solanacearum UW551], gi|83725165|gb|EAP72316.1| PilQ [Ralstonia solanacearum UW551]	gi|83748197	76466.9	1	8	8	8	0.0279	0.137	AASVVQIGDR	R	T	0.997	48.7	49.4	0	3.25	0	1	0	0	2	1015.55	84136300	112	121
232	PilQ [Ralstonia solanacearum UW551], gi|83725165|gb|EAP72316.1| PilQ [Ralstonia solanacearum UW551]	gi|83748197	76466.9	1	8	8	8	0.0279	0.137	DVPWDQALQIVLDSK	K	G	0.997	36.4	47.3	0	5.68	0	1	0	0	2	1726.9	43818100	334	348
232	PilQ [Ralstonia solanacearum UW551], gi|83725165|gb|EAP72316.1| PilQ [Ralstonia solanacearum UW551]	gi|83748197	76466.9	1	8	8	8	0.0279	0.137	EKAELESQQQVTELEPLR	K	S	0.997	24.7	46.4	0	0.229	0	0	1	0	2	2127.09	147519000	371	388
232	PilQ [Ralstonia solanacearum UW551], gi|83725165|gb|EAP72316.1| PilQ [Ralstonia solanacearum UW551]	gi|83748197	76466.9	1	8	8	8	0.0279	0.137	FLALELSALEADGR	R	G	0.997	36.9	47.8	0	1.14	0	1	0	0	2	1504.8	78068100	545	558
232	PilQ [Ralstonia solanacearum UW551], gi|83725165|gb|EAP72316.1| PilQ [Ralstonia solanacearum UW551]	gi|83748197	76466.9	1	8	8	8	0.0279	0.137	ITPDGNVFLDVDVNK	K	D	0.997	52.5	47.6	0	4.92	0	1	0	0	2	1645.84	155182000	611	625
232	PilQ [Ralstonia solanacearum UW551], gi|83725165|gb|EAP72316.1| PilQ [Ralstonia solanacearum UW551]	gi|83748197	76466.9	1	8	8	8	0.0279	0.137	IVEADDTFSR	R	N	0.997	28.9	48	0	2.15	0	1	0	0	2	1152.55	124111000	469	478
232	PilQ [Ralstonia solanacearum UW551], gi|83725165|gb|EAP72316.1| PilQ [Ralstonia solanacearum UW551]	gi|83748197	76466.9	1	8	8	8	0.0279	0.137	LKDVPWDQALQIVLDSK	R	G	0.997	27.7	46.8	0	4.21	0	0	1	0	2	1968.08	63132100	332	348
232	PilQ [Ralstonia solanacearum UW551], gi|83725165|gb|EAP72316.1| PilQ [Ralstonia solanacearum UW551]	gi|83748197	76466.9	1	8	8	8	0.0279	0.137	YDVSDFGTPVQAMR	R	A	0.997	22.6	47.7	0	1.29	0	1	0	0	2	1601.73	32538800	227	240
233	PilQ [Ralstonia solanacearum UW551], gi|83725165|gb|EAP72316.1| PilQ [Ralstonia solanacearum UW551]	gi|83748197	76466.9	1	10	10	10	0.033	0.174	AASVVQIGDR	R	T	0.997	48.7	49.4	0	4.4	0	1	0	0	2	1015.55	73272300	112	121
233	PilQ [Ralstonia solanacearum UW551], gi|83725165|gb|EAP72316.1| PilQ [Ralstonia solanacearum UW551]	gi|83748197	76466.9	1	10	10	10	0.033	0.174	DVPWDQALQIVLDSK	K	G	0.997	30.9	47.3	0	4.77	0	1	0	0	2	1726.9	49331700	334	348
233	PilQ [Ralstonia solanacearum UW551], gi|83725165|gb|EAP72316.1| PilQ [Ralstonia solanacearum UW551]	gi|83748197	76466.9	1	10	10	10	0.033	0.174	EKAELESQQQVTELEPLR	K	S	0.997	14.8	46.4	0	1.17	0	0	1	0	2	2127.09	134173000	371	388
233	PilQ [Ralstonia solanacearum UW551], gi|83725165|gb|EAP72316.1| PilQ [Ralstonia solanacearum UW551]	gi|83748197	76466.9	1	10	10	10	0.033	0.174	FLALELSALEADGR	R	G	0.997	0	0	0	4.36	0	1	0	0	2	1504.8	36096200	545	558
233	PilQ [Ralstonia solanacearum UW551], gi|83725165|gb|EAP72316.1| PilQ [Ralstonia solanacearum UW551]	gi|83748197	76466.9	1	10	10	10	0.033	0.174	ITPDGNVFLDVDVNK	K	D	0.997	87.7	47.6	0	5.2	0	1	0	0	2	1645.84	17512100	611	625
233	PilQ [Ralstonia solanacearum UW551], gi|83725165|gb|EAP72316.1| PilQ [Ralstonia solanacearum UW551]	gi|83748197	76466.9	1	10	10	10	0.033	0.174	LISGPGYR	K	G	0.965	0	0	0	2.43	0	1	0	0	2	862.478	44944300	283	290
233	PilQ [Ralstonia solanacearum UW551], gi|83725165|gb|EAP72316.1| PilQ [Ralstonia solanacearum UW551]	gi|83748197	76466.9	1	10	10	10	0.033	0.174	LKDVPWDQALQIVLDSK	R	G	0.997	35	46.8	0	3.89	0	0	1	0	2	1968.08	27619700	332	348
233	PilQ [Ralstonia solanacearum UW551], gi|83725165|gb|EAP72316.1| PilQ [Ralstonia solanacearum UW551]	gi|83748197	76466.9	1	10	10	10	0.033	0.174	MSLNFQNIDIR	R	S	0.997	49.2	48.1	0	5.19	0	1	0	0	2	1350.68	59778300	294	304
233	PilQ [Ralstonia solanacearum UW551], gi|83725165|gb|EAP72316.1| PilQ [Ralstonia solanacearum UW551]	gi|83748197	76466.9	1	10	10	10	0.033	0.174	NMLLGTGTGAAGATASR	R	I	0.997	18.7	47.7	0	5.6	0	1	0	0	2	1548.78	93994900	404	420
233	PilQ [Ralstonia solanacearum UW551], gi|83725165|gb|EAP72316.1| PilQ [Ralstonia solanacearum UW551]	gi|83748197	76466.9	1	10	10	10	0.033	0.174	YDVSDFGTPVQAMR	R	A	0.997	24.6	47.7	0	1.12	0	1	0	0	2	1601.73	55907200	227	240
234	PilQ [Ralstonia solanacearum UW551], gi|83725165|gb|EAP72316.1| PilQ [Ralstonia solanacearum UW551]	gi|83748197	76466.9	0.963	1	1	1	0.004	0.0196	FLALELSALEADGR	R	G	0.997	44.7	47.8	0	3.89	0	1	0	0	2	1504.8	39786800	545	558
163	ClpB protein [Ralstonia solanacearum UW551], gi|83724756|gb|EAP71914.1| ClpB protein [Ralstonia solanacearum UW551]	gi|83748548	95636.4	1	1	1	5	0.0166	0.0742	AHPDVFNVLLQVLDDGR	K	L	0.989	53.6	46.9	0	-2.3	0	0	1	0	2	1908	9167630	685	701
163	ClpB protein [Ralstonia solanacearum UW551], gi|83724756|gb|EAP71914.1| ClpB protein [Ralstonia solanacearum UW551]	gi|83748548	95636.4	1	1	1	5	0.0166	0.0742	NNPVLIGEPGVGK	K	T	0.997	39.7	48.3	0	4.82	0	1	0	0	2	1293.72	59177800	199	211
163	ClpB protein [Ralstonia solanacearum UW551], gi|83724756|gb|EAP71914.1| ClpB protein [Ralstonia solanacearum UW551]	gi|83748548	95636.4	1	1	1	5	0.0166	0.0742	TAIVEGLAQR	K	I	0.997	62.8	49	0	3.74	0	1	0	0	2	1057.6	76451500	212	221
163	ClpB protein [Ralstonia solanacearum UW551], gi|83724756|gb|EAP71914.1| ClpB protein [Ralstonia solanacearum UW551]	gi|83748548	95636.4	1	1	1	5	0.0166	0.0742	VLVLDMAGLLAGAK	R	Y	0.997	67.9	48.1	0	1.57	0	1	0	0	2	1370.81	3616030	236	249
163	ClpB protein [Ralstonia solanacearum UW551], gi|83724756|gb|EAP71914.1| ClpB protein [Ralstonia solanacearum UW551]	gi|83748548	95636.4	1	1	1	5	0.0166	0.0742	YTIDLTEQAR	K	I	0.99	0	0	0	3.25	0	1	0	0	2	1209.61	30765200	163	172
166	ClpB protein [Ralstonia solanacearum UW551], gi|83724756|gb|EAP71914.1| ClpB protein [Ralstonia solanacearum UW551]	gi|83748548	95636.4	1	1	1	10	0.0321	0.123	AHPDVFNVLLQVLDDGR	K	L	0.997	60.4	46.9	0	4.82	0	1	0	0	2	1908	4298630	685	701
166	ClpB protein [Ralstonia solanacearum UW551], gi|83724756|gb|EAP71914.1| ClpB protein [Ralstonia solanacearum UW551]	gi|83748548	95636.4	1	1	1	10	0.0321	0.123	IDMSEFMEK	R	H	0.997	52.1	48.8	0	2.54	0	1	0	0	2	1161.48	7056060	635	643
166	ClpB protein [Ralstonia solanacearum UW551], gi|83724756|gb|EAP71914.1| ClpB protein [Ralstonia solanacearum UW551]	gi|83748548	95636.4	1	1	1	10	0.0321	0.123	RLELIEQEIER	K	L	0.969	21.6	48.1	0	1	0	0	1	0	2	1427.79	217490000	439	449
166	ClpB protein [Ralstonia solanacearum UW551], gi|83724756|gb|EAP71914.1| ClpB protein [Ralstonia solanacearum UW551]	gi|83748548	95636.4	1	1	1	10	0.0321	0.123	RLPQVQGGEQVQVGR	K	D	0.997	65.4	47.4	0	2.59	0	0	2	0	2	1650.9	233223000	70	84
166	ClpB protein [Ralstonia solanacearum UW551], gi|83724756|gb|EAP71914.1| ClpB protein [Ralstonia solanacearum UW551]	gi|83748548	95636.4	1	1	1	10	0.0321	0.123	TAIVEGLAQR	K	I	0.997	29.4	49	0	2.89	0	1	0	0	2	1057.6	131705000	212	221
166	ClpB protein [Ralstonia solanacearum UW551], gi|83724756|gb|EAP71914.1| ClpB protein [Ralstonia solanacearum UW551]	gi|83748548	95636.4	1	1	1	10	0.0321	0.123	TQVGAEEIAEVVSR	R	A	0.965	21	48	0	1.03	0	1	0	0	2	1487.77	191749000	532	545
166	ClpB protein [Ralstonia solanacearum UW551], gi|83724756|gb|EAP71914.1| ClpB protein [Ralstonia solanacearum UW551]	gi|83748548	95636.4	1	1	1	10	0.0321	0.123	VLVDEPSVEATIAILR	K	G	0.997	47.2	47.3	0	0.328	0	1	1	0	2	1724.98	190462000	335	350
166	ClpB protein [Ralstonia solanacearum UW551], gi|83724756|gb|EAP71914.1| ClpB protein [Ralstonia solanacearum UW551]	gi|83748548	95636.4	1	1	1	10	0.0321	0.123	VLVLDMAGLLAGAK	R	Y	0.997	42.9	48.1	0	2.77	0	1	0	0	2	1370.81	130049000	236	249
167	ClpB protein [Ralstonia solanacearum UW551], gi|83724756|gb|EAP71914.1| ClpB protein [Ralstonia solanacearum UW551]	gi|83748548	95636.4	1	5	5	14	0.0532	0.179	AIDLIDEAAAR	K	I	0.997	52.4	48.8	0	1.54	0	1	0	0	2	1157.62	26588200	389	399
167	ClpB protein [Ralstonia solanacearum UW551], gi|83724756|gb|EAP71914.1| ClpB protein [Ralstonia solanacearum UW551]	gi|83748548	95636.4	1	5	5	14	0.0532	0.179	GDQFIASELFLLAVADDKGEAGR	R	I	0.997	24.4	45.9	0	1.55	0	0	1	0	2	2422.23	16822100	101	123
167	ClpB protein [Ralstonia solanacearum UW551], gi|83724756|gb|EAP71914.1| ClpB protein [Ralstonia solanacearum UW551]	gi|83748548	95636.4	1	5	5	14	0.0532	0.179	GELHCIGATTLDEYR	R	K	0.972	49.7	47.3	0	-2.32	0	0	1	0	2	1734.81	140432000	305	319
167	ClpB protein [Ralstonia solanacearum UW551], gi|83724756|gb|EAP71914.1| ClpB protein [Ralstonia solanacearum UW551]	gi|83748548	95636.4	1	5	5	14	0.0532	0.179	IDEVVVFHSLDQGNIESIAR	R	I	0.997	75.1	46.2	0	9.36	0	0	1	0	2	2241.15	20083200	759	778
167	ClpB protein [Ralstonia solanacearum UW551], gi|83724756|gb|EAP71914.1| ClpB protein [Ralstonia solanacearum UW551]	gi|83748548	95636.4	1	5	5	14	0.0532	0.179	IDMSEFMEK	R	H	0.975	51.8	48.8	0	-2.38	0	1	0	0	2	1161.48	18211100	635	643
167	ClpB protein [Ralstonia solanacearum UW551], gi|83724756|gb|EAP71914.1| ClpB protein [Ralstonia solanacearum UW551]	gi|83748548	95636.4	1	5	5	14	0.0532	0.179	KPYSVVLLDEVEK	R	A	0.995	25.6	48	0	2.02	0	0	1	0	2	1518.84	94079800	672	684
167	ClpB protein [Ralstonia solanacearum UW551], gi|83724756|gb|EAP71914.1| ClpB protein [Ralstonia solanacearum UW551]	gi|83748548	95636.4	1	5	5	14	0.0532	0.179	LELIEQEIER	R	L	0.997	59.1	48.5	0	5.15	0	1	0	0	2	1271.68	22973900	440	449
167	ClpB protein [Ralstonia solanacearum UW551], gi|83724756|gb|EAP71914.1| ClpB protein [Ralstonia solanacearum UW551]	gi|83748548	95636.4	1	5	5	14	0.0532	0.179	LPQVQGGEQVQVGR	R	D	0.997	36.7	47.7	0	2.26	0	0	1	0	2	1494.8	70408200	71	84
167	ClpB protein [Ralstonia solanacearum UW551], gi|83724756|gb|EAP71914.1| ClpB protein [Ralstonia solanacearum UW551]	gi|83748548	95636.4	1	5	5	14	0.0532	0.179	RGDQFIASELFLLAVADDK	K	G	0.997	72.4	46.5	0	4.68	0	0	1	0	2	2108.1	1413350	100	118
167	ClpB protein [Ralstonia solanacearum UW551], gi|83724756|gb|EAP71914.1| ClpB protein [Ralstonia solanacearum UW551]	gi|83748548	95636.4	1	5	5	14	0.0532	0.179	RLELIEQEIER	K	L	0.992	48.1	48.1	0	-0.477	0	0	1	0	2	1427.79	136920000	439	449
167	ClpB protein [Ralstonia solanacearum UW551], gi|83724756|gb|EAP71914.1| ClpB protein [Ralstonia solanacearum UW551]	gi|83748548	95636.4	1	5	5	14	0.0532	0.179	RLPQVQGGEQVQVGR	K	D	0.997	88.3	47.4	0	8.12	0	0	1	0	2	1650.9	58520800	70	84
167	ClpB protein [Ralstonia solanacearum UW551], gi|83724756|gb|EAP71914.1| ClpB protein [Ralstonia solanacearum UW551]	gi|83748548	95636.4	1	5	5	14	0.0532	0.179	TQVGAEEIAEVVSR	R	A	0.997	30.2	48	0	3.64	0	1	0	0	2	1487.77	149784000	532	545
167	ClpB protein [Ralstonia solanacearum UW551], gi|83724756|gb|EAP71914.1| ClpB protein [Ralstonia solanacearum UW551]	gi|83748548	95636.4	1	5	5	14	0.0532	0.179	VAELQYGK	K	L	0.961	25.8	49.1	0	1.37	0	1	0	0	2	907.488	134069000	497	504
167	ClpB protein [Ralstonia solanacearum UW551], gi|83724756|gb|EAP71914.1| ClpB protein [Ralstonia solanacearum UW551]	gi|83748548	95636.4	1	5	5	14	0.0532	0.179	VLVLDMAGLLAGAK	R	Y	0.997	80.8	48.1	0	3.07	0	1	0	0	2	1370.81	11530600	236	249
260	peroxidase / catalase [Ralstonia solanacearum UW551], gi|83724346|gb|EAP71516.1| peroxidase / catalase [Ralstonia solanacearum UW551]	gi|83749008	79069.5	1	11	12	14	0.0505	0.262	ALAEVYGSADAQEK	R	F	0.981	19.8	47.8	0	1.4	0	1	0	0	2	1451.7	666656	690	703
260	peroxidase / catalase [Ralstonia solanacearum UW551], gi|83724346|gb|EAP71516.1| peroxidase / catalase [Ralstonia solanacearum UW551]	gi|83749008	79069.5	1	11	12	14	0.0505	0.262	AQLLTLTAPEMTALVGGMR	K	V	0.965	18.3	46.8	0	1.01	0	1	0	0	2	1973.06	106034000	597	615
260	peroxidase / catalase [Ralstonia solanacearum UW551], gi|83724346|gb|EAP71516.1| peroxidase / catalase [Ralstonia solanacearum UW551]	gi|83749008	79069.5	1	11	12	14	0.0505	0.262	DVWEPEEDVYWGSETTWLGDQR	K	Y	0.997	58.2	45.7	0	6.22	0	1	0	0	2	2697.17	14836800	173	194
260	peroxidase / catalase [Ralstonia solanacearum UW551], gi|83724346|gb|EAP71516.1| peroxidase / catalase [Ralstonia solanacearum UW551]	gi|83749008	79069.5	1	11	12	14	0.0505	0.262	FAPLNSWPDNANLDK	R	A	0.997	25.4	47.5	0	2.64	0	1	0	0	2	1701.82	294827000	113	127
260	peroxidase / catalase [Ralstonia solanacearum UW551], gi|83724346|gb|EAP71516.1| peroxidase / catalase [Ralstonia solanacearum UW551]	gi|83749008	79069.5	1	11	12	14	0.0505	0.262	GAGATIPDAHDPSGK	K	H	0.997	22.3	47.9	0	3.17	0	1	0	0	2	1393.67	25743500	342	356
260	peroxidase / catalase [Ralstonia solanacearum UW551], gi|83724346|gb|EAP71516.1| peroxidase / catalase [Ralstonia solanacearum UW551]	gi|83749008	79069.5	1	11	12	14	0.0505	0.262	ILHQHSSLSDPMDK	K	D	0.988	20	47.5	0	1.6	0	0	1	0	2	1607.78	31150100	31	44
260	peroxidase / catalase [Ralstonia solanacearum UW551], gi|83724346|gb|EAP71516.1| peroxidase / catalase [Ralstonia solanacearum UW551]	gi|83749008	79069.5	1	11	12	14	0.0505	0.262	LIDAQDIAALK	K	G	0.997	30.8	48.5	0	1.14	0	3	0	0	2	1170.67	3546580	433	443
260	peroxidase / catalase [Ralstonia solanacearum UW551], gi|83724346|gb|EAP71516.1| peroxidase / catalase [Ralstonia solanacearum UW551]	gi|83749008	79069.5	1	11	12	14	0.0505	0.262	MDASQAQTDVTSFAVLEPIADGFR	R	N	0.997	44.2	45.5	0	2.03	0	0	2	0	2	2585.22	269062000	555	578
260	peroxidase / catalase [Ralstonia solanacearum UW551], gi|83724346|gb|EAP71516.1| peroxidase / catalase [Ralstonia solanacearum UW551]	gi|83749008	79069.5	1	11	12	14	0.0505	0.262	QVSLADLIVLAGCAGVEQAAK	K	N	0.997	54.3	46.5	0	2.31	0	0	1	0	2	2113.13	75624800	520	540
260	peroxidase / catalase [Ralstonia solanacearum UW551], gi|83724346|gb|EAP71516.1| peroxidase / catalase [Ralstonia solanacearum UW551]	gi|83749008	79069.5	1	11	12	14	0.0505	0.262	VDLVFGSNSQLR	R	A	0.992	21.8	48.2	0	1.62	0	1	0	0	2	1334.71	348659000	678	689
260	peroxidase / catalase [Ralstonia solanacearum UW551], gi|83724346|gb|EAP71516.1| peroxidase / catalase [Ralstonia solanacearum UW551]	gi|83749008	79069.5	1	11	12	14	0.0505	0.262	YLGPEVPAEALIWQDPIPAVDHK	R	L	0.997	22.4	46.3	0	2.34	0	0	0	1	2	2558.33	259346000	410	432
261	peroxidase / catalase [Ralstonia solanacearum UW551], gi|83724346|gb|EAP71516.1| peroxidase / catalase [Ralstonia solanacearum UW551]	gi|83749008	79069.5	1	6	8	8	0.0275	0.131	DVWEPEEDVYWGSETTWLGDQR	K	Y	0.997	24.9	45.5	0	4.42	0	0	1	0	2	2697.17	100983000	173	194
261	peroxidase / catalase [Ralstonia solanacearum UW551], gi|83724346|gb|EAP71516.1| peroxidase / catalase [Ralstonia solanacearum UW551]	gi|83749008	79069.5	1	6	8	8	0.0275	0.131	MDASQAQTDVTSFAVLEPIADGFR	R	N	0.997	28.6	45.7	0	1.51	0	0	2	0	2	2585.22	221994000	555	578
261	peroxidase / catalase [Ralstonia solanacearum UW551], gi|83724346|gb|EAP71516.1| peroxidase / catalase [Ralstonia solanacearum UW551]	gi|83749008	79069.5	1	6	8	8	0.0275	0.131	QVSLADLIVLAGCAGVEQAAK	K	N	0.997	0	0	0	8.31	0	1	1	0	2	2096.11	42102200	520	540
261	peroxidase / catalase [Ralstonia solanacearum UW551], gi|83724346|gb|EAP71516.1| peroxidase / catalase [Ralstonia solanacearum UW551]	gi|83749008	79069.5	1	6	8	8	0.0275	0.131	RLDLAAVK	K	Q	0.985	0	0	0	4.57	0	1	0	0	2	885.552	42813300	54	61
261	peroxidase / catalase [Ralstonia solanacearum UW551], gi|83724346|gb|EAP71516.1| peroxidase / catalase [Ralstonia solanacearum UW551]	gi|83749008	79069.5	1	6	8	8	0.0275	0.131	TFGFAGGR	K	K	0.997	31.5	47.6	0	0.252	0	1	0	0	2	812.405	5169980	164	171
261	peroxidase / catalase [Ralstonia solanacearum UW551], gi|83724346|gb|EAP71516.1| peroxidase / catalase [Ralstonia solanacearum UW551]	gi|83749008	79069.5	1	6	8	8	0.0275	0.131	YTIPAEALLVDK	R	A	0.997	25.1	48.3	0	1.59	0	1	0	0	2	1332.74	645327	585	596
269	peroxidase / catalase [Ralstonia solanacearum UW551], gi|83724346|gb|EAP71516.1| peroxidase / catalase [Ralstonia solanacearum UW551]	gi|83749008	79069.5	1	6	6	6	0.0217	0.12	DVWEPEEDVYWGSETTWLGDQR	K	Y	0.997	51.1	46.4	0	7.68	0	0	1	0	2	2697.17	22761500	173	194
269	peroxidase / catalase [Ralstonia solanacearum UW551], gi|83724346|gb|EAP71516.1| peroxidase / catalase [Ralstonia solanacearum UW551]	gi|83749008	79069.5	1	6	6	6	0.0217	0.12	DWEVNQPAQLAK	K	V	0.997	55	48	0	3.89	0	1	0	0	2	1398.7	1866740	488	499
269	peroxidase / catalase [Ralstonia solanacearum UW551], gi|83724346|gb|EAP71516.1| peroxidase / catalase [Ralstonia solanacearum UW551]	gi|83749008	79069.5	1	6	6	6	0.0217	0.12	LIDAQDIAALK	K	G	0.997	59.9	48.5	0	5.68	0	1	0	0	2	1170.67	6178290	433	443
269	peroxidase / catalase [Ralstonia solanacearum UW551], gi|83724346|gb|EAP71516.1| peroxidase / catalase [Ralstonia solanacearum UW551]	gi|83749008	79069.5	1	6	6	6	0.0217	0.12	QVSLADLIVLAGCAGVEQAAK	K	N	0.997	82.5	46.5	0	8.36	0	0	1	0	2	2113.13	9917420	520	540
269	peroxidase / catalase [Ralstonia solanacearum UW551], gi|83724346|gb|EAP71516.1| peroxidase / catalase [Ralstonia solanacearum UW551]	gi|83749008	79069.5	1	6	6	6	0.0217	0.12	VLETLEGIR	K	A	0.997	31.9	49.3	0	2.29	0	1	0	0	2	1029.59	21298000	500	508
269	peroxidase / catalase [Ralstonia solanacearum UW551], gi|83724346|gb|EAP71516.1| peroxidase / catalase [Ralstonia solanacearum UW551]	gi|83749008	79069.5	1	6	6	6	0.0217	0.12	YTIPAEALLVDK	R	A	0.997	23.4	48.3	0	1.57	0	1	0	0	2	1332.74	12266500	585	596
167	ATPase AAA-2 [Ralstonia metallidurans CH34], gi|93354749|gb|ABF08838.1| ATPase AAA-2 [Ralstonia metallidurans CH34]	gi|121531078,gi|83748548		0.999	1	1	6	0.0228	0.0916	AGLSDENKPYGSFLFLGPTGVGK	R	T	0.997	47.1	46.1	0	1.82	0	0	1	0	2	2354.2	21779400	592	614
167	ATPase AAA-2 [Ralstonia metallidurans CH34], gi|93354749|gb|ABF08838.1| ATPase AAA-2 [Ralstonia metallidurans CH34]	gi|121531078,gi|83748548		0.999	1	1	6	0.0228	0.0916	AIDLIDEAAAR	K	I	0.997	52.4	48.8	0	1.54	0	1	0	0	2	1157.62	26588200	389	399
167	ATPase AAA-2 [Ralstonia metallidurans CH34], gi|93354749|gb|ABF08838.1| ATPase AAA-2 [Ralstonia metallidurans CH34]	gi|121531078,gi|83748548		0.999	1	1	6	0.0228	0.0916	IDMSEFMEK	R	H	0.975	51.8	48.8	0	-2.38	0	1	0	0	2	1161.48	18211100	635	643
167	ATPase AAA-2 [Ralstonia metallidurans CH34], gi|93354749|gb|ABF08838.1| ATPase AAA-2 [Ralstonia metallidurans CH34]	gi|121531078,gi|83748548		0.999	1	1	6	0.0228	0.0916	TQVGAEEIAEVVSR	R	A	0.997	30.2	48	0	3.64	0	1	0	0	2	1487.77	149784000	532	545
167	ATPase AAA-2 [Ralstonia metallidurans CH34], gi|93354749|gb|ABF08838.1| ATPase AAA-2 [Ralstonia metallidurans CH34]	gi|121531078,gi|83748548		0.999	1	1	6	0.0228	0.0916	VAELQYGK	K	L	0.961	25.8	49.1	0	1.37	0	1	0	0	2	907.488	134069000	497	504
167	ATPase AAA-2 [Ralstonia metallidurans CH34], gi|93354749|gb|ABF08838.1| ATPase AAA-2 [Ralstonia metallidurans CH34]	gi|121531078,gi|83748548	95945.5	0.999	1	1	6	0.0228	0.0916	VLVLDMAGLLAGAK	R	Y	0.997	80.8	48.1	0	3.07	0	1	0	0	2	1370.81	11530600	236	249
554	putative transcription termination factor rho (helicase) protein [Ralstonia pickettii 12J], gi|121302756|gb|EAX43724.1| putative transcription termination factor rho (helicase) protein [Ralstonia pickettii 12J]	gi|121529941,gi|83749756	47404.1	1	4	4	4	0.0129	0.152	QELMFAILK	K	K	0.997	25.9	48.3	0	1.52	0	1	0	0	2	1108.61	8506580	32	40
554	putative transcription termination factor rho (helicase) protein [Ralstonia pickettii 12J], gi|121302756|gb|EAX43724.1| putative transcription termination factor rho (helicase) protein [Ralstonia pickettii 12J]	gi|121529941,gi|83749756	47404.1	1	4	4	4	0.0129	0.152	SLHVSQLLEMAGQLEIDNAQR	K	M	0.997	57.2	46	0	5.89	0	0	1	0	2	2368.19	14693300	8	28
554	putative transcription termination factor rho (helicase) protein [Ralstonia pickettii 12J], gi|121302756|gb|EAX43724.1| putative transcription termination factor rho (helicase) protein [Ralstonia pickettii 12J]	gi|121529941,gi|83749756	47404.1	1	4	4	4	0.0129	0.152	SPETSYLASTDDIYISPSQIR	R	R	0.997	32.9	46	0	3.64	0	0	1	0	2	2343.14	42549300	67	87
554	putative transcription termination factor rho (helicase) protein [Ralstonia pickettii 12J], gi|121302756|gb|EAX43724.1| putative transcription termination factor rho (helicase) protein [Ralstonia pickettii 12J]	gi|121529941,gi|83749756	47404.1	1	4	4	4	0.0129	0.152	VDKVNTQPPEAVK	K	N	0.997	17.9	47.8	0	2.48	0	0	1	0	2	1424.77	19370800	116	128
557	putative transcription termination factor rho (helicase) protein [Ralstonia pickettii 12J], gi|121302756|gb|EAX43724.1| putative transcription termination factor rho (helicase) protein [Ralstonia pickettii 12J]	gi|121529941,gi|83749756	47404.1	1	8	10	12	0.0515	0.279	AYNTVVPTSGK	R	V	0.997	47.2	48.3	0	2.8	0	1	0	0	2	1136.59	107854000	273	283
557	putative transcription termination factor rho (helicase) protein [Ralstonia pickettii 12J], gi|121302756|gb|EAX43724.1| putative transcription termination factor rho (helicase) protein [Ralstonia pickettii 12J]	gi|121529941,gi|83749756	47404.1	1	8	10	12	0.0515	0.279	DVVIVLDSITR	K	L	0.967	23.1	48.6	0	1.64	0	1	0	0	2	1229.71	138986000	259	269
557	putative transcription termination factor rho (helicase) protein [Ralstonia pickettii 12J], gi|121302756|gb|EAX43724.1| putative transcription termination factor rho (helicase) protein [Ralstonia pickettii 12J]	gi|121529941,gi|83749756	47404.1	1	8	10	12	0.0515	0.279	FIHDMDEVEAMEFLLDK	K	L	0.997	0	0	0	8.31	0	0	1	0	2	2097.95	12077400	386	402
557	putative transcription termination factor rho (helicase) protein [Ralstonia pickettii 12J], gi|121302756|gb|EAX43724.1| putative transcription termination factor rho (helicase) protein [Ralstonia pickettii 12J]	gi|121529941,gi|83749756	47404.1	1	8	10	12	0.0515	0.279	FNLHTGDTIEGEVR	R	T	0.953	0	0	0	2.72	0	0	1	0	2	1587.78	77269800	89	102
557	putative transcription termination factor rho (helicase) protein [Ralstonia pickettii 12J], gi|121302756|gb|EAX43724.1| putative transcription termination factor rho (helicase) protein [Ralstonia pickettii 12J]	gi|121529941,gi|83749756	47404.1	1	8	10	12	0.0515	0.279	IIDMIAPIGR	R	G	0.997	37.8	48.4	0	4.39	0	2	0	0	2	1098.63	153144000	161	170
557	putative transcription termination factor rho (helicase) protein [Ralstonia pickettii 12J], gi|121302756|gb|EAX43724.1| putative transcription termination factor rho (helicase) protein [Ralstonia pickettii 12J]	gi|121529941,gi|83749756	47404.1	1	8	10	12	0.0515	0.279	MDDVIYEEFK	R	G	0.997	45.4	48.4	0	3.48	0	2	0	0	2	1304.57	135876000	327	336
557	putative transcription termination factor rho (helicase) protein [Ralstonia pickettii 12J], gi|121302756|gb|EAX43724.1| putative transcription termination factor rho (helicase) protein [Ralstonia pickettii 12J]	gi|121529941,gi|83749756	47404.1	1	8	10	12	0.0515	0.279	NNAEFFDMMR	K	R	0.997	40.8	48.4	0	3.31	0	2	0	0	2	1274.53	50147600	408	417
557	putative transcription termination factor rho (helicase) protein [Ralstonia pickettii 12J], gi|121302756|gb|EAX43724.1| putative transcription termination factor rho (helicase) protein [Ralstonia pickettii 12J]	gi|121529941,gi|83749756	47404.1	1	8	10	12	0.0515	0.279	SPETSYLASTDDIYISPSQIR	R	R	0.997	24.2	46	0	1.26	0	0	1	0	2	2343.14	172952000	67	87
557	putative transcription termination factor rho (helicase) protein [Ralstonia pickettii 12J], gi|121302756|gb|EAX43724.1| putative transcription termination factor rho (helicase) protein [Ralstonia pickettii 12J]	gi|121529941,gi|83749756	47404.1	1	8	10	12	0.0515	0.279	VDKVNTQPPEAVK	K	N	0.997	25.8	47.9	0	1.46	0	0	1	0	2	1424.77	501355	116	128
524	PUTATIVE ALKALINE PHOSPHATASE SIGNAL PEPTIDE PROTEIN [Ralstonia solanacearum GMI1000], gi|17427106|emb|CAD13626.1| putative alkaline phosphatase signal peptide protein [Ralstonia solanacearum]	gi|17544817	48903.1	0.954	1	1	5	0.018	0.139	AGEAGQLTMESLK	K	R	0.997	47.5	48.1	0	4.7	0	1	0	0	2	1350.66	1722650	57	69
524	PUTATIVE ALKALINE PHOSPHATASE SIGNAL PEPTIDE PROTEIN [Ralstonia solanacearum GMI1000], gi|17427106|emb|CAD13626.1| putative alkaline phosphatase signal peptide protein [Ralstonia solanacearum]	gi|17544817	48903.1	0.954	1	1	5	0.018	0.139	AGEAGQLTMESLKR	K	T	0.997	46.1	47.8	0	3.55	0	0	1	0	2	1506.76	3053440	57	70
524	PUTATIVE ALKALINE PHOSPHATASE SIGNAL PEPTIDE PROTEIN [Ralstonia solanacearum GMI1000], gi|17427106|emb|CAD13626.1| putative alkaline phosphatase signal peptide protein [Ralstonia solanacearum]	gi|17544817	48903.1	0.954	1	1	5	0.018	0.139	GNPILGLSTDLK	R	T	0.997	14.8	48.4	0	1.77	0	1	0	0	2	1227.69	291616000	362	373
524	PUTATIVE ALKALINE PHOSPHATASE SIGNAL PEPTIDE PROTEIN [Ralstonia solanacearum GMI1000], gi|17427106|emb|CAD13626.1| putative alkaline phosphatase signal peptide protein [Ralstonia solanacearum]	gi|17544817	48903.1	0.954	1	1	5	0.018	0.139	MNNEVISMSADTKASDSAGK	K	G	0.997	33.6	46.5	0	2.59	0	0	1	0	2	2087.92	98301200	99	118
524	PUTATIVE ALKALINE PHOSPHATASE SIGNAL PEPTIDE PROTEIN [Ralstonia solanacearum GMI1000], gi|17427106|emb|CAD13626.1| putative alkaline phosphatase signal peptide protein [Ralstonia solanacearum]	gi|17544817	48903.1	0.954	1	1	5	0.018	0.139	NVIFFLGDGMGPTTVTAAR	R	I	0.997	50	46.8	0	2.49	0	1	0	0	2	1983	88334900	35	53
554	PUTATIVE ALKALINE PHOSPHATASE SIGNAL PEPTIDE PROTEIN [Ralstonia solanacearum GMI1000], gi|17427106|emb|CAD13626.1| putative alkaline phosphatase signal peptide protein [Ralstonia solanacearum]	gi|17544817	48903.1	0.999	3	3	7	0.0225	0.201	AGEAGQLTMESLKR	K	T	0.997	0	0	0	3.92	0	0	1	0	2	1506.76	4943580	57	70
554	PUTATIVE ALKALINE PHOSPHATASE SIGNAL PEPTIDE PROTEIN [Ralstonia solanacearum GMI1000], gi|17427106|emb|CAD13626.1| putative alkaline phosphatase signal peptide protein [Ralstonia solanacearum]	gi|17544817	48903.1	0.999	3	3	7	0.0225	0.201	ALEDTVAFDEAIKR	R	A	0.983	19	47.6	0	1.4	0	0	1	0	2	1577.82	101502000	318	331
554	PUTATIVE ALKALINE PHOSPHATASE SIGNAL PEPTIDE PROTEIN [Ralstonia solanacearum GMI1000], gi|17427106|emb|CAD13626.1| putative alkaline phosphatase signal peptide protein [Ralstonia solanacearum]	gi|17544817	48903.1	0.999	3	3	7	0.0225	0.201	DGLDVLLGGGR	K	R	0.997	65.4	48.8	0	3.68	0	1	0	0	2	1071.58	12178700	196	206
554	PUTATIVE ALKALINE PHOSPHATASE SIGNAL PEPTIDE PROTEIN [Ralstonia solanacearum GMI1000], gi|17427106|emb|CAD13626.1| putative alkaline phosphatase signal peptide protein [Ralstonia solanacearum]	gi|17544817	48903.1	0.999	3	3	7	0.0225	0.201	GNPILGLSTDLK	R	T	0.997	28	48.4	0	1.15	0	2	0	0	2	1227.69	171820000	362	373
554	PUTATIVE ALKALINE PHOSPHATASE SIGNAL PEPTIDE PROTEIN [Ralstonia solanacearum GMI1000], gi|17427106|emb|CAD13626.1| putative alkaline phosphatase signal peptide protein [Ralstonia solanacearum]	gi|17544817	48903.1	0.999	3	3	7	0.0225	0.201	MNNEVISMSADTKASDSAGK	K	G	0.997	35.3	46.5	0	3.4	0	0	1	0	2	2087.92	1002720	99	118
554	PUTATIVE ALKALINE PHOSPHATASE SIGNAL PEPTIDE PROTEIN [Ralstonia solanacearum GMI1000], gi|17427106|emb|CAD13626.1| putative alkaline phosphatase signal peptide protein [Ralstonia solanacearum]	gi|17544817	48903.1	0.999	3	3	7	0.0225	0.201	TYSNDAQTTDSAPSMSAYMTGVK	K	M	0.997	23.2	46	0	2.48	0	0	1	0	2	2458.04	373331	76	98
345	thiamine biosynthesis protein ThiC [Ralstonia solanacearum GMI1000], gi|24638273|sp|Q8Y368|THIC_RALSO Thiamine biosynthesis protein thiC, gi|17427121|emb|CAD13641.1| thiamine biosynthesis protein thic thiamine biosynthesis [Ralstonia solanacearum]	gi|17544832,gi|83745995	70085.1	1	8	8	8	0.0225	0.195	DTLIEQAEQGVDYFTIHAGVLLR	R	Y	0.997	21.6	45.6	0	1.38	0	0	1	0	2	2588.34	62494300	317	339
345	thiamine biosynthesis protein ThiC [Ralstonia solanacearum GMI1000], gi|24638273|sp|Q8Y368|THIC_RALSO Thiamine biosynthesis protein thiC, gi|17427121|emb|CAD13641.1| thiamine biosynthesis protein thic thiamine biosynthesis [Ralstonia solanacearum]	gi|17544832,gi|83745995	70085.1	1	8	8	8	0.0225	0.195	ESLNLQALQDKPEYR	R	K	0.997	0	0	0	3.59	0	0	1	0	2	1785.91	2154680	162	176
345	thiamine biosynthesis protein ThiC [Ralstonia solanacearum GMI1000], gi|24638273|sp|Q8Y368|THIC_RALSO Thiamine biosynthesis protein thiC, gi|17427121|emb|CAD13641.1| thiamine biosynthesis protein thic thiamine biosynthesis [Ralstonia solanacearum]	gi|17544832,gi|83745995	70085.1	1	8	8	8	0.0225	0.195	FAQLTNPR	R	R	0.997	43.5	49.4	0	2.6	0	1	0	0	2	946.51	28541900	125	132
345	thiamine biosynthesis protein ThiC [Ralstonia solanacearum GMI1000], gi|24638273|sp|Q8Y368|THIC_RALSO Thiamine biosynthesis protein thiC, gi|17427121|emb|CAD13641.1| thiamine biosynthesis protein thic thiamine biosynthesis [Ralstonia solanacearum]	gi|17544832,gi|83745995	70085.1	1	8	8	8	0.0225	0.195	INGNLGNSAVTSSLAEEVEK	K	M	0.969	0	0	0	2.51	0	0	1	0	2	2032.02	35387000	236	255
345	thiamine biosynthesis protein ThiC [Ralstonia solanacearum GMI1000], gi|24638273|sp|Q8Y368|THIC_RALSO Thiamine biosynthesis protein thiC, gi|17427121|emb|CAD13641.1| thiamine biosynthesis protein thic thiamine biosynthesis [Ralstonia solanacearum]	gi|17544832,gi|83745995	70085.1	1	8	8	8	0.0225	0.195	NSPVPIGTVPIYQALDK	R	T	0.997	65.3	47.1	0	5.29	0	1	0	0	2	1811.99	37560100	286	302
345	thiamine biosynthesis protein ThiC [Ralstonia solanacearum GMI1000], gi|24638273|sp|Q8Y368|THIC_RALSO Thiamine biosynthesis protein thiC, gi|17427121|emb|CAD13641.1| thiamine biosynthesis protein thic thiamine biosynthesis [Ralstonia solanacearum]	gi|17544832,gi|83745995	70085.1	1	8	8	8	0.0225	0.195	TGGVAEDLTWEMFR	K	D	0.997	94.5	47.5	0	6.3	0	1	0	0	2	1611.75	24932800	303	316
345	thiamine biosynthesis protein ThiC [Ralstonia solanacearum GMI1000], gi|24638273|sp|Q8Y368|THIC_RALSO Thiamine biosynthesis protein thiC, gi|17427121|emb|CAD13641.1| thiamine biosynthesis protein thic thiamine biosynthesis [Ralstonia solanacearum]	gi|17544832,gi|83745995	70085.1	1	8	8	8	0.0225	0.195	WEDQFNLGLDPEK	R	A	0.997	65.7	47.7	0	5.51	0	1	0	0	2	1590.74	51559500	549	561
345	thiamine biosynthesis protein ThiC [Ralstonia solanacearum GMI1000], gi|24638273|sp|Q8Y368|THIC_RALSO Thiamine biosynthesis protein thiC, gi|17427121|emb|CAD13641.1| thiamine biosynthesis protein thic thiamine biosynthesis [Ralstonia solanacearum]	gi|17544832,gi|83745995	70085.1	1	8	8	8	0.0225	0.195	WGADTIMDLSTGK	R	H	0.997	63.3	47.8	0	6.47	0	1	0	0	2	1410.66	9786520	262	274
553	PROBABLE POLYPHENOL OXIDASE B PRECURSOR (CATECHOL OXIDASE) OXIDOREDUCTASE PROTEIN [Ralstonia solanacearum GMI1000], gi|17427346|emb|CAD13865.1| polyphenol oxidase with tyrosine hydroxylase activity oxidoreductase protein [Ralstonia solanacearum]	gi|17545056	54451	1	2	2	9	0.0345	0.153	AEHLLALFK	R	T	0.997	0	0	0	3.92	0	1	0	0	2	1041.61	9855150	326	334
553	PROBABLE POLYPHENOL OXIDASE B PRECURSOR (CATECHOL OXIDASE) OXIDOREDUCTASE PROTEIN [Ralstonia solanacearum GMI1000], gi|17427346|emb|CAD13865.1| polyphenol oxidase with tyrosine hydroxylase activity oxidoreductase protein [Ralstonia solanacearum]	gi|17545056	54451	1	2	2	9	0.0345	0.153	AVAALTGYK	R	T	0.997	37.3	49	0	2.64	0	1	0	0	2	893.509	66663900	112	120
553	PROBABLE POLYPHENOL OXIDASE B PRECURSOR (CATECHOL OXIDASE) OXIDOREDUCTASE PROTEIN [Ralstonia solanacearum GMI1000], gi|17427346|emb|CAD13865.1| polyphenol oxidase with tyrosine hydroxylase activity oxidoreductase protein [Ralstonia solanacearum]	gi|17545056	54451	1	2	2	9	0.0345	0.153	FPNNYIDPQGR	K	Y	0.997	38.9	48.3	0	2.64	0	1	0	0	2	1320.63	125670000	281	291
553	PROBABLE POLYPHENOL OXIDASE B PRECURSOR (CATECHOL OXIDASE) OXIDOREDUCTASE PROTEIN [Ralstonia solanacearum GMI1000], gi|17427346|emb|CAD13865.1| polyphenol oxidase with tyrosine hydroxylase activity oxidoreductase protein [Ralstonia solanacearum]	gi|17545056	54451	1	2	2	9	0.0345	0.153	GFVLMYER	R	A	0.997	26.4	49.5	0	2.42	0	1	0	0	2	1030.5	90471200	104	111
553	PROBABLE POLYPHENOL OXIDASE B PRECURSOR (CATECHOL OXIDASE) OXIDOREDUCTASE PROTEIN [Ralstonia solanacearum GMI1000], gi|17427346|emb|CAD13865.1| polyphenol oxidase with tyrosine hydroxylase activity oxidoreductase protein [Ralstonia solanacearum]	gi|17545056	54451	1	2	2	9	0.0345	0.153	NSTDPLWLGMK	K	F	0.997	27.6	48.3	0	1.7	0	2	0	0	2	1277.62	53197900	270	280
553	PROBABLE POLYPHENOL OXIDASE B PRECURSOR (CATECHOL OXIDASE) OXIDOREDUCTASE PROTEIN [Ralstonia solanacearum GMI1000], gi|17427346|emb|CAD13865.1| polyphenol oxidase with tyrosine hydroxylase activity oxidoreductase protein [Ralstonia solanacearum]	gi|17545056	54451	1	2	2	9	0.0345	0.153	VWATWNALGR	R	K	0.997	35.6	48.8	0	4.17	0	1	0	0	2	1173.62	16631700	259	268
553	PROBABLE POLYPHENOL OXIDASE B PRECURSOR (CATECHOL OXIDASE) OXIDOREDUCTASE PROTEIN [Ralstonia solanacearum GMI1000], gi|17427346|emb|CAD13865.1| polyphenol oxidase with tyrosine hydroxylase activity oxidoreductase protein [Ralstonia solanacearum]	gi|17545056	54451	1	2	2	9	0.0345	0.153	YYTQGVSDLLSTEALGYR	R	Y	0.997	21.3	46.6	0	2.6	0	1	1	0	2	2036	233339000	292	309
469	malate:quinone oxidoreductase [Ralstonia solanacearum GMI1000], gi|24638011|sp|Q8XRL7|MQO_RALSO Probable malate:quinone oxidoreductase (Malate dehydrogenase [acceptor]) (MQO), gi|17431286|emb|CAD17965.1| probable malate:quinone oxidoreductase (malatedehydrogenase [acceptor]) (mqo). oxidoreductase protein [Ralstonia solanacearum]	gi|17549035	59442	1	2	4	15	0.0647	0.187	ASVGSPPMSVPHLDTR	K	V	0.997	16.7	47.4	0	1.36	0	0	2	0	2	1666.82	110872000	301	316
469	malate:quinone oxidoreductase [Ralstonia solanacearum GMI1000], gi|24638011|sp|Q8XRL7|MQO_RALSO Probable malate:quinone oxidoreductase (Malate dehydrogenase [acceptor]) (MQO), gi|17431286|emb|CAD17965.1| probable malate:quinone oxidoreductase (malatedehydrogenase [acceptor]) (mqo). oxidoreductase protein [Ralstonia solanacearum]	gi|17549035	59442	1	2	4	15	0.0647	0.187	AVEINEGFQVTR	K	Q	0.997	34.7	48.1	0	2.3	0	1	1	0	2	1362.7	341439000	90	101
469	malate:quinone oxidoreductase [Ralstonia solanacearum GMI1000], gi|24638011|sp|Q8XRL7|MQO_RALSO Probable malate:quinone oxidoreductase (Malate dehydrogenase [acceptor]) (MQO), gi|17431286|emb|CAD17965.1| probable malate:quinone oxidoreductase (malatedehydrogenase [acceptor]) (mqo). oxidoreductase protein [Ralstonia solanacearum]	gi|17549035	59442	1	2	4	15	0.0647	0.187	FLFIGAGGGALR	K	L	0.997	32	48.4	0	3.21	0	1	0	0	2	1178.67	9086030	248	259
469	malate:quinone oxidoreductase [Ralstonia solanacearum GMI1000], gi|24638011|sp|Q8XRL7|MQO_RALSO Probable malate:quinone oxidoreductase (Malate dehydrogenase [acceptor]) (MQO), gi|17431286|emb|CAD17965.1| probable malate:quinone oxidoreductase (malatedehydrogenase [acceptor]) (mqo). oxidoreductase protein [Ralstonia solanacearum]	gi|17549035	59442	1	2	4	15	0.0647	0.187	GMQFSDDYDQISK	R	W	0.997	28.1	47.7	0	2.6	0	2	0	0	2	1549.65	187819000	153	165
469	malate:quinone oxidoreductase [Ralstonia solanacearum GMI1000], gi|24638011|sp|Q8XRL7|MQO_RALSO Probable malate:quinone oxidoreductase (Malate dehydrogenase [acceptor]) (MQO), gi|17431286|emb|CAD17965.1| probable malate:quinone oxidoreductase (malatedehydrogenase [acceptor]) (mqo). oxidoreductase protein [Ralstonia solanacearum]	gi|17549035	59442	1	2	4	15	0.0647	0.187	LATPAWQQK	K	V	0.997	21.7	48.8	0	2.21	0	1	0	0	2	1042.57	57105800	463	471
469	malate:quinone oxidoreductase [Ralstonia solanacearum GMI1000], gi|24638011|sp|Q8XRL7|MQO_RALSO Probable malate:quinone oxidoreductase (Malate dehydrogenase [acceptor]) (MQO), gi|17431286|emb|CAD17965.1| probable malate:quinone oxidoreductase (malatedehydrogenase [acceptor]) (mqo). oxidoreductase protein [Ralstonia solanacearum]	gi|17549035	59442	1	2	4	15	0.0647	0.187	VAATWMPVGTDVNFGEITR	K	Q	0.997	42.9	46.6	0	3.74	0	1	2	0	2	2080.02	140687000	180	198
469	malate:quinone oxidoreductase [Ralstonia solanacearum GMI1000], gi|24638011|sp|Q8XRL7|MQO_RALSO Probable malate:quinone oxidoreductase (Malate dehydrogenase [acceptor]) (MQO), gi|17431286|emb|CAD17965.1| probable malate:quinone oxidoreductase (malatedehydrogenase [acceptor]) (mqo). oxidoreductase protein [Ralstonia solanacearum]	gi|17549035	59442	1	2	4	15	0.0647	0.187	WVPLMMEGR	K	D	0.997	18.1	48.6	0	0.854	0	3	0	0	2	1134.54	177167000	166	174
469	malate:quinone oxidoreductase [Ralstonia solanacearum GMI1000], gi|24638011|sp|Q8XRL7|MQO_RALSO Probable malate:quinone oxidoreductase (Malate dehydrogenase [acceptor]) (MQO), gi|17431286|emb|CAD17965.1| probable malate:quinone oxidoreductase (malatedehydrogenase [acceptor]) (mqo). oxidoreductase protein [Ralstonia solanacearum]	gi|17549035	59442	1	2	4	15	0.0647	0.187	YEALQASPLFR	R	G	0.997	34.5	48	0	3.48	0	1	0	0	2	1294.68	99331700	142	152
482	malate:quinone oxidoreductase [Ralstonia solanacearum GMI1000], gi|24638011|sp|Q8XRL7|MQO_RALSO Probable malate:quinone oxidoreductase (Malate dehydrogenase [acceptor]) (MQO), gi|17431286|emb|CAD17965.1| probable malate:quinone oxidoreductase (malatedehydrogenase [acceptor]) (mqo). oxidoreductase protein [Ralstonia solanacearum]	gi|17549035	59442	1	2	4	16	0.0648	0.283	ASVGSPPMSVPHLDTR	K	V	0.973	0	0	0	2.07	0	0	1	0	2	1666.82	16479700	301	316
482	malate:quinone oxidoreductase [Ralstonia solanacearum GMI1000], gi|24638011|sp|Q8XRL7|MQO_RALSO Probable malate:quinone oxidoreductase (Malate dehydrogenase [acceptor]) (MQO), gi|17431286|emb|CAD17965.1| probable malate:quinone oxidoreductase (malatedehydrogenase [acceptor]) (mqo). oxidoreductase protein [Ralstonia solanacearum]	gi|17549035	59442	1	2	4	16	0.0648	0.283	AVEINEGFQVTR	K	Q	0.997	25.6	48.1	0	2.44	0	1	1	0	2	1362.7	396323000	90	101
482	malate:quinone oxidoreductase [Ralstonia solanacearum GMI1000], gi|24638011|sp|Q8XRL7|MQO_RALSO Probable malate:quinone oxidoreductase (Malate dehydrogenase [acceptor]) (MQO), gi|17431286|emb|CAD17965.1| probable malate:quinone oxidoreductase (malatedehydrogenase [acceptor]) (mqo). oxidoreductase protein [Ralstonia solanacearum]	gi|17549035	59442	1	2	4	16	0.0648	0.283	DFAAFPVGGSFLVTENPEVVNR	R	H	0.997	124	46.1	0	0	0	1	0	0	2	2365.18	12322700	271	292
482	malate:quinone oxidoreductase [Ralstonia solanacearum GMI1000], gi|24638011|sp|Q8XRL7|MQO_RALSO Probable malate:quinone oxidoreductase (Malate dehydrogenase [acceptor]) (MQO), gi|17431286|emb|CAD17965.1| probable malate:quinone oxidoreductase (malatedehydrogenase [acceptor]) (mqo). oxidoreductase protein [Ralstonia solanacearum]	gi|17549035	59442	1	2	4	16	0.0648	0.283	GMQFSDDYDQISK	R	W	0.997	25.5	47.7	0	3.48	0	2	0	0	2	1549.65	224605000	153	165
482	malate:quinone oxidoreductase [Ralstonia solanacearum GMI1000], gi|24638011|sp|Q8XRL7|MQO_RALSO Probable malate:quinone oxidoreductase (Malate dehydrogenase [acceptor]) (MQO), gi|17431286|emb|CAD17965.1| probable malate:quinone oxidoreductase (malatedehydrogenase [acceptor]) (mqo). oxidoreductase protein [Ralstonia solanacearum]	gi|17549035	59442	1	2	4	16	0.0648	0.283	LATPAWQQK	K	V	0.997	41	48.8	0	2.17	0	1	0	0	2	1042.57	21865000	463	471
482	malate:quinone oxidoreductase [Ralstonia solanacearum GMI1000], gi|24638011|sp|Q8XRL7|MQO_RALSO Probable malate:quinone oxidoreductase (Malate dehydrogenase [acceptor]) (MQO), gi|17431286|emb|CAD17965.1| probable malate:quinone oxidoreductase (malatedehydrogenase [acceptor]) (mqo). oxidoreductase protein [Ralstonia solanacearum]	gi|17549035	59442	1	2	4	16	0.0648	0.283	LDGVAQESSNGWNNAGTGHSALAELNYTPEK	R	S	0.992	0	0	0	2.59	0	0	1	0	2	3230.5	4192200	50	80
482	malate:quinone oxidoreductase [Ralstonia solanacearum GMI1000], gi|24638011|sp|Q8XRL7|MQO_RALSO Probable malate:quinone oxidoreductase (Malate dehydrogenase [acceptor]) (MQO), gi|17431286|emb|CAD17965.1| probable malate:quinone oxidoreductase (malatedehydrogenase [acceptor]) (mqo). oxidoreductase protein [Ralstonia solanacearum]	gi|17549035	59442	1	2	4	16	0.0648	0.283	LLQASGIPEAR	R	D	0.997	30.4	48.1	0	1.96	0	1	0	0	2	1154.65	293854000	260	270
482	malate:quinone oxidoreductase [Ralstonia solanacearum GMI1000], gi|24638011|sp|Q8XRL7|MQO_RALSO Probable malate:quinone oxidoreductase (Malate dehydrogenase [acceptor]) (MQO), gi|17431286|emb|CAD17965.1| probable malate:quinone oxidoreductase (malatedehydrogenase [acceptor]) (mqo). oxidoreductase protein [Ralstonia solanacearum]	gi|17549035	59442	1	2	4	16	0.0648	0.283	VAATWMPVGTDVNFGEITR	K	Q	0.997	0	0	0	3.11	0	2	2	0	2	2080.02	225004000	180	198
482	malate:quinone oxidoreductase [Ralstonia solanacearum GMI1000], gi|24638011|sp|Q8XRL7|MQO_RALSO Probable malate:quinone oxidoreductase (Malate dehydrogenase [acceptor]) (MQO), gi|17431286|emb|CAD17965.1| probable malate:quinone oxidoreductase (malatedehydrogenase [acceptor]) (mqo). oxidoreductase protein [Ralstonia solanacearum]	gi|17549035	59442	1	2	4	16	0.0648	0.283	WVPLMMEGR	K	D	0.997	15	48.6	0	2.54	0	2	0	0	2	1134.54	86825700	166	174
482	malate:quinone oxidoreductase [Ralstonia solanacearum GMI1000], gi|24638011|sp|Q8XRL7|MQO_RALSO Probable malate:quinone oxidoreductase (Malate dehydrogenase [acceptor]) (MQO), gi|17431286|emb|CAD17965.1| probable malate:quinone oxidoreductase (malatedehydrogenase [acceptor]) (mqo). oxidoreductase protein [Ralstonia solanacearum]	gi|17549035	59442	1	2	4	16	0.0648	0.283	YEALQASPLFR	R	G	0.997	18.5	48	0	1.52	0	1	0	0	2	1294.68	159733000	142	152
415	PROBABLE RESPIRATORY NITRATE REDUCTASE OXIDOREDUCTASE PROTEIN [Ralstonia solanacearum GMI1000], gi|17431448|emb|CAD18126.1| probable respiratory nitrate reductase oxidoreductase protein [Ralstonia solanacearum]	gi|17549196	57658.8	1	3	4	4	0.0138	0.0796	AQVAMVLNLDK	R	C	0.997	66.2	48.8	0	4.89	0	1	0	0	2	1217.66	15845100	5	15
415	PROBABLE RESPIRATORY NITRATE REDUCTASE OXIDOREDUCTASE PROTEIN [Ralstonia solanacearum GMI1000], gi|17431448|emb|CAD18126.1| probable respiratory nitrate reductase oxidoreductase protein [Ralstonia solanacearum]	gi|17549196	57658.8	1	3	4	4	0.0138	0.0796	EEDGIVLVDQDK	R	C	0.997	56	48.3	0	4	0	1	0	0	2	1359.66	26413700	204	215
415	PROBABLE RESPIRATORY NITRATE REDUCTASE OXIDOREDUCTASE PROTEIN [Ralstonia solanacearum GMI1000], gi|17431448|emb|CAD18126.1| probable respiratory nitrate reductase oxidoreductase protein [Ralstonia solanacearum]	gi|17549196	57658.8	1	3	4	4	0.0138	0.0796	IEWGPNWEDDLAGEFDSR	K	G	0.997	53	46.4	0	4.96	0	1	1	0	2	2135.93	47250400	137	154
271	Acid phosphatase [Ralstonia solanacearum UW551], gi|83727723|gb|EAP74843.1| Acid phosphatase [Ralstonia solanacearum UW551]	gi|83745646	81213	1	5	5	5	0.0181	0.0966	ATYANDSTLTPK	K	D	0.997	41.7	47.9	0	4.66	0	1	0	0	2	1281.63	33874600	491	502
271	Acid phosphatase [Ralstonia solanacearum UW551], gi|83727723|gb|EAP74843.1| Acid phosphatase [Ralstonia solanacearum UW551]	gi|83745646	81213	1	5	5	5	0.0181	0.0966	DAALVANGGKPMGDLTNALDFSQSQ	R	-	0.982	0	0	0	2.72	0	0	1	0	2	2536.2	90260300	752	776
271	Acid phosphatase [Ralstonia solanacearum UW551], gi|83727723|gb|EAP74843.1| Acid phosphatase [Ralstonia solanacearum UW551]	gi|83745646	81213	1	5	5	5	0.0181	0.0966	FDLPTLPGLMQR	R	D	0.997	53.7	48.1	0	3.96	0	1	0	0	2	1403.74	46623600	740	751
271	Acid phosphatase [Ralstonia solanacearum UW551], gi|83727723|gb|EAP74843.1| Acid phosphatase [Ralstonia solanacearum UW551]	gi|83745646	81213	1	5	5	5	0.0181	0.0966	IPAIIVSPFAK	R	K	0.977	0	0	0	2.6	0	1	0	0	2	1155.71	68474500	708	718
271	Acid phosphatase [Ralstonia solanacearum UW551], gi|83727723|gb|EAP74843.1| Acid phosphatase [Ralstonia solanacearum UW551]	gi|83745646	81213	1	5	5	5	0.0181	0.0966	LTPGTNNPTSVLSGK	R	A	0.997	27.9	48	0	3.6	0	1	0	0	2	1485.79	160484000	476	490
276	Acid phosphatase [Ralstonia solanacearum UW551], gi|83727723|gb|EAP74843.1| Acid phosphatase [Ralstonia solanacearum UW551]	gi|83745646	81213	0.998	2	2	2	0.00685	0.0387	GFVDHTQYDTASVLR	K	L	0.997	15.1	47.3	0	1.46	0	0	1	0	2	1708.83	89045200	720	734
276	Acid phosphatase [Ralstonia solanacearum UW551], gi|83727723|gb|EAP74843.1| Acid phosphatase [Ralstonia solanacearum UW551]	gi|83745646	81213	0.998	2	2	2	0.00685	0.0387	LTPGTNNPTSVLSGK	R	A	0.997	44	48	0	5	0	1	0	0	2	1485.79	63462100	476	490
278	Acid phosphatase [Ralstonia solanacearum UW551], gi|83727723|gb|EAP74843.1| Acid phosphatase [Ralstonia solanacearum UW551]	gi|83745646	81213	0.971	1	1	1	0.00339	0.0193	LTPGTNNPTSVLSGK	R	A	0.997	44.3	48	0	3.33	0	1	0	0	2	1485.79	33025300	476	490
281	Acid phosphatase [Ralstonia solanacearum UW551], gi|83727723|gb|EAP74843.1| Acid phosphatase [Ralstonia solanacearum UW551]	gi|83745646	81213	1	3	3	3	0.00977	0.067	ATYANDSTLTPK	K	D	0.997	70.4	47.9	0	4.64	0	1	0	0	2	1281.63	19570800	491	502
281	Acid phosphatase [Ralstonia solanacearum UW551], gi|83727723|gb|EAP74843.1| Acid phosphatase [Ralstonia solanacearum UW551]	gi|83745646	81213	1	3	3	3	0.00977	0.067	DAALVANGGKPMGDLTNALDFSQSQ	R	-	0.992	0	0	0	2.92	0	0	1	0	2	2536.2	47496100	752	776
281	Acid phosphatase [Ralstonia solanacearum UW551], gi|83727723|gb|EAP74843.1| Acid phosphatase [Ralstonia solanacearum UW551]	gi|83745646	81213	1	3	3	3	0.00977	0.067	LTPGTNNPTSVLSGK	R	A	0.997	56.5	48	0	4.54	0	1	0	0	2	1485.79	33829400	476	490
524	Alkaline phosphatase [Ralstonia solanacearum UW551], gi|83727396|gb|EAP74518.1| Alkaline phosphatase [Ralstonia solanacearum UW551]	gi|83746002	48874.9	1	2	3	7	0.0252	0.196	AGEAGQLTMESLK	K	R	0.997	47.5	48.1	0	4.7	0	1	0	0	2	1350.66	1722650	59	71
524	Alkaline phosphatase [Ralstonia solanacearum UW551], gi|83727396|gb|EAP74518.1| Alkaline phosphatase [Ralstonia solanacearum UW551]	gi|83746002	48874.9	1	2	3	7	0.0252	0.196	AGEAGQLTMESLKR	K	T	0.997	46.1	47.8	0	3.55	0	0	1	0	2	1506.76	3053440	59	72
524	Alkaline phosphatase [Ralstonia solanacearum UW551], gi|83727396|gb|EAP74518.1| Alkaline phosphatase [Ralstonia solanacearum UW551]	gi|83746002	48874.9	1	2	3	7	0.0252	0.196	DGENQIAAQGTPGNALYNAALKDGLDVLLGGGR	R	R	0.997	0	0	0	5.46	0	0	1	0	2	3268.66	13656300	176	208
524	Alkaline phosphatase [Ralstonia solanacearum UW551], gi|83727396|gb|EAP74518.1| Alkaline phosphatase [Ralstonia solanacearum UW551]	gi|83746002	48874.9	1	2	3	7	0.0252	0.196	GNPILGLSTDLK	R	T	0.997	14.8	48.4	0	1.77	0	1	0	0	2	1227.69	291616000	364	375
524	Alkaline phosphatase [Ralstonia solanacearum UW551], gi|83727396|gb|EAP74518.1| Alkaline phosphatase [Ralstonia solanacearum UW551]	gi|83746002	48874.9	1	2	3	7	0.0252	0.196	NVIFFLGDGMGPTTVTAAR	R	I	0.997	50	46.8	0	2.49	0	1	0	0	2	1983	88334900	37	55
524	Alkaline phosphatase [Ralstonia solanacearum UW551], gi|83727396|gb|EAP74518.1| Alkaline phosphatase [Ralstonia solanacearum UW551]	gi|83746002	48874.9	1	2	3	7	0.0252	0.196	TSVDEPSLADMTEK	K	A	0.997	47.5	47.6	0	4.15	0	1	1	0	2	1538.69	86652700	274	287
554	Alkaline phosphatase [Ralstonia solanacearum UW551], gi|83727396|gb|EAP74518.1| Alkaline phosphatase [Ralstonia solanacearum UW551]	gi|83746002	48874.9	0.999	2	2	6	0.0193	0.113	AGEAGQLTMESLKR	K	T	0.997	0	0	0	3.92	0	0	1	0	2	1506.76	4943580	59	72
554	Alkaline phosphatase [Ralstonia solanacearum UW551], gi|83727396|gb|EAP74518.1| Alkaline phosphatase [Ralstonia solanacearum UW551]	gi|83746002	48874.9	0.999	2	2	6	0.0193	0.113	DGLDVLLGGGR	K	R	0.997	65.4	48.8	0	3.68	0	1	0	0	2	1071.58	12178700	198	208
554	Alkaline phosphatase [Ralstonia solanacearum UW551], gi|83727396|gb|EAP74518.1| Alkaline phosphatase [Ralstonia solanacearum UW551]	gi|83746002	48874.9	0.999	2	2	6	0.0193	0.113	GNPILGLSTDLK	R	T	0.997	28	48.4	0	1.15	0	2	0	0	2	1227.69	171820000	364	375
554	Alkaline phosphatase [Ralstonia solanacearum UW551], gi|83727396|gb|EAP74518.1| Alkaline phosphatase [Ralstonia solanacearum UW551]	gi|83746002	48874.9	0.999	2	2	6	0.0193	0.113	TSVDEPSLADMTEK	K	A	0.997	0	0	0	4.15	0	1	0	0	2	1538.69	7440050	274	287
554	Alkaline phosphatase [Ralstonia solanacearum UW551], gi|83727396|gb|EAP74518.1| Alkaline phosphatase [Ralstonia solanacearum UW551]	gi|83746002	48874.9	0.999	2	2	6	0.0193	0.113	VKTSVDEPSLADMTEK	R	A	0.997	30	47.2	0	4.85	0	0	1	0	2	1765.85	1616090	272	287
414	Dihydroxy-acid dehydratase [Ralstonia solanacearum UW551], gi|83726646|gb|EAP73775.1| Dihydroxy-acid dehydratase [Ralstonia solanacearum UW551]	gi|83746693	58927.7	1	4	4	5	0.0253	0.127	ADQDVILPLDK	R	A	0.997	48.2	48.1	0	3.24	0	1	0	0	2	1226.66	38155900	362	372
414	Dihydroxy-acid dehydratase [Ralstonia solanacearum UW551], gi|83726646|gb|EAP73775.1| Dihydroxy-acid dehydratase [Ralstonia solanacearum UW551]	gi|83746693	58927.7	1	4	4	5	0.0253	0.127	ASNANPQIFGTPTISDGMSMGTEGMK	K	Y	0.997	17.3	45.4	0	5.29	0	0	1	0	2	2690.17	1565290	67	92
414	Dihydroxy-acid dehydratase [Ralstonia solanacearum UW551], gi|83726646|gb|EAP73775.1| Dihydroxy-acid dehydratase [Ralstonia solanacearum UW551]	gi|83746693	58927.7	1	4	4	5	0.0253	0.127	GLGESVGFITDGR	K	F	0.997	88.2	48.1	0	4.85	0	1	0	0	2	1307.66	45419800	459	471
414	Dihydroxy-acid dehydratase [Ralstonia solanacearum UW551], gi|83726646|gb|EAP73775.1| Dihydroxy-acid dehydratase [Ralstonia solanacearum UW551]	gi|83746693	58927.7	1	4	4	5	0.0253	0.127	LADAAVAAVK	K	A	0.997	38	49.4	0	2.49	0	1	0	0	2	928.546	10754800	57	66
414	Dihydroxy-acid dehydratase [Ralstonia solanacearum UW551], gi|83726646|gb|EAP73775.1| Dihydroxy-acid dehydratase [Ralstonia solanacearum UW551]	gi|83746693	58927.7	1	4	4	5	0.0253	0.127	MSDEDFEGIEK	R	N	0.997	86.4	48.3	0	4.49	0	1	0	0	2	1299.54	16040300	176	186
277	Methionyl-tRNA synthetase / Protein secretion chaperonin CsaA [Ralstonia solanacearum UW551], gi|83726668|gb|EAP73797.1| Methionyl-tRNA synthetase / Protein secretion chaperonin CsaA [Ralstonia solanacearum UW551]	gi|83746715	80211.4	1	4	4	4	0.0143	0.0688	EAAPQIADLYEK	R	R	0.997	26.9	48.2	0	1.17	0	1	0	0	2	1347.68	62887800	450	461
277	Methionyl-tRNA synthetase / Protein secretion chaperonin CsaA [Ralstonia solanacearum UW551], gi|83726668|gb|EAP73797.1| Methionyl-tRNA synthetase / Protein secretion chaperonin CsaA [Ralstonia solanacearum UW551]	gi|83746715	80211.4	1	4	4	4	0.0143	0.0688	EVEQFYDPVK	R	E	0.997	31.3	48	0	2.34	0	1	0	0	2	1253.6	43603500	146	155
277	Methionyl-tRNA synthetase / Protein secretion chaperonin CsaA [Ralstonia solanacearum UW551], gi|83726668|gb|EAP73797.1| Methionyl-tRNA synthetase / Protein secretion chaperonin CsaA [Ralstonia solanacearum UW551]	gi|83746715	80211.4	1	4	4	4	0.0143	0.0688	EWVADLAQPEATNK	R	M	0.997	23.9	47.7	0	4.89	0	1	0	0	2	1571.77	40640600	228	241
277	Methionyl-tRNA synthetase / Protein secretion chaperonin CsaA [Ralstonia solanacearum UW551], gi|83726668|gb|EAP73797.1| Methionyl-tRNA synthetase / Protein secretion chaperonin CsaA [Ralstonia solanacearum UW551]	gi|83746715	80211.4	1	4	4	4	0.0143	0.0688	NPYSVVSGATPVR	K	K	0.985	0	0	0	4.02	0	1	0	0	2	1346.71	14644700	195	207
278	Methionyl-tRNA synthetase / Protein secretion chaperonin CsaA [Ralstonia solanacearum UW551], gi|83726668|gb|EAP73797.1| Methionyl-tRNA synthetase / Protein secretion chaperonin CsaA [Ralstonia solanacearum UW551]	gi|83746715	80211.4	1	3	3	3	0.0102	0.0562	EAAPQIADLYEK	R	R	0.997	26.1	48.2	0	2.51	0	1	0	0	2	1347.68	86695200	450	461
278	Methionyl-tRNA synthetase / Protein secretion chaperonin CsaA [Ralstonia solanacearum UW551], gi|83726668|gb|EAP73797.1| Methionyl-tRNA synthetase / Protein secretion chaperonin CsaA [Ralstonia solanacearum UW551]	gi|83746715	80211.4	1	3	3	3	0.0102	0.0562	EVEQFYDPVK	R	E	0.997	21.7	48	0	1.24	0	1	0	0	2	1253.6	98354700	146	155
278	Methionyl-tRNA synthetase / Protein secretion chaperonin CsaA [Ralstonia solanacearum UW551], gi|83726668|gb|EAP73797.1| Methionyl-tRNA synthetase / Protein secretion chaperonin CsaA [Ralstonia solanacearum UW551]	gi|83746715	80211.4	1	3	3	3	0.0102	0.0562	NVFSGIQSAYAPEDLVGK	R	L	0.997	24.9	46.9	0	2.85	0	0	1	0	2	1894.95	37325400	643	660
280	Methionyl-tRNA synthetase / Protein secretion chaperonin CsaA [Ralstonia solanacearum UW551], gi|83726668|gb|EAP73797.1| Methionyl-tRNA synthetase / Protein secretion chaperonin CsaA [Ralstonia solanacearum UW551]	gi|83746715	80211.4	0.992	1	1	1	0.00312	0.0169	EAAPQIADLYEK	R	R	0.997	33.7	48.2	0	1.85	0	1	0	0	2	1347.68	4293340	450	461
280	Prolyl-tRNA synthetase [Ralstonia solanacearum UW551], gi|83726590|gb|EAP73720.1| Prolyl-tRNA synthetase [Ralstonia solanacearum UW551]	gi|83746821	68969	1	7	9	12	0.0374	0.188	AFGTPPGYLGPIGTK	R	L	0.997	32	48	0	1.66	0	1	0	0	2	1475.79	63224900	382	396
280	Prolyl-tRNA synthetase [Ralstonia solanacearum UW551], gi|83726590|gb|EAP73720.1| Prolyl-tRNA synthetase [Ralstonia solanacearum UW551]	gi|83746821	68969	1	7	9	12	0.0374	0.188	DLVIQPTSEEVVTDIAR	R	T	0.997	20.2	47	0	2.59	0	1	1	0	2	1884.99	367617000	155	171
280	Prolyl-tRNA synthetase [Ralstonia solanacearum UW551], gi|83726590|gb|EAP73720.1| Prolyl-tRNA synthetase [Ralstonia solanacearum UW551]	gi|83746821	68969	1	7	9	12	0.0374	0.188	EVDGGEPQIWLLLLR	K	G	0.997	0	0	0	8.18	0	1	0	0	2	1737.95	47302200	338	352
280	Prolyl-tRNA synthetase [Ralstonia solanacearum UW551], gi|83726590|gb|EAP73720.1| Prolyl-tRNA synthetase [Ralstonia solanacearum UW551]	gi|83746821	68969	1	7	9	12	0.0374	0.188	GERPGVMFADWELIGVPFR	R	V	0.997	12.8	46.3	0	3.36	0	0	1	0	2	2192.1	17099400	567	585
280	Prolyl-tRNA synthetase [Ralstonia solanacearum UW551], gi|83726590|gb|EAP73720.1| Prolyl-tRNA synthetase [Ralstonia solanacearum UW551]	gi|83746821	68969	1	7	9	12	0.0374	0.188	ILGAAIEQNYDAR	R	G	0.997	0	0	0	3.42	0	1	0	0	2	1433.74	123629000	505	517
280	Prolyl-tRNA synthetase [Ralstonia solanacearum UW551], gi|83726590|gb|EAP73720.1| Prolyl-tRNA synthetase [Ralstonia solanacearum UW551]	gi|83746821	68969	1	7	9	12	0.0374	0.188	MFDAYTR	K	I	0.997	37.3	49.5	0	1.8	0	3	0	0	2	919.398	97650600	229	235
280	Prolyl-tRNA synthetase [Ralstonia solanacearum UW551], gi|83726590|gb|EAP73720.1| Prolyl-tRNA synthetase [Ralstonia solanacearum UW551]	gi|83746821	68969	1	7	9	12	0.0374	0.188	NVVEGDPSPDGK	R	G	0.997	17.4	48.5	0	2.8	0	1	0	0	2	1213.57	48911600	443	454
280	Prolyl-tRNA synthetase [Ralstonia solanacearum UW551], gi|83726590|gb|EAP73720.1| Prolyl-tRNA synthetase [Ralstonia solanacearum UW551]	gi|83746821	68969	1	7	9	12	0.0374	0.188	QMPVNFYQIQTK	K	F	0.997	28.5	47.8	0	3.96	0	1	0	0	2	1512.75	32128600	179	190
280	Prolyl-tRNA synthetase [Ralstonia solanacearum UW551], gi|83726590|gb|EAP73720.1| Prolyl-tRNA synthetase [Ralstonia solanacearum UW551]	gi|83746821	68969	1	7	9	12	0.0374	0.188	VPGLADFR	K	F	0.995	0	0	0	2.62	0	1	0	0	2	874.478	141479000	365	372
281	Prolyl-tRNA synthetase [Ralstonia solanacearum UW551], gi|83726590|gb|EAP73720.1| Prolyl-tRNA synthetase [Ralstonia solanacearum UW551]	gi|83746821	68969	0.99	1	1	1	0.00326	0.0272	DLVIQPTSEEVVTDIAR	R	T	0.997	58.2	47	0	9.03	0	0	1	0	2	1884.99	13626400	155	171
553	Polyphenol oxidase A1 precursor [Ralstonia solanacearum UW551], gi|83726469|gb|EAP73600.1| Polyphenol oxidase A1 precursor [Ralstonia solanacearum UW551]	gi|83746884	59669.6	1	3	3	10	0.0383	0.166	AEHLLALFK	R	T	0.997	0	0	0	3.92	0	1	0	0	2	1041.61	9855150	373	381
553	Polyphenol oxidase A1 precursor [Ralstonia solanacearum UW551], gi|83726469|gb|EAP73600.1| Polyphenol oxidase A1 precursor [Ralstonia solanacearum UW551]	gi|83746884	59669.6	1	3	3	10	0.0383	0.166	ANPLYVPNR	K	N	0.997	19.9	49.2	0	1.51	0	1	0	0	2	1043.56	61097400	195	203
553	Polyphenol oxidase A1 precursor [Ralstonia solanacearum UW551], gi|83726469|gb|EAP73600.1| Polyphenol oxidase A1 precursor [Ralstonia solanacearum UW551]	gi|83746884	59669.6	1	3	3	10	0.0383	0.166	FPNNYIDPQGR	K	Y	0.997	38.9	48.3	0	2.64	0	1	0	0	2	1320.63	125670000	328	338
553	Polyphenol oxidase A1 precursor [Ralstonia solanacearum UW551], gi|83726469|gb|EAP73600.1| Polyphenol oxidase A1 precursor [Ralstonia solanacearum UW551]	gi|83746884	59669.6	1	3	3	10	0.0383	0.166	MSENVISIR	R	V	0.997	27.5	48.8	0	1.41	0	1	0	0	2	1064.54	250833000	447	455
553	Polyphenol oxidase A1 precursor [Ralstonia solanacearum UW551], gi|83726469|gb|EAP73600.1| Polyphenol oxidase A1 precursor [Ralstonia solanacearum UW551]	gi|83746884	59669.6	1	3	3	10	0.0383	0.166	NSTDPLWLGMK	K	F	0.997	27.6	48.3	0	1.7	0	2	0	0	2	1277.62	53197900	317	327
553	Polyphenol oxidase A1 precursor [Ralstonia solanacearum UW551], gi|83726469|gb|EAP73600.1| Polyphenol oxidase A1 precursor [Ralstonia solanacearum UW551]	gi|83746884	59669.6	1	3	3	10	0.0383	0.166	SFAMPYWNWTEDR	K	L	0.997	18.9	47.5	0	2.54	0	1	0	0	2	1702.73	2010700	168	180
553	Polyphenol oxidase A1 precursor [Ralstonia solanacearum UW551], gi|83726469|gb|EAP73600.1| Polyphenol oxidase A1 precursor [Ralstonia solanacearum UW551]	gi|83746884	59669.6	1	3	3	10	0.0383	0.166	VWATWNALGR	R	K	0.997	35.6	48.8	0	4.17	0	1	0	0	2	1173.62	16631700	306	315
553	Polyphenol oxidase A1 precursor [Ralstonia solanacearum UW551], gi|83726469|gb|EAP73600.1| Polyphenol oxidase A1 precursor [Ralstonia solanacearum UW551]	gi|83746884	59669.6	1	3	3	10	0.0383	0.166	YYTQGVSDLLSTEALGYR	R	Y	0.997	21.3	46.6	0	2.6	0	1	1	0	2	2036	233339000	339	356
554	Polyphenol oxidase A1 precursor [Ralstonia solanacearum UW551], gi|83726469|gb|EAP73600.1| Polyphenol oxidase A1 precursor [Ralstonia solanacearum UW551]	gi|83746884	59669.6	0.961	1	1	5	0.0161	0.0976	FPNNYIDPQGR	K	Y	0.997	43.1	48.3	0	2.96	0	1	0	0	2	1320.63	125868000	328	338
554	Polyphenol oxidase A1 precursor [Ralstonia solanacearum UW551], gi|83726469|gb|EAP73600.1| Polyphenol oxidase A1 precursor [Ralstonia solanacearum UW551]	gi|83746884	59669.6	0.961	1	1	5	0.0161	0.0976	NSTDPLWLGMK	K	F	0.997	24.3	48.3	0	0.921	0	1	0	0	2	1277.62	191029000	317	327
554	Polyphenol oxidase A1 precursor [Ralstonia solanacearum UW551], gi|83726469|gb|EAP73600.1| Polyphenol oxidase A1 precursor [Ralstonia solanacearum UW551]	gi|83746884	59669.6	0.961	1	1	5	0.0161	0.0976	SFAMPYWNWTEDR	K	L	0.997	22.5	47.3	0	3.92	0	1	0	0	2	1718.73	59143000	168	180
554	Polyphenol oxidase A1 precursor [Ralstonia solanacearum UW551], gi|83726469|gb|EAP73600.1| Polyphenol oxidase A1 precursor [Ralstonia solanacearum UW551]	gi|83746884	59669.6	0.961	1	1	5	0.0161	0.0976	YYTQGVSDLLSTEALGYR	R	Y	0.997	51.5	46.6	0	4.1	0	1	1	0	2	2036	92940000	339	356
420	oxidoreductase; succinate-semialdehyde dehydrogenase gabD1 [Ralstonia solanacearum UW551], gi|83726147|gb|EAP73282.1| oxidoreductase; succinate-semialdehyde dehydrogenase gabD1 [Ralstonia solanacearum UW551]	gi|83747172	52619.6	1	5	5	5	0.0199	0.133	LADLMLEHQQDLAR	K	I	0.997	22.8	47.4	0	2.66	0	0	1	0	2	1668.84	13722500	89	102
420	oxidoreductase; succinate-semialdehyde dehydrogenase gabD1 [Ralstonia solanacearum UW551], gi|83726147|gb|EAP73282.1| oxidoreductase; succinate-semialdehyde dehydrogenase gabD1 [Ralstonia solanacearum UW551]	gi|83747172	52619.6	1	5	5	5	0.0199	0.133	LSFTGSTAIGR	K	L	0.997	67.3	48.1	0	3.46	0	1	0	0	2	1109.6	72044800	239	249
420	oxidoreductase; succinate-semialdehyde dehydrogenase gabD1 [Ralstonia solanacearum UW551], gi|83726147|gb|EAP73282.1| oxidoreductase; succinate-semialdehyde dehydrogenase gabD1 [Ralstonia solanacearum UW551]	gi|83747172	52619.6	1	5	5	5	0.0199	0.133	VGNGTEPGVQQGPLIHLR	R	A	0.997	0	0	0	4.46	0	0	1	0	2	1872.01	52860600	328	345
420	oxidoreductase; succinate-semialdehyde dehydrogenase gabD1 [Ralstonia solanacearum UW551], gi|83726147|gb|EAP73282.1| oxidoreductase; succinate-semialdehyde dehydrogenase gabD1 [Ralstonia solanacearum UW551]	gi|83747172	52619.6	1	5	5	5	0.0199	0.133	VYGDTIPAPQGDR	R	R	0.997	35	48.1	0	3.74	0	1	0	0	2	1388.68	83908300	136	148
420	oxidoreductase; succinate-semialdehyde dehydrogenase gabD1 [Ralstonia solanacearum UW551], gi|83726147|gb|EAP73282.1| oxidoreductase; succinate-semialdehyde dehydrogenase gabD1 [Ralstonia solanacearum UW551]	gi|83747172	52619.6	1	5	5	5	0.0199	0.133	YGIDEYLEIK	K	Y	0.997	35.1	48.5	0	1.62	0	1	0	0	2	1242.63	2298720	480	489
457	Hypothetical cytosolic protein [Ralstonia solanacearum UW551], gi|83725190|gb|EAP72340.1| Hypothetical cytosolic protein [Ralstonia solanacearum UW551]	gi|83748108	54947.1	1	7	9	9	0.0352	0.167	CPTEIAITDRR	K	E	0.957	0	0	0	2.07	0	0	1	0	2	1331.67	40550900	330	340
457	Hypothetical cytosolic protein [Ralstonia solanacearum UW551], gi|83725190|gb|EAP72340.1| Hypothetical cytosolic protein [Ralstonia solanacearum UW551]	gi|83748108	54947.1	1	7	9	9	0.0352	0.167	KVYEEEFGTFGGAPFGTLIGDFDVTR	K	Q	0.997	0	0	0	4.62	0	0	1	0	2	2852.38	2885330	144	169
457	Hypothetical cytosolic protein [Ralstonia solanacearum UW551], gi|83725190|gb|EAP72340.1| Hypothetical cytosolic protein [Ralstonia solanacearum UW551]	gi|83748108	54947.1	1	7	9	9	0.0352	0.167	TAIDFDQSALFK	K	K	0.997	38.2	48	0	3.44	0	1	0	0	2	1355.68	877367	132	143
457	Hypothetical cytosolic protein [Ralstonia solanacearum UW551], gi|83725190|gb|EAP72340.1| Hypothetical cytosolic protein [Ralstonia solanacearum UW551]	gi|83748108	54947.1	1	7	9	9	0.0352	0.167	TDDGEIALK	K	C	0.997	64.6	49.5	0	3.51	0	1	0	0	2	961.484	36945100	321	329
457	Hypothetical cytosolic protein [Ralstonia solanacearum UW551], gi|83725190|gb|EAP72340.1| Hypothetical cytosolic protein [Ralstonia solanacearum UW551]	gi|83748108	54947.1	1	7	9	9	0.0352	0.167	VYEEEFGTFGGAPFGTLIGDFDVTR	K	Q	0.997	33.5	45.4	0	3.7	0	1	1	0	2	2724.28	135875000	145	169
457	Hypothetical cytosolic protein [Ralstonia solanacearum UW551], gi|83725190|gb|EAP72340.1| Hypothetical cytosolic protein [Ralstonia solanacearum UW551]	gi|83748108	54947.1	1	7	9	9	0.0352	0.167	WISQYVLLDDNATQEQK	R	A	0.997	33.5	46.6	0	4.23	0	1	1	0	2	2051.01	264234000	427	443
457	Hypothetical cytosolic protein [Ralstonia solanacearum UW551], gi|83725190|gb|EAP72340.1| Hypothetical cytosolic protein [Ralstonia solanacearum UW551]	gi|83748108	54947.1	1	7	9	9	0.0352	0.167	YVGLTMPR	R	F	0.997	34.2	48.1	0	2.02	0	1	0	0	2	952.492	42552000	237	244
458	Hypothetical cytosolic protein [Ralstonia solanacearum UW551], gi|83725190|gb|EAP72340.1| Hypothetical cytosolic protein [Ralstonia solanacearum UW551]	gi|83748108	54947.1	1	9	12	15	0.0644	0.236	CPTEIAITDRR	K	E	0.997	35.8	48.4	0	4.23	0	0	1	0	2	1331.67	14242300	330	340
458	Hypothetical cytosolic protein [Ralstonia solanacearum UW551], gi|83725190|gb|EAP72340.1| Hypothetical cytosolic protein [Ralstonia solanacearum UW551]	gi|83748108	54947.1	1	9	12	15	0.0644	0.236	EASIQVSEVPGKPGTYR	R	S	0.991	0	0	0	3.92	0	0	1	0	2	1799.93	1733330	450	466
458	Hypothetical cytosolic protein [Ralstonia solanacearum UW551], gi|83725190|gb|EAP72340.1| Hypothetical cytosolic protein [Ralstonia solanacearum UW551]	gi|83748108	54947.1	1	9	12	15	0.0644	0.236	GVEGGGLVEDLPTHTFK	R	T	0.997	48	47.3	0	4.7	0	1	1	0	2	1755.89	92024100	304	320
458	Hypothetical cytosolic protein [Ralstonia solanacearum UW551], gi|83725190|gb|EAP72340.1| Hypothetical cytosolic protein [Ralstonia solanacearum UW551]	gi|83748108	54947.1	1	9	12	15	0.0644	0.236	KVYEEEFGTFGGAPFGTLIGDFDVTR	K	Q	0.997	46.8	45.1	0	2.77	0	0	1	0	2	2852.38	67734400	144	169
458	Hypothetical cytosolic protein [Ralstonia solanacearum UW551], gi|83725190|gb|EAP72340.1| Hypothetical cytosolic protein [Ralstonia solanacearum UW551]	gi|83748108	54947.1	1	9	12	15	0.0644	0.236	TAIDFDQSALFK	K	K	0.997	72.8	48	0	4.66	0	1	0	0	2	1355.68	2293350	132	143
458	Hypothetical cytosolic protein [Ralstonia solanacearum UW551], gi|83725190|gb|EAP72340.1| Hypothetical cytosolic protein [Ralstonia solanacearum UW551]	gi|83748108	54947.1	1	9	12	15	0.0644	0.236	TDDGEIALK	K	C	0.997	51	49.5	0	3.3	0	2	0	0	2	961.484	130907000	321	329
458	Hypothetical cytosolic protein [Ralstonia solanacearum UW551], gi|83725190|gb|EAP72340.1| Hypothetical cytosolic protein [Ralstonia solanacearum UW551]	gi|83748108	54947.1	1	9	12	15	0.0644	0.236	VYEEEFGTFGGAPFGTLIGDFDVTR	K	Q	0.997	26.8	45.2	0	1.7	0	1	2	0	2	2724.28	313744000	145	169
458	Hypothetical cytosolic protein [Ralstonia solanacearum UW551], gi|83725190|gb|EAP72340.1| Hypothetical cytosolic protein [Ralstonia solanacearum UW551]	gi|83748108	54947.1	1	9	12	15	0.0644	0.236	WISQYVLLDDNATQEQK	R	A	0.997	29.5	46.6	0	2.46	0	1	2	0	2	2051.01	282681000	427	443
458	Hypothetical cytosolic protein [Ralstonia solanacearum UW551], gi|83725190|gb|EAP72340.1| Hypothetical cytosolic protein [Ralstonia solanacearum UW551]	gi|83748108	54947.1	1	9	12	15	0.0644	0.236	YVGLTMPR	R	F	0.997	19.1	48.1	0	2.04	0	1	0	0	2	952.492	32778400	237	244
577	Threonine synthase [Ralstonia solanacearum UW551], gi|83724749|gb|EAP71907.1| Threonine synthase [Ralstonia solanacearum UW551]	gi|83748541	53699.1	1	10	12	12	0.044	0.257	AVSNDLEYK	K	A	0.997	11.2	48.2	0	3.33	0	1	0	0	2	1038.51	81812600	217	225
577	Threonine synthase [Ralstonia solanacearum UW551], gi|83724749|gb|EAP71907.1| Threonine synthase [Ralstonia solanacearum UW551]	gi|83748541	53699.1	1	10	12	12	0.044	0.257	AYIVQHTGL	K	-	0.997	31.1	49.5	0	1.39	0	1	0	0	2	1001.54	78668500	475	483
577	Threonine synthase [Ralstonia solanacearum UW551], gi|83724749|gb|EAP71907.1| Threonine synthase [Ralstonia solanacearum UW551]	gi|83748541	53699.1	1	10	12	12	0.044	0.257	DLPYADLAFEILR	R	K	0.997	85	47.7	0	5.74	0	1	0	0	2	1535.81	4130630	50	62
577	Threonine synthase [Ralstonia solanacearum UW551], gi|83724749|gb|EAP71907.1| Threonine synthase [Ralstonia solanacearum UW551]	gi|83748541	53699.1	1	10	12	12	0.044	0.257	EHLSPGVPMVVLETALPAK	R	F	0.997	53.5	46.7	0	5.59	0	0	1	0	2	2004.08	19865700	416	434
577	Threonine synthase [Ralstonia solanacearum UW551], gi|83724749|gb|EAP71907.1| Threonine synthase [Ralstonia solanacearum UW551]	gi|83748541	53699.1	1	10	12	12	0.044	0.257	FEVMPADADR	R	V	0.997	29.6	48.3	0	2.68	0	1	0	0	2	1150.52	8931150	463	472
577	Threonine synthase [Ralstonia solanacearum UW551], gi|83724749|gb|EAP71907.1| Threonine synthase [Ralstonia solanacearum UW551]	gi|83748541	53699.1	1	10	12	12	0.044	0.257	FVFDLLERDPAR	R	L	0.97	0	0	0	2.33	0	0	1	0	2	1477.78	51064500	337	348
577	Threonine synthase [Ralstonia solanacearum UW551], gi|83724749|gb|EAP71907.1| Threonine synthase [Ralstonia solanacearum UW551]	gi|83748541	53699.1	1	10	12	12	0.044	0.257	IGTVNSINWAR	K	V	0.997	56.1	48.6	0	4.23	0	1	0	0	2	1230.66	15594300	230	240
577	Threonine synthase [Ralstonia solanacearum UW551], gi|83724749|gb|EAP71907.1| Threonine synthase [Ralstonia solanacearum UW551]	gi|83748541	53699.1	1	10	12	12	0.044	0.257	LVVATNENDVLDEFFR	K	T	0.997	48.7	46.9	0	1.96	0	1	1	0	2	1880.94	70282600	291	306
577	Threonine synthase [Ralstonia solanacearum UW551], gi|83724749|gb|EAP71907.1| Threonine synthase [Ralstonia solanacearum UW551]	gi|83748541	53699.1	1	10	12	12	0.044	0.257	MMGLPIDK	R	L	0.997	46.1	48.6	0	3.24	0	1	0	0	2	936.453	22557200	283	290
577	Threonine synthase [Ralstonia solanacearum UW551], gi|83724749|gb|EAP71907.1| Threonine synthase [Ralstonia solanacearum UW551]	gi|83748541	53699.1	1	10	12	12	0.044	0.257	SAAQTYHTSSPSMDISK	R	A	0.997	28.8	47.1	0	2.74	0	0	2	0	2	1826.82	69489800	314	330
574	Isocitrate lyase [Ralstonia solanacearum UW551], gi|83724779|gb|EAP71937.1| Isocitrate lyase [Ralstonia solanacearum UW551]	gi|83748571	47827.7	1	6	6	6	0.0236	0.207	EVGTGYFDAVTQTIER	R	E	0.997	98.2	47.2	0	7.17	0	1	0	0	2	1785.87	24368900	392	407
574	Isocitrate lyase [Ralstonia solanacearum UW551], gi|83724779|gb|EAP71937.1| Isocitrate lyase [Ralstonia solanacearum UW551]	gi|83748571	47827.7	1	6	6	6	0.0236	0.207	GSTEDEQFFEEK	K	A	0.997	48.2	48.1	0	3.34	0	1	0	0	2	1445.61	58730900	416	427
574	Isocitrate lyase [Ralstonia solanacearum UW551], gi|83724779|gb|EAP71937.1| Isocitrate lyase [Ralstonia solanacearum UW551]	gi|83748571	47827.7	1	6	6	6	0.0236	0.207	GYTAEDVVR	R	L	0.997	46.5	48.3	0	1.59	0	1	0	0	2	1009.49	28608100	26	34
574	Isocitrate lyase [Ralstonia solanacearum UW551], gi|83724779|gb|EAP71937.1| Isocitrate lyase [Ralstonia solanacearum UW551]	gi|83748571	47827.7	1	6	6	6	0.0236	0.207	NLDDATIAK	K	F	0.997	35.2	49.4	0	3.01	0	1	0	0	2	960.5	69546500	319	327
574	Isocitrate lyase [Ralstonia solanacearum UW551], gi|83724779|gb|EAP71937.1| Isocitrate lyase [Ralstonia solanacearum UW551]	gi|83748571	47827.7	1	6	6	6	0.0236	0.207	NQMSAFVELQEAEFAAAEK	R	G	0.997	75.3	46.5	0	6.59	0	0	1	0	2	2128.99	17312500	364	382
574	Isocitrate lyase [Ralstonia solanacearum UW551], gi|83724779|gb|EAP71937.1| Isocitrate lyase [Ralstonia solanacearum UW551]	gi|83748571	47827.7	1	6	6	6	0.0236	0.207	TDAEAADLLTADVDDNDRPFCTGER	R	T	0.997	49.8	46.3	0	7.27	0	0	1	0	2	2767.21	5538680	225	249
278	peroxidase / catalase [Ralstonia solanacearum UW551], gi|83724346|gb|EAP71516.1| peroxidase / catalase [Ralstonia solanacearum UW551]	gi|83749008	79069.5	0.95	1	1	1	0.00339	0.0124	VLETLEGIR	K	A	0.997	42.3	49.3	0	3.39	0	1	0	0	2	1029.59	18722200	500	508
281	peroxidase / catalase [Ralstonia solanacearum UW551], gi|83724346|gb|EAP71516.1| peroxidase / catalase [Ralstonia solanacearum UW551]	gi|83749008	79069.5	1	7	7	7	0.0228	0.16	AQLLTLTAPEMTALVGGMR	K	V	0.997	47.1	46.8	0	2.57	0	0	1	0	2	2005.05	52204500	597	615
281	peroxidase / catalase [Ralstonia solanacearum UW551], gi|83724346|gb|EAP71516.1| peroxidase / catalase [Ralstonia solanacearum UW551]	gi|83749008	79069.5	1	7	7	7	0.0228	0.16	LAPQKDWEVNQPAQLAK	R	V	0.997	0	0	0	5.07	0	0	1	0	2	1936.03	17061700	483	499
281	peroxidase / catalase [Ralstonia solanacearum UW551], gi|83724346|gb|EAP71516.1| peroxidase / catalase [Ralstonia solanacearum UW551]	gi|83749008	79069.5	1	7	7	7	0.0228	0.16	LIDAQDIAALK	K	G	0.997	0	0	0	3.8	0	1	0	0	2	1170.67	72409400	433	443
281	peroxidase / catalase [Ralstonia solanacearum UW551], gi|83724346|gb|EAP71516.1| peroxidase / catalase [Ralstonia solanacearum UW551]	gi|83749008	79069.5	1	7	7	7	0.0228	0.16	MDASQAQTDVTSFAVLEPIADGFR	R	N	0.997	50.2	45.5	0	3.85	0	0	1	0	2	2585.22	94565700	555	578
281	peroxidase / catalase [Ralstonia solanacearum UW551], gi|83724346|gb|EAP71516.1| peroxidase / catalase [Ralstonia solanacearum UW551]	gi|83749008	79069.5	1	7	7	7	0.0228	0.16	VMNLDRFEPA	K	-	0.995	18.1	48.4	0	2.74	0	1	0	0	2	1207.58	57657400	715	724
281	peroxidase / catalase [Ralstonia solanacearum UW551], gi|83724346|gb|EAP71516.1| peroxidase / catalase [Ralstonia solanacearum UW551]	gi|83749008	79069.5	1	7	7	7	0.0228	0.16	YLGPEVPAEALIWQDPIPAVDHK	R	L	0.997	12.6	45.6	0	5.51	0	0	1	0	2	2558.33	29023500	410	432
281	peroxidase / catalase [Ralstonia solanacearum UW551], gi|83724346|gb|EAP71516.1| peroxidase / catalase [Ralstonia solanacearum UW551]	gi|83749008	79069.5	1	7	7	7	0.0228	0.16	YTIPAEALLVDK	R	A	0.997	22	48.3	0	2.41	0	1	0	0	2	1332.74	73662700	585	596
553	Peptidyl-prolyl cis-trans isomerase [Ralstonia solanacearum UW551], gi|83724016|gb|EAP71197.1| Peptidyl-prolyl cis-trans isomerase [Ralstonia solanacearum UW551]	gi|83749338	53380.9	1	4	5	5	0.0192	0.111	ADLLGEVLEQLILER	R	V	0.997	0	0	0	5.57	0	1	1	0	2	1710.96	119310000	126	140
553	Peptidyl-prolyl cis-trans isomerase [Ralstonia solanacearum UW551], gi|83724016|gb|EAP71197.1| Peptidyl-prolyl cis-trans isomerase [Ralstonia solanacearum UW551]	gi|83749338	53380.9	1	4	5	5	0.0192	0.111	IVHGYDFSDAAR	R	R	0.997	25.3	48.1	0	3.32	0	0	1	0	2	1350.64	101292000	380	391
553	Peptidyl-prolyl cis-trans isomerase [Ralstonia solanacearum UW551], gi|83724016|gb|EAP71197.1| Peptidyl-prolyl cis-trans isomerase [Ralstonia solanacearum UW551]	gi|83749338	53380.9	1	4	5	5	0.0192	0.111	LAQSGLAYDK	K	Y	0.997	33.2	48.2	0	3.08	0	1	0	0	2	1065.56	38515300	180	189
553	Peptidyl-prolyl cis-trans isomerase [Ralstonia solanacearum UW551], gi|83724016|gb|EAP71197.1| Peptidyl-prolyl cis-trans isomerase [Ralstonia solanacearum UW551]	gi|83749338	53380.9	1	4	5	5	0.0192	0.111	SQLVDEVVAVVNTDIITR	R	R	0.997	36.1	46.8	0	4.04	0	0	1	0	2	1971.08	200040000	84	101
554	Peptidyl-prolyl cis-trans isomerase [Ralstonia solanacearum UW551], gi|83724016|gb|EAP71197.1| Peptidyl-prolyl cis-trans isomerase [Ralstonia solanacearum UW551]	gi|83749338	53380.9	1	5	5	5	0.0161	0.198	ADLLGEVLEQLILER	R	V	0.997	114	47.3	0	8.48	0	1	0	0	2	1710.96	5157340	126	140
554	Peptidyl-prolyl cis-trans isomerase [Ralstonia solanacearum UW551], gi|83724016|gb|EAP71197.1| Peptidyl-prolyl cis-trans isomerase [Ralstonia solanacearum UW551]	gi|83749338	53380.9	1	5	5	5	0.0161	0.198	IVHGYDFSDAAR	R	R	0.997	0	0	0	4.43	0	0	1	0	2	1350.64	27109000	380	391
554	Peptidyl-prolyl cis-trans isomerase [Ralstonia solanacearum UW551], gi|83724016|gb|EAP71197.1| Peptidyl-prolyl cis-trans isomerase [Ralstonia solanacearum UW551]	gi|83749338	53380.9	1	5	5	5	0.0161	0.198	NNLSVPQLK	R	S	0.997	30.6	48.2	0	1.4	0	1	0	0	2	1012.58	44982300	169	177
554	Peptidyl-prolyl cis-trans isomerase [Ralstonia solanacearum UW551], gi|83724016|gb|EAP71197.1| Peptidyl-prolyl cis-trans isomerase [Ralstonia solanacearum UW551]	gi|83749338	53380.9	1	5	5	5	0.0161	0.198	SQLVDEVVAVVNTDIITR	R	R	0.997	66.3	46.8	0	6.85	0	0	1	0	2	1971.08	68930700	84	101
554	Peptidyl-prolyl cis-trans isomerase [Ralstonia solanacearum UW551], gi|83724016|gb|EAP71197.1| Peptidyl-prolyl cis-trans isomerase [Ralstonia solanacearum UW551]	gi|83749338	53380.9	1	5	5	5	0.0161	0.198	VQVFDGEIDNFLAQQGGGATGEAQEYNVAQILV PVAEDASAEQK	K	A	0.997	0	0	0	4.7	0	0	0	1	2	4606.22	10666700	212	255
415	GMP synthase (glutamine-hydrolyzing) [Ralstonia solanacearum UW551], gi|83723341|gb|EAP70574.1| GMP synthase (glutamine-hydrolyzing) [Ralstonia solanacearum UW551]	gi|83749991	65261.7	1	7	10	11	0.0379	0.153	ADAIFIEELR	R	G	0.997	26.7	48.7	0	2.89	0	1	0	0	2	1176.63	101857000	476	485
415	GMP synthase (glutamine-hydrolyzing) [Ralstonia solanacearum UW551], gi|83723341|gb|EAP70574.1| GMP synthase (glutamine-hydrolyzing) [Ralstonia solanacearum UW551]	gi|83749991	65261.7	1	7	10	11	0.0379	0.153	ELGVALGLPPEMVYR	R	H	0.997	27.5	47.5	0	3.15	0	2	0	0	2	1659.88	132801000	435	449
415	GMP synthase (glutamine-hydrolyzing) [Ralstonia solanacearum UW551], gi|83723341|gb|EAP70574.1| GMP synthase (glutamine-hydrolyzing) [Ralstonia solanacearum UW551]	gi|83749991	65261.7	1	7	10	11	0.0379	0.153	LLASTPSCPIAGMADESR	K	G	0.997	49.7	47.1	0	3.55	0	0	1	0	2	1891.89	133154000	205	222
415	GMP synthase (glutamine-hydrolyzing) [Ralstonia solanacearum UW551], gi|83723341|gb|EAP70574.1| GMP synthase (glutamine-hydrolyzing) [Ralstonia solanacearum UW551]	gi|83749991	65261.7	1	7	10	11	0.0379	0.153	LNEGQMVLDMFEGR	R	L	0.997	32.8	47.4	0	3.31	0	2	2	0	2	1654.76	252844000	316	329
415	GMP synthase (glutamine-hydrolyzing) [Ralstonia solanacearum UW551], gi|83723341|gb|EAP70574.1| GMP synthase (glutamine-hydrolyzing) [Ralstonia solanacearum UW551]	gi|83749991	65261.7	1	7	10	11	0.0379	0.153	RADAIFIEELR	R	G	0.997	51.2	48.3	0	4.19	0	1	0	0	2	1332.73	9439810	475	485
415	GMP synthase (glutamine-hydrolyzing) [Ralstonia solanacearum UW551], gi|83723341|gb|EAP70574.1| GMP synthase (glutamine-hydrolyzing) [Ralstonia solanacearum UW551]	gi|83749991	65261.7	1	7	10	11	0.0379	0.153	SHHNVGGLPETLGLK	K	L	0.984	16.2	47.8	0	1.57	0	0	1	0	2	1558.83	120181000	406	420
415	GMP synthase (glutamine-hydrolyzing) [Ralstonia solanacearum UW551], gi|83723341|gb|EAP70574.1| GMP synthase (glutamine-hydrolyzing) [Ralstonia solanacearum UW551]	gi|83749991	65261.7	1	7	10	11	0.0379	0.153	WLAQGTIYPDVIESGGAK	K	T	0.997	75.6	47.1	0	7.24	0	1	0	0	2	1904.98	12931100	380	397
469	Malate:quinone oxidoreductase [Ralstonia solanacearum UW551], gi|83723333|gb|EAP70569.1| Malate:quinone oxidoreductase [Ralstonia solanacearum UW551]	gi|83750000	62650.5	1	1	2	14	0.0603	0.204	ASVGSPPMSVPHLDTR	K	V	0.997	16.7	47.4	0	1.36	0	0	2	0	2	1666.82	110872000	331	346
469	Malate:quinone oxidoreductase [Ralstonia solanacearum UW551], gi|83723333|gb|EAP70569.1| Malate:quinone oxidoreductase [Ralstonia solanacearum UW551]	gi|83750000	62650.5	1	1	2	14	0.0603	0.204	DFAAFPVGGSFLVTENPDIVNR	R	H	0.997	104	46.1	0	8.2	0	1	0	0	2	2365.18	21485900	301	322
469	Malate:quinone oxidoreductase [Ralstonia solanacearum UW551], gi|83723333|gb|EAP70569.1| Malate:quinone oxidoreductase [Ralstonia solanacearum UW551]	gi|83750000	62650.5	1	1	2	14	0.0603	0.204	FLFIGAGGGALR	K	L	0.997	32	48.4	0	3.21	0	1	0	0	2	1178.67	9086030	278	289
469	Malate:quinone oxidoreductase [Ralstonia solanacearum UW551], gi|83723333|gb|EAP70569.1| Malate:quinone oxidoreductase [Ralstonia solanacearum UW551]	gi|83750000	62650.5	1	1	2	14	0.0603	0.204	LATPAWQQK	K	V	0.997	21.7	48.8	0	2.21	0	1	0	0	2	1042.57	57105800	493	501
469	Malate:quinone oxidoreductase [Ralstonia solanacearum UW551], gi|83723333|gb|EAP70569.1| Malate:quinone oxidoreductase [Ralstonia solanacearum UW551]	gi|83750000	62650.5	1	1	2	14	0.0603	0.204	VAATWMPVGTDVNFGEITR	K	Q	0.997	42.9	46.6	0	3.74	0	1	2	0	2	2080.02	140687000	210	228
469	Malate:quinone oxidoreductase [Ralstonia solanacearum UW551], gi|83723333|gb|EAP70569.1| Malate:quinone oxidoreductase [Ralstonia solanacearum UW551]	gi|83750000	62650.5	1	1	2	14	0.0603	0.204	VYEEWVATSEVLQLAAPPK	K	I	0.997	50.4	46.4	0	6.8	0	1	1	0	2	2130.11	25158100	520	538
469	Malate:quinone oxidoreductase [Ralstonia solanacearum UW551], gi|83723333|gb|EAP70569.1| Malate:quinone oxidoreductase [Ralstonia solanacearum UW551]	gi|83750000	62650.5	1	1	2	14	0.0603	0.204	WVPLMMEGR	K	D	0.997	18.1	48.6	0	0.854	0	3	0	0	2	1134.54	177167000	196	204
469	Malate:quinone oxidoreductase [Ralstonia solanacearum UW551], gi|83723333|gb|EAP70569.1| Malate:quinone oxidoreductase [Ralstonia solanacearum UW551]	gi|83750000	62650.5	1	1	2	14	0.0603	0.204	YEALQASPLFR	R	G	0.997	34.5	48	0	3.48	0	1	0	0	2	1294.68	99331700	172	182
482	Malate:quinone oxidoreductase [Ralstonia solanacearum UW551], gi|83723333|gb|EAP70569.1| Malate:quinone oxidoreductase [Ralstonia solanacearum UW551]	gi|83750000	62650.5	1	1	1	13	0.0526	0.257	ASVGSPPMSVPHLDTR	K	V	0.973	0	0	0	2.07	0	0	1	0	2	1666.82	16479700	331	346
482	Malate:quinone oxidoreductase [Ralstonia solanacearum UW551], gi|83723333|gb|EAP70569.1| Malate:quinone oxidoreductase [Ralstonia solanacearum UW551]	gi|83750000	62650.5	1	1	1	13	0.0526	0.257	DFAAFPVGGSFLVTENPDIVNR	R	H	0.997	140	46.1	0	8.52	0	1	0	0	2	2365.18	12322700	301	322
482	Malate:quinone oxidoreductase [Ralstonia solanacearum UW551], gi|83723333|gb|EAP70569.1| Malate:quinone oxidoreductase [Ralstonia solanacearum UW551]	gi|83750000	62650.5	1	1	1	13	0.0526	0.257	LATPAWQQK	K	V	0.997	41	48.8	0	2.17	0	1	0	0	2	1042.57	21865000	493	501
482	Malate:quinone oxidoreductase [Ralstonia solanacearum UW551], gi|83723333|gb|EAP70569.1| Malate:quinone oxidoreductase [Ralstonia solanacearum UW551]	gi|83750000	62650.5	1	1	1	13	0.0526	0.257	LDGVAQESSNGWNNAGTGHSALAELNYTPEK	R	S	0.992	0	0	0	2.59	0	0	1	0	2	3230.5	4192200	80	110
482	Malate:quinone oxidoreductase [Ralstonia solanacearum UW551], gi|83723333|gb|EAP70569.1| Malate:quinone oxidoreductase [Ralstonia solanacearum UW551]	gi|83750000	62650.5	1	1	1	13	0.0526	0.257	LLQASGIPEAR	R	D	0.997	30.4	48.1	0	1.96	0	1	0	0	2	1154.65	293854000	290	300
482	Malate:quinone oxidoreductase [Ralstonia solanacearum UW551], gi|83723333|gb|EAP70569.1| Malate:quinone oxidoreductase [Ralstonia solanacearum UW551]	gi|83750000	62650.5	1	1	1	13	0.0526	0.257	VAATWMPVGTDVNFGEITR	K	Q	0.997	0	0	0	3.11	0	2	2	0	2	2080.02	225004000	210	228
482	Malate:quinone oxidoreductase [Ralstonia solanacearum UW551], gi|83723333|gb|EAP70569.1| Malate:quinone oxidoreductase [Ralstonia solanacearum UW551]	gi|83750000	62650.5	1	1	1	13	0.0526	0.257	VYEEWVATSEVLQLAAPPK	K	I	0.997	0	0	0	7.08	0	0	1	0	2	2130.11	8645580	520	538
482	Malate:quinone oxidoreductase [Ralstonia solanacearum UW551], gi|83723333|gb|EAP70569.1| Malate:quinone oxidoreductase [Ralstonia solanacearum UW551]	gi|83750000	62650.5	1	1	1	13	0.0526	0.257	WVPLMMEGR	K	D	0.997	15	48.6	0	2.54	0	2	0	0	2	1134.54	86825700	196	204
482	Malate:quinone oxidoreductase [Ralstonia solanacearum UW551], gi|83723333|gb|EAP70569.1| Malate:quinone oxidoreductase [Ralstonia solanacearum UW551]	gi|83750000	62650.5	1	1	1	13	0.0526	0.257	YEALQASPLFR	R	G	0.997	18.5	48	0	1.52	0	1	0	0	2	1294.68	159733000	172	182
602	NADH dehydrogenase chain F [Ralstonia eutropha H16], gi|113525851|emb|CAJ92196.1| NADH dehydrogenase chain F [Ralstonia eutropha H16]	gi|113867075,gi|83746302,gi|17546776	47537.2	0.999	1	1	3	0.00845	0.146	AGSMLGSGAVIVMDETR	K	C	0.997	41.9	47.3	0	1.7	0	0	1	0	2	1725.81	188564000	315	331
602	NADH dehydrogenase chain F [Ralstonia eutropha H16], gi|113525851|emb|CAJ92196.1| NADH dehydrogenase chain F [Ralstonia eutropha H16]	gi|113867075,gi|83746302,gi|17546776	47537.2	0.999	1	1	3	0.00845	0.146	AVIPGGSSAPVVPGDLMMASDMDYDSIAK	K	A	0.997	28.7	45	0	6.6	0	0	1	0	2	2926.35	21186500	286	314
602	NADH dehydrogenase chain F [Ralstonia eutropha H16], gi|113525851|emb|CAJ92196.1| NADH dehydrogenase chain F [Ralstonia eutropha H16]	gi|113867075,gi|83746302,gi|17546776	47537.2	0.999	1	1	3	0.00845	0.146	QEDLDLLNNVAENIMGR	R	T	0.997	93.7	46.9	0	6.44	0	1	0	0	2	1943.95	5626810	376	392
704	PROBABLE GLUTAMATE DEHYDROGENASE (NAD(P)+) OXIDOREDUCTASE PROTEIN [Ralstonia solanacearum GMI1000], gi|17427490|emb|CAD14008.1| probable glutamate dehydrogenase (nad(p)+) oxidoreductase protein [Ralstonia solanacearum]	gi|17545199,gi|83746633	46822.3	1	6	6	6	0.0186	0.166	AIWQVAQDNK	R	V	0.997	26.8	48.8	0	1.52	0	1	0	0	2	1172.61	43140300	398	407
704	PROBABLE GLUTAMATE DEHYDROGENASE (NAD(P)+) OXIDOREDUCTASE PROTEIN [Ralstonia solanacearum GMI1000], gi|17427490|emb|CAD14008.1| probable glutamate dehydrogenase (nad(p)+) oxidoreductase protein [Ralstonia solanacearum]	gi|17545199,gi|83746633	46822.3	1	6	6	6	0.0186	0.166	ALIVDVPIQMDDGR	R	I	0.997	49.7	47.7	0	6.08	0	1	0	0	2	1541.8	15666800	56	69
704	PROBABLE GLUTAMATE DEHYDROGENASE (NAD(P)+) OXIDOREDUCTASE PROTEIN [Ralstonia solanacearum GMI1000], gi|17427490|emb|CAD14008.1| probable glutamate dehydrogenase (nad(p)+) oxidoreductase protein [Ralstonia solanacearum]	gi|17545199,gi|83746633	46822.3	1	6	6	6	0.0186	0.166	GVFVVGSEAAR	R	N	0.997	28.4	48.9	0	1.1	0	1	0	0	2	1091.58	169105000	211	221
704	PROBABLE GLUTAMATE DEHYDROGENASE (NAD(P)+) OXIDOREDUCTASE PROTEIN [Ralstonia solanacearum GMI1000], gi|17427490|emb|CAD14008.1| probable glutamate dehydrogenase (nad(p)+) oxidoreductase protein [Ralstonia solanacearum]	gi|17545199,gi|83746633	46822.3	1	6	6	6	0.0186	0.166	IVVQGFGNVGSVAAK	R	L	0.997	56.1	48.1	0	7.1	0	1	0	0	2	1445.81	27984900	232	246
704	PROBABLE GLUTAMATE DEHYDROGENASE (NAD(P)+) OXIDOREDUCTASE PROTEIN [Ralstonia solanacearum GMI1000], gi|17427490|emb|CAD14008.1| probable glutamate dehydrogenase (nad(p)+) oxidoreductase protein [Ralstonia solanacearum]	gi|17545199,gi|83746633	46822.3	1	6	6	6	0.0186	0.166	NAAVNVPYGGAK	K	G	0.997	54.5	48.7	0	3.28	0	1	0	0	2	1160.61	57248300	113	124
704	PROBABLE GLUTAMATE DEHYDROGENASE (NAD(P)+) OXIDOREDUCTASE PROTEIN [Ralstonia solanacearum GMI1000], gi|17427490|emb|CAD14008.1| probable glutamate dehydrogenase (nad(p)+) oxidoreductase protein [Ralstonia solanacearum]	gi|17545199,gi|83746633	46822.3	1	6	6	6	0.0186	0.166	VTPYLGSLAR	R	W	0.997	33.7	49	0	2.74	0	1	0	0	2	1076.61	113071000	36	45
713	PROBABLE GLUTAMATE DEHYDROGENASE (NAD(P)+) OXIDOREDUCTASE PROTEIN [Ralstonia solanacearum GMI1000], gi|17427490|emb|CAD14008.1| probable glutamate dehydrogenase (nad(p)+) oxidoreductase protein [Ralstonia solanacearum]	gi|17545199,gi|83746633	46787.4	1	3	3	3	0.0127	0.0808	ALIVDVPIQMDDGR	R	I	0.997	22.2	47.7	0	3.16	0	1	0	0	2	1541.8	4111970	56	69
713	PROBABLE GLUTAMATE DEHYDROGENASE (NAD(P)+) OXIDOREDUCTASE PROTEIN [Ralstonia solanacearum GMI1000], gi|17427490|emb|CAD14008.1| probable glutamate dehydrogenase (nad(p)+) oxidoreductase protein [Ralstonia solanacearum]	gi|17545199,gi|83746633	46787.4	1	3	3	3	0.0127	0.0808	GVFVVGSEAAR	R	N	0.997	44.1	48.9	0	3.51	0	1	0	0	2	1091.58	33239400	211	221
713	PROBABLE GLUTAMATE DEHYDROGENASE (NAD(P)+) OXIDOREDUCTASE PROTEIN [Ralstonia solanacearum GMI1000], gi|17427490|emb|CAD14008.1| probable glutamate dehydrogenase (nad(p)+) oxidoreductase protein [Ralstonia solanacearum]	gi|17545199,gi|83746633	46787.4	1	3	3	3	0.0127	0.0808	VTPYLGSLAR	R	W	0.997	36.7	49	0	3.09	0	1	0	0	2	1076.61	16265000	36	45
755	PROBABLE GLYCEROL-3-PHOSPHATE-BINDING PERIPLASMIC LIPOPROTEIN SIGNAL PEPTIDE [Ralstonia solanacearum GMI1000], gi|17428278|emb|CAD14966.1| probable glycerol-3-phosphate-binding periplasmic lipoprotein signal peptide [Ralstonia solanacearum]	gi|17545983	47829.2	1	1	1	9	0.0304	0.205	AGNAPAILQVFEVGTATMMNAR	R	G	0.997	37.4	46.2	0	1.7	0	0	2	0	2	2294.13	164151000	79	100
755	PROBABLE GLYCEROL-3-PHOSPHATE-BINDING PERIPLASMIC LIPOPROTEIN SIGNAL PEPTIDE [Ralstonia solanacearum GMI1000], gi|17428278|emb|CAD14966.1| probable glycerol-3-phosphate-binding periplasmic lipoprotein signal peptide [Ralstonia solanacearum]	gi|17545983	47829.2	1	1	1	9	0.0304	0.205	AYVPAVAGYYTSNK	K	G	0.997	37.5	48	0	2.26	0	1	1	0	2	1503.75	317603000	121	134
755	PROBABLE GLYCEROL-3-PHOSPHATE-BINDING PERIPLASMIC LIPOPROTEIN SIGNAL PEPTIDE [Ralstonia solanacearum GMI1000], gi|17428278|emb|CAD14966.1| probable glycerol-3-phosphate-binding periplasmic lipoprotein signal peptide [Ralstonia solanacearum]	gi|17545983	47829.2	1	1	1	9	0.0304	0.205	EALDSAVAR	K	G	0.997	54.7	49.8	0	1.46	0	1	0	0	2	931.484	133400000	416	424
755	PROBABLE GLYCEROL-3-PHOSPHATE-BINDING PERIPLASMIC LIPOPROTEIN SIGNAL PEPTIDE [Ralstonia solanacearum GMI1000], gi|17428278|emb|CAD14966.1| probable glycerol-3-phosphate-binding periplasmic lipoprotein signal peptide [Ralstonia solanacearum]	gi|17545983	47829.2	1	1	1	9	0.0304	0.205	GQYDESLAAGIAAFR	K	A	0.997	55.6	47.6	0	5.64	0	0	1	0	2	1568.77	235780000	64	78
755	PROBABLE GLYCEROL-3-PHOSPHATE-BINDING PERIPLASMIC LIPOPROTEIN SIGNAL PEPTIDE [Ralstonia solanacearum GMI1000], gi|17428278|emb|CAD14966.1| probable glycerol-3-phosphate-binding periplasmic lipoprotein signal peptide [Ralstonia solanacearum]	gi|17545983	47829.2	1	1	1	9	0.0304	0.205	QSGFYDKNPGADVAVK	R	Q	0.997	22.7	47.3	0	2.31	0	0	1	0	2	1695.83	1016030	360	375
755	PROBABLE GLYCEROL-3-PHOSPHATE-BINDING PERIPLASMIC LIPOPROTEIN SIGNAL PEPTIDE [Ralstonia solanacearum GMI1000], gi|17428278|emb|CAD14966.1| probable glycerol-3-phosphate-binding periplasmic lipoprotein signal peptide [Ralstonia solanacearum]	gi|17545983	47829.2	1	1	1	9	0.0304	0.205	SVIDEELEAVWAGK	R	K	0.997	25	47.9	0	1.92	0	1	1	0	2	1545.78	343541000	398	411
762	PROBABLE GLYCEROL-3-PHOSPHATE-BINDING PERIPLASMIC LIPOPROTEIN SIGNAL PEPTIDE [Ralstonia solanacearum GMI1000], gi|17428278|emb|CAD14966.1| probable glycerol-3-phosphate-binding periplasmic lipoprotein signal peptide [Ralstonia solanacearum]	gi|17545983	47829.2	1	1	2	13	0.0444	0.242	AGLDPNKPPATWQEVAIDAAK	K	L	0.997	28.4	46.3	0	5.66	0	0	2	0	2	2192.13	4930710	159	179
762	PROBABLE GLYCEROL-3-PHOSPHATE-BINDING PERIPLASMIC LIPOPROTEIN SIGNAL PEPTIDE [Ralstonia solanacearum GMI1000], gi|17428278|emb|CAD14966.1| probable glycerol-3-phosphate-binding periplasmic lipoprotein signal peptide [Ralstonia solanacearum]	gi|17545983	47829.2	1	1	2	13	0.0444	0.242	AGNAPAILQVFEVGTATMMNAR	R	G	0.997	32.9	46.2	0	1.62	0	0	3	0	2	2294.13	278436000	79	100
762	PROBABLE GLYCEROL-3-PHOSPHATE-BINDING PERIPLASMIC LIPOPROTEIN SIGNAL PEPTIDE [Ralstonia solanacearum GMI1000], gi|17428278|emb|CAD14966.1| probable glycerol-3-phosphate-binding periplasmic lipoprotein signal peptide [Ralstonia solanacearum]	gi|17545983	47829.2	1	1	2	13	0.0444	0.242	EALDSAVAR	K	G	0.997	55.8	49.8	0	2.96	0	1	0	0	2	931.484	33155200	416	424
762	PROBABLE GLYCEROL-3-PHOSPHATE-BINDING PERIPLASMIC LIPOPROTEIN SIGNAL PEPTIDE [Ralstonia solanacearum GMI1000], gi|17428278|emb|CAD14966.1| probable glycerol-3-phosphate-binding periplasmic lipoprotein signal peptide [Ralstonia solanacearum]	gi|17545983	47829.2	1	1	2	13	0.0444	0.242	GQYDESLAAGIAAFR	K	A	0.997	75	47.6	0	3.66	0	2	0	0	2	1568.77	1298660	64	78
762	PROBABLE GLYCEROL-3-PHOSPHATE-BINDING PERIPLASMIC LIPOPROTEIN SIGNAL PEPTIDE [Ralstonia solanacearum GMI1000], gi|17428278|emb|CAD14966.1| probable glycerol-3-phosphate-binding periplasmic lipoprotein signal peptide [Ralstonia solanacearum]	gi|17545983	47829.2	1	1	2	13	0.0444	0.242	LGNFPQIR	R	S	0.997	38.5	49.8	0	3	0	1	0	0	2	944.531	15168000	390	397
762	PROBABLE GLYCEROL-3-PHOSPHATE-BINDING PERIPLASMIC LIPOPROTEIN SIGNAL PEPTIDE [Ralstonia solanacearum GMI1000], gi|17428278|emb|CAD14966.1| probable glycerol-3-phosphate-binding periplasmic lipoprotein signal peptide [Ralstonia solanacearum]	gi|17545983	47829.2	1	1	2	13	0.0444	0.242	QSGFYDKNPGADVAVK	R	Q	0.997	52.8	47.3	0	4.47	0	0	1	1	2	1695.83	58698500	360	375
762	PROBABLE GLYCEROL-3-PHOSPHATE-BINDING PERIPLASMIC LIPOPROTEIN SIGNAL PEPTIDE [Ralstonia solanacearum GMI1000], gi|17428278|emb|CAD14966.1| probable glycerol-3-phosphate-binding periplasmic lipoprotein signal peptide [Ralstonia solanacearum]	gi|17545983	47829.2	1	1	2	13	0.0444	0.242	SVIDEELEAVWAGK	R	K	0.997	21.9	48	0	2.4	0	0	1	0	2	1545.78	343415000	398	411
762	PROBABLE GLYCEROL-3-PHOSPHATE-BINDING PERIPLASMIC LIPOPROTEIN SIGNAL PEPTIDE [Ralstonia solanacearum GMI1000], gi|17428278|emb|CAD14966.1| probable glycerol-3-phosphate-binding periplasmic lipoprotein signal peptide [Ralstonia solanacearum]	gi|17545983	47829.2	1	1	2	13	0.0444	0.242	SVIDEELEAVWAGKK	R	S	0.997	68.7	47.5	0	4.7	0	1	0	0	2	1673.87	7727860	398	412
734	cystathionine beta-lyase [Ralstonia solanacearum GMI1000], gi|17428655|emb|CAD15341.1| putative cystathionine beta-lyase (cysteine lyase) protein [Ralstonia solanacearum]	gi|17546358	43695.6	0.986	1	1	5	0.0207	0.161	LVWLEAPGSVTMEVPDCTAIAEAAR	R	A	0.997	19.5	45.3	0	3.18	0	0	2	0	2	2702.32	77811900	155	179
734	cystathionine beta-lyase [Ralstonia solanacearum GMI1000], gi|17428655|emb|CAD15341.1| putative cystathionine beta-lyase (cysteine lyase) protein [Ralstonia solanacearum]	gi|17546358	43695.6	0.986	1	1	5	0.0207	0.161	LYIGLEDPR	R	D	0.997	38.6	49	0	3.38	0	1	0	0	2	1075.58	67205600	379	387
734	cystathionine beta-lyase [Ralstonia solanacearum GMI1000], gi|17428655|emb|CAD15341.1| putative cystathionine beta-lyase (cysteine lyase) protein [Ralstonia solanacearum]	gi|17546358	43695.6	0.986	1	1	5	0.0207	0.161	LYIGLEDPRDLIADLK	R	K	0.962	11.3	47.1	0	2.89	0	0	1	0	2	1844.02	50440100	379	394
734	cystathionine beta-lyase [Ralstonia solanacearum GMI1000], gi|17428655|emb|CAD15341.1| putative cystathionine beta-lyase (cysteine lyase) protein [Ralstonia solanacearum]	gi|17546358	43695.6	0.986	1	1	5	0.0207	0.161	SGDDVLIPDNAYGPTRDHGEWMAR	K	Q	0.973	0	0	0	3.07	0	0	0	1	2	2672.22	13927100	105	128
950	malate dehydrogenase [Ralstonia solanacearum GMI1000], gi|48428260|sp|Q8XXW5|MDH_RALSO Malate dehydrogenase, gi|17429016|emb|CAD15700.1| probable malate dehydrogenase . oxidoreductase protein [Ralstonia solanacearum]	gi|17546717	35423.5	1	7	8	8	0.0235	0.252	DLLSANAQIFTAQGK	K	A	0.997	51	47.8	0	5.68	0	1	0	0	2	1576.83	81625100	103	117
950	malate dehydrogenase [Ralstonia solanacearum GMI1000], gi|48428260|sp|Q8XXW5|MDH_RALSO Malate dehydrogenase, gi|17429016|emb|CAD15700.1| probable malate dehydrogenase . oxidoreductase protein [Ralstonia solanacearum]	gi|17546717	35423.5	1	7	8	8	0.0235	0.252	DMINDPVWNNDVFLPTVGK	K	R	0.997	48.8	46.3	0	4.24	0	0	1	0	2	2190.05	26488800	210	228
950	malate dehydrogenase [Ralstonia solanacearum GMI1000], gi|48428260|sp|Q8XXW5|MDH_RALSO Malate dehydrogenase, gi|17429016|emb|CAD15700.1| probable malate dehydrogenase . oxidoreductase protein [Ralstonia solanacearum]	gi|17546717	35423.5	1	7	8	8	0.0235	0.252	DQPVILQLLEIPDEK	K	A	0.994	15.7	47.2	0	2.54	0	1	1	0	2	1749.96	314650000	34	48
950	malate dehydrogenase [Ralstonia solanacearum GMI1000], gi|48428260|sp|Q8XXW5|MDH_RALSO Malate dehydrogenase, gi|17429016|emb|CAD15700.1| probable malate dehydrogenase . oxidoreductase protein [Ralstonia solanacearum]	gi|17546717	35423.5	1	7	8	8	0.0235	0.252	ENFTAMLR	R	L	0.997	29.8	48.3	0	0.432	0	1	0	0	2	981.482	129406000	153	160
950	malate dehydrogenase [Ralstonia solanacearum GMI1000], gi|48428260|sp|Q8XXW5|MDH_RALSO Malate dehydrogenase, gi|17429016|emb|CAD15700.1| probable malate dehydrogenase . oxidoreductase protein [Ralstonia solanacearum]	gi|17546717	35423.5	1	7	8	8	0.0235	0.252	IAAGEMLGK	R	D	0.997	31.3	49.7	0	2.8	0	1	0	0	2	889.481	49351400	25	33
950	malate dehydrogenase [Ralstonia solanacearum GMI1000], gi|48428260|sp|Q8XXW5|MDH_RALSO Malate dehydrogenase, gi|17429016|emb|CAD15700.1| probable malate dehydrogenase . oxidoreductase protein [Ralstonia solanacearum]	gi|17546717	35423.5	1	7	8	8	0.0235	0.252	IAAGEMLGKDQPVILQLLEIPDEK	R	A	0.997	19.1	45.4	0	2.44	0	0	1	0	2	2636.42	19224100	25	48
950	malate dehydrogenase [Ralstonia solanacearum GMI1000], gi|48428260|sp|Q8XXW5|MDH_RALSO Malate dehydrogenase, gi|17429016|emb|CAD15700.1| probable malate dehydrogenase . oxidoreductase protein [Ralstonia solanacearum]	gi|17546717	35423.5	1	7	8	8	0.0235	0.252	VLVVGNPANTNAYIAMK	K	S	0.996	23.6	47.2	0	1.77	0	0	1	0	2	1790.95	183043000	129	145
877	sulfate adenylyltransferase subunit 2 [Ralstonia solanacearum GMI1000], gi|17429443|emb|CAD16129.1| putative sulfate adenylyltransferase subunit 2 protein [Ralstonia solanacearum]	gi|17547141,gi|83746683	35633	1	5	5	7	0.0285	0.193	ADGDVSEVLSVR	K	F	0.997	32.5	48.6	0	4.42	0	2	0	0	2	1246.63	10085500	247	258
877	sulfate adenylyltransferase subunit 2 [Ralstonia solanacearum GMI1000], gi|17429443|emb|CAD16129.1| putative sulfate adenylyltransferase subunit 2 protein [Ralstonia solanacearum]	gi|17547141,gi|83746683	35633	1	5	5	7	0.0285	0.193	ENLALPPIYYAHQR	R	E	0.954	0	0	0	2.6	0	0	1	0	2	1684.88	176420000	215	228
877	sulfate adenylyltransferase subunit 2 [Ralstonia solanacearum GMI1000], gi|17429443|emb|CAD16129.1| putative sulfate adenylyltransferase subunit 2 protein [Ralstonia solanacearum]	gi|17547141,gi|83746683	35633	1	5	5	7	0.0285	0.193	LVVGHVEDSIKR	R	G	0.997	15.4	48.6	0	4.7	0	0	2	0	2	1351.77	71666400	102	113
877	sulfate adenylyltransferase subunit 2 [Ralstonia solanacearum GMI1000], gi|17429443|emb|CAD16129.1| putative sulfate adenylyltransferase subunit 2 protein [Ralstonia solanacearum]	gi|17547141,gi|83746683	35633	1	5	5	7	0.0285	0.193	NGLLVPVTPITPK	K	A	0.995	21.6	48.2	0	2.7	0	1	0	0	2	1348.82	94059800	234	246
877	sulfate adenylyltransferase subunit 2 [Ralstonia solanacearum GMI1000], gi|17429443|emb|CAD16129.1| putative sulfate adenylyltransferase subunit 2 protein [Ralstonia solanacearum]	gi|17547141,gi|83746683	35633	1	5	5	7	0.0285	0.193	NPALLFSGGK	R	D	0.997	35.5	49.2	0	2.17	0	1	0	0	2	1003.56	321939000	40	49
602	adenylosuccinate lyase [Ralstonia solanacearum GMI1000], gi|17429742|emb|CAD16427.1| probable adenylosuccinate lyase protein [Ralstonia solanacearum]	gi|17547439	50558.9	0.999	1	1	3	0.00845	0.0722	DTVIVPTLR	R	R	0.997	32.9	48.7	0	2.37	0	1	0	0	2	1013.6	30475200	140	148
602	adenylosuccinate lyase [Ralstonia solanacearum GMI1000], gi|17429742|emb|CAD16427.1| probable adenylosuccinate lyase protein [Ralstonia solanacearum]	gi|17547439	50558.9	0.999	1	1	3	0.00845	0.0722	EFIGTLAIPEAAR	R	Q	0.997	37.3	48.2	0	4.01	0	1	0	0	2	1387.76	41732400	422	434
602	adenylosuccinate lyase [Ralstonia solanacearum GMI1000], gi|17429742|emb|CAD16427.1| probable adenylosuccinate lyase protein [Ralstonia solanacearum]	gi|17547439	50558.9	0.999	1	1	3	0.00845	0.0722	YGIANPYEQLK	R	E	0.997	26.8	48	0	1.57	0	1	0	0	2	1295.66	35074000	397	407
597	S-adenosyl-L-homocysteine hydrolase [Bordetella pertussis Tohama I], gi|47606131|sp|Q7VUL8|SAHH_BORPE Adenosylhomocysteinase (S-adenosyl-L-homocysteine hydrolase) (AdoHcyase), gi|33564069|emb|CAE43337.1| adenosylhomocysteinase [Bordetella pertussis Tohama I]	gi|83746004,gi|17544812	51631.2	0.995	1	1	4	0.0131	0.0911	ELAIAETEMPGLMAIR	R	D	0.997	56	47.3	0	4.02	0	1	0	0	2	1760.89	51753400	26	41
597	S-adenosyl-L-homocysteine hydrolase [Bordetella pertussis Tohama I], gi|47606131|sp|Q7VUL8|SAHH_BORPE Adenosylhomocysteinase (S-adenosyl-L-homocysteine hydrolase) (AdoHcyase), gi|33564069|emb|CAE43337.1| adenosylhomocysteinase [Bordetella pertussis Tohama I]	gi|83746004,gi|17544812	51631.2	0.995	1	1	4	0.0131	0.0911	ELAIAETEMPGLMAIRDEYAASQPLK	R	G	0.983	0	0	0	3.21	0	0	0	1	2	2879.42	188590000	26	51
597	S-adenosyl-L-homocysteine hydrolase [Bordetella pertussis Tohama I], gi|47606131|sp|Q7VUL8|SAHH_BORPE Adenosylhomocysteinase (S-adenosyl-L-homocysteine hydrolase) (AdoHcyase), gi|33564069|emb|CAE43337.1| adenosylhomocysteinase [Bordetella pertussis Tohama I]	gi|83746004,gi|17544812	51631.2	0.995	1	1	4	0.0131	0.0911	ESLVDGIKR	R	A	0.997	53.1	49.4	0	2.85	0	1	0	0	2	1016.57	110568000	238	246
597	S-adenosyl-L-homocysteine hydrolase [Bordetella pertussis Tohama I], gi|47606131|sp|Q7VUL8|SAHH_BORPE Adenosylhomocysteinase (S-adenosyl-L-homocysteine hydrolase) (AdoHcyase), gi|33564069|emb|CAE43337.1| adenosylhomocysteinase [Bordetella pertussis Tohama I]	gi|83746004,gi|17544812	51631.2	0.995	1	1	4	0.0131	0.0911	FDNLYGCR	K	E	0.997	32.4	49.2	0	2.09	0	1	0	0	2	1044.46	119366000	230	237
785	PhbA [Ralstonia solanacearum UW551], gi|83727576|gb|EAP74697.1| PhbA [Ralstonia solanacearum UW551]	gi|83745886	40461.6	1	5	7	7	0.0222	0.188	EAQDALAVASQNK	R	A	0.997	47.9	48.3	0	3.29	0	1	1	0	2	1344.68	30618500	173	185
785	PhbA [Ralstonia solanacearum UW551], gi|83727576|gb|EAP74697.1| PhbA [Ralstonia solanacearum UW551]	gi|83745886	40461.6	1	5	7	7	0.0222	0.188	ELGLTPLATIR	K	A	0.997	45.8	48.3	0	2.96	0	1	0	0	2	1183.7	65687600	267	277
785	PhbA [Ralstonia solanacearum UW551], gi|83727576|gb|EAP74697.1| PhbA [Ralstonia solanacearum UW551]	gi|83745886	40461.6	1	5	7	7	0.0222	0.188	GDPIAFAQDEFVR	K	H	0.997	70.6	47.9	0	5.57	0	1	0	0	2	1464.71	24195500	209	221
785	PhbA [Ralstonia solanacearum UW551], gi|83727576|gb|EAP74697.1| PhbA [Ralstonia solanacearum UW551]	gi|83745886	40461.6	1	5	7	7	0.0222	0.188	IPAPELGAAVIR	K	E	0.948	16.6	48.5	0	1.74	0	1	0	0	2	1206.72	116462000	24	35
785	PhbA [Ralstonia solanacearum UW551], gi|83727576|gb|EAP74697.1| PhbA [Ralstonia solanacearum UW551]	gi|83745886	40461.6	1	5	7	7	0.0222	0.188	VAPDQVSEVIMGQVLTAGSGQNPAR	K	Q	0.997	26.3	45.6	0	5.44	0	0	2	0	2	2540.28	84499600	43	67
734	Cystathionine beta-lyase [Ralstonia solanacearum UW551], gi|83727583|gb|EAP74704.1| Cystathionine beta-lyase [Ralstonia solanacearum UW551]	gi|83745893	49547.4	1	4	7	11	0.0455	0.245	LVWLEAPGSVTMEVPDCTAIAEAAR	R	A	0.997	19.5	45.3	0	3.18	0	0	2	0	2	2702.32	77811900	205	229
734	Cystathionine beta-lyase [Ralstonia solanacearum UW551], gi|83727583|gb|EAP74704.1| Cystathionine beta-lyase [Ralstonia solanacearum UW551]	gi|83745893	49547.4	1	4	7	11	0.0455	0.245	LYIGLEDPR	R	D	0.997	38.6	49	0	3.38	0	1	0	0	2	1075.58	67205600	429	437
734	Cystathionine beta-lyase [Ralstonia solanacearum UW551], gi|83727583|gb|EAP74704.1| Cystathionine beta-lyase [Ralstonia solanacearum UW551]	gi|83745893	49547.4	1	4	7	11	0.0455	0.245	LYIGLEDPRDLIADLK	R	Q	0.962	11.3	47.1	0	2.89	0	0	1	0	2	1844.02	50440100	429	444
734	Cystathionine beta-lyase [Ralstonia solanacearum UW551], gi|83727583|gb|EAP74704.1| Cystathionine beta-lyase [Ralstonia solanacearum UW551]	gi|83745893	49547.4	1	4	7	11	0.0455	0.245	TATAWPPADWENAGGLVR	R	L	0.997	18.2	46.9	0	3.27	0	1	1	0	2	1911.93	123834000	411	428
734	Cystathionine beta-lyase [Ralstonia solanacearum UW551], gi|83727583|gb|EAP74704.1| Cystathionine beta-lyase [Ralstonia solanacearum UW551]	gi|83745893	49547.4	1	4	7	11	0.0455	0.245	YAPAQIDAFIEALR	R	Y	0.997	70.6	47.6	0	5.92	0	1	0	0	2	1577.83	53113800	373	386
734	Cystathionine beta-lyase [Ralstonia solanacearum UW551], gi|83727583|gb|EAP74704.1| Cystathionine beta-lyase [Ralstonia solanacearum UW551]	gi|83745893	49547.4	1	4	7	11	0.0455	0.245	YGLHATPTSDTLCQTLAQIEGGK	R	H	0.997	25.6	45.8	0	3.57	0	0	1	0	2	2461.2	100322000	111	133
734	Cystathionine beta-lyase [Ralstonia solanacearum UW551], gi|83727583|gb|EAP74704.1| Cystathionine beta-lyase [Ralstonia solanacearum UW551]	gi|83745893	49547.4	1	4	7	11	0.0455	0.245	YYDPMIGAGIADLIR	R	H	0.997	39.3	47.5	0	3.77	0	2	1	0	2	1683.84	144675000	186	200
950	Hypothetical Protein RRSL_04282 [Ralstonia solanacearum UW551], gi|83727318|gb|EAP74440.1| Hypothetical Protein RRSL_04282 [Ralstonia solanacearum UW551]	gi|83745924	34037.4	1	4	4	4	0.0118	0.148	DVASVMDSFEVLVR	R	K	0.997	91	47.6	0	6.41	0	1	0	0	2	1566.78	19869400	112	125
950	Hypothetical Protein RRSL_04282 [Ralstonia solanacearum UW551], gi|83727318|gb|EAP74440.1| Hypothetical Protein RRSL_04282 [Ralstonia solanacearum UW551]	gi|83745924	34037.4	1	4	4	4	0.0118	0.148	GLFDAYYAEER	R	A	0.996	19.2	48.3	0	2.47	0	1	0	0	2	1333.61	110629000	67	77
950	Hypothetical Protein RRSL_04282 [Ralstonia solanacearum UW551], gi|83727318|gb|EAP74440.1| Hypothetical Protein RRSL_04282 [Ralstonia solanacearum UW551]	gi|83745924	34037.4	1	4	4	4	0.0118	0.148	LPLLVELFGDVK	R	M	0.997	67.8	48.2	0	7.82	0	1	0	0	2	1342.8	32056100	94	105
950	Hypothetical Protein RRSL_04282 [Ralstonia solanacearum UW551], gi|83727318|gb|EAP74440.1| Hypothetical Protein RRSL_04282 [Ralstonia solanacearum UW551]	gi|83745924	34037.4	1	4	4	4	0.0118	0.148	SGLFLDER	R	E	0.997	38.3	48.6	0	2.22	0	1	0	0	2	936.479	36444900	132	139
597	Adenosylhomocysteinase [Ralstonia solanacearum UW551], gi|83727398|gb|EAP74520.1| Adenosylhomocysteinase [Ralstonia solanacearum UW551]	gi|83746004	51932.1	1	1	1	8	0.0261	0.236	AEQDASVIAKPGSEEETFLFAAIK	K	E	0.997	22.2	45.6	0	5.17	0	0	1	0	2	2551.29	618655	150	173
597	Adenosylhomocysteinase [Ralstonia solanacearum UW551], gi|83727398|gb|EAP74520.1| Adenosylhomocysteinase [Ralstonia solanacearum UW551]	gi|83746004	51932.1	1	1	1	8	0.0261	0.236	ALSAQVWVTEIDPICALQAAMEGYR	R	V	0.997	0	0	0	4.68	0	0	1	0	2	2808.37	63375100	274	298
597	Adenosylhomocysteinase [Ralstonia solanacearum UW551], gi|83727398|gb|EAP74520.1| Adenosylhomocysteinase [Ralstonia solanacearum UW551]	gi|83746004	51932.1	1	1	1	8	0.0261	0.236	EIAIAETEMPGLMAIR	K	E	0.997	56	47.3	0	4.02	0	1	0	0	2	1760.89	51753400	25	40
597	Adenosylhomocysteinase [Ralstonia solanacearum UW551], gi|83727398|gb|EAP74520.1| Adenosylhomocysteinase [Ralstonia solanacearum UW551]	gi|83746004	51932.1	1	1	1	8	0.0261	0.236	EIAIAETEMPGLMAIREEFAASQPLK	K	G	0.949	0	0	0	2.6	0	0	1	0	2	2861.44	89740200	25	50
597	Adenosylhomocysteinase [Ralstonia solanacearum UW551], gi|83727398|gb|EAP74520.1| Adenosylhomocysteinase [Ralstonia solanacearum UW551]	gi|83746004	51932.1	1	1	1	8	0.0261	0.236	ESLVDGIKR	R	A	0.997	53.1	49.4	0	2.85	0	1	0	0	2	1016.57	110568000	237	245
597	Adenosylhomocysteinase [Ralstonia solanacearum UW551], gi|83727398|gb|EAP74520.1| Adenosylhomocysteinase [Ralstonia solanacearum UW551]	gi|83746004	51932.1	1	1	1	8	0.0261	0.236	FDNLYGCR	K	E	0.997	32.4	49.2	0	2.09	0	1	0	0	2	1044.46	119366000	229	236
597	Adenosylhomocysteinase [Ralstonia solanacearum UW551], gi|83727398|gb|EAP74520.1| Adenosylhomocysteinase [Ralstonia solanacearum UW551]	gi|83746004	51932.1	1	1	1	8	0.0261	0.236	GESLKEYWDFTHR	K	I	0.997	28.9	47.3	0	3.25	0	0	1	0	2	1667.78	65901100	108	120
597	Adenosylhomocysteinase [Ralstonia solanacearum UW551], gi|83727398|gb|EAP74520.1| Adenosylhomocysteinase [Ralstonia solanacearum UW551]	gi|83746004	51932.1	1	1	1	8	0.0261	0.236	LYQMAQR	R	G	0.971	18.3	48.2	0	2.29	0	1	0	0	2	909.461	63910100	204	210
910	Aspartate carbamoyltransferase [Ralstonia solanacearum UW551], gi|83727193|gb|EAP74317.1| Aspartate carbamoyltransferase [Ralstonia solanacearum UW551]	gi|83746227	35174.9	1	5	5	5	0.0185	0.152	AYGLTQER	K	L	0.983	17.1	48.7	0	2.46	0	1	0	0	2	937.474	73816800	259	266
910	Aspartate carbamoyltransferase [Ralstonia solanacearum UW551], gi|83727193|gb|EAP74317.1| Aspartate carbamoyltransferase [Ralstonia solanacearum UW551]	gi|83746227	35174.9	1	5	5	5	0.0185	0.152	DILTHILDTAK	R	Q	0.997	68.9	48.1	0	7.57	0	1	0	0	2	1239.69	51251400	28	38
910	Aspartate carbamoyltransferase [Ralstonia solanacearum UW551], gi|83727193|gb|EAP74317.1| Aspartate carbamoyltransferase [Ralstonia solanacearum UW551]	gi|83746227	35174.9	1	5	5	5	0.0185	0.152	GVDAVIMLR	K	L	0.997	27	49.2	0	2.57	0	1	0	0	2	989.545	83008300	231	239
910	Aspartate carbamoyltransferase [Ralstonia solanacearum UW551], gi|83727193|gb|EAP74317.1| Aspartate carbamoyltransferase [Ralstonia solanacearum UW551]	gi|83746227	35174.9	1	5	5	5	0.0185	0.152	SVFNLFFENSTR	K	T	0.997	49.9	48	0	5.04	0	1	0	0	2	1460.72	23260800	60	71
910	Aspartate carbamoyltransferase [Ralstonia solanacearum UW551], gi|83727193|gb|EAP74317.1| Aspartate carbamoyltransferase [Ralstonia solanacearum UW551]	gi|83746227	35174.9	1	5	5	5	0.0185	0.152	TFANPQLTK	K	N	0.997	33.8	49	0	1.39	0	1	0	0	2	1019.55	23415800	4	12
602	NADH-quinone oxidoreductase chain F [Ralstonia solanacearum UW551], gi|83727052|gb|EAP74177.1| NADH-quinone oxidoreductase chain F [Ralstonia solanacearum UW551]	gi|83746302	47398.9	1	3	4	6	0.0169	0.174	AGSMLGSGAVIVMDETR	K	C	0.997	41.9	47.3	0	1.7	0	0	1	0	2	1725.81	188564000	315	331
602	NADH-quinone oxidoreductase chain F [Ralstonia solanacearum UW551], gi|83727052|gb|EAP74177.1| NADH-quinone oxidoreductase chain F [Ralstonia solanacearum UW551]	gi|83746302	47398.9	1	3	4	6	0.0169	0.174	AVIPGGSSAPVVPADLMMASDMDYDSIAK	K	A	0.997	18	45.1	0	4.12	0	0	1	0	2	2940.37	68564900	286	314
602	NADH-quinone oxidoreductase chain F [Ralstonia solanacearum UW551], gi|83727052|gb|EAP74177.1| NADH-quinone oxidoreductase chain F [Ralstonia solanacearum UW551]	gi|83746302	47398.9	1	3	4	6	0.0169	0.174	GRQEDLDLLNNVAENIMGR	K	T	0.997	36.8	46.4	0	2.07	0	0	2	0	2	2173.07	335165000	374	392
602	NADH-quinone oxidoreductase chain F [Ralstonia solanacearum UW551], gi|83727052|gb|EAP74177.1| NADH-quinone oxidoreductase chain F [Ralstonia solanacearum UW551]	gi|83746302	47398.9	1	3	4	6	0.0169	0.174	IFEQALEEAR	K	A	0.997	31.6	48.6	0	1.82	0	1	0	0	2	1205.62	1610700	140	149
602	NADH-quinone oxidoreductase chain F [Ralstonia solanacearum UW551], gi|83727052|gb|EAP74177.1| NADH-quinone oxidoreductase chain F [Ralstonia solanacearum UW551]	gi|83746302	47398.9	1	3	4	6	0.0169	0.174	QEDLDLLNNVAENIMGR	R	T	0.997	93.7	46.9	0	6.44	0	1	0	0	2	1943.95	5626810	376	392
602	Adenylosuccinate lyase [Ralstonia solanacearum UW551], gi|83726512|gb|EAP73642.1| Adenylosuccinate lyase [Ralstonia solanacearum UW551]	gi|83746743	55379.1	1	2	2	4	0.0113	0.118	ALLALVEHFAEADAAR	R	I	0.997	41.8	47.4	0	4.54	0	0	1	0	2	1696.9	42075400	111	126
602	Adenylosuccinate lyase [Ralstonia solanacearum UW551], gi|83726512|gb|EAP73642.1| Adenylosuccinate lyase [Ralstonia solanacearum UW551]	gi|83746743	55379.1	1	2	2	4	0.0113	0.118	DTVIVPTLR	R	R	0.997	32.9	48.7	0	2.37	0	1	0	0	2	1013.6	30475200	185	193
602	Adenylosuccinate lyase [Ralstonia solanacearum UW551], gi|83726512|gb|EAP73642.1| Adenylosuccinate lyase [Ralstonia solanacearum UW551]	gi|83746743	55379.1	1	2	2	4	0.0113	0.118	EFIGTLAIPEAAR	R	Q	0.997	37.3	48.2	0	4.01	0	1	0	0	2	1387.76	41732400	467	479
602	Adenylosuccinate lyase [Ralstonia solanacearum UW551], gi|83726512|gb|EAP73642.1| Adenylosuccinate lyase [Ralstonia solanacearum UW551]	gi|83746743	55379.1	1	2	2	4	0.0113	0.118	VNPIDFENSEGNIGLANAVLR	K	H	0.997	31.5	46.2	0	1.96	0	0	1	0	2	2242.15	129030000	348	368
583	Zinc protease [Ralstonia solanacearum UW551], gi|83726421|gb|EAP73552.1| Zinc protease [Ralstonia solanacearum UW551]	gi|83746836	55081.1	1	6	6	6	0.021	0.209	APAENPYVVLAYK	K	T	0.997	61	48	0	6.4	0	1	0	0	2	1434.76	13591900	293	305
583	Zinc protease [Ralstonia solanacearum UW551], gi|83726421|gb|EAP73552.1| Zinc protease [Ralstonia solanacearum UW551]	gi|83746836	55081.1	1	6	6	6	0.021	0.209	AVGPGEFSR	K	R	0.997	53.4	49.5	0	3	0	1	0	0	2	919.463	37923600	116	124
583	Zinc protease [Ralstonia solanacearum UW551], gi|83726421|gb|EAP73552.1| Zinc protease [Ralstonia solanacearum UW551]	gi|83746836	55081.1	1	6	6	6	0.021	0.209	DFTMYFQQIEK	R	S	0.991	0	0	0	3.12	0	1	0	0	2	1465.67	22381600	140	150
583	Zinc protease [Ralstonia solanacearum UW551], gi|83726421|gb|EAP73552.1| Zinc protease [Ralstonia solanacearum UW551]	gi|83746836	55081.1	1	6	6	6	0.021	0.209	DSVFGQGMEIGMAEMSGLSWR	R	D	0.995	0	0	0	3.38	0	0	1	0	2	2336	34565900	417	437
583	Zinc protease [Ralstonia solanacearum UW551], gi|83726421|gb|EAP73552.1| Zinc protease [Ralstonia solanacearum UW551]	gi|83746836	55081.1	1	6	6	6	0.021	0.209	DVEKDIDPYALEVLSAVLDGYDNAR	R	L	0.997	76.8	45.2	0	9.64	0	0	1	0	2	2780.36	27047700	311	335
583	Zinc protease [Ralstonia solanacearum UW551], gi|83726421|gb|EAP73552.1| Zinc protease [Ralstonia solanacearum UW551]	gi|83746836	55081.1	1	6	6	6	0.021	0.209	GPSIFLLDGVPADGHTTAEIEQALR	R	A	0.997	29.9	45.5	0	2.77	0	0	1	0	2	2607.34	49848100	361	385
914	D-xylose-binding protein [Ralstonia solanacearum UW551], gi|83726217|gb|EAP73351.1| D-xylose-binding protein [Ralstonia solanacearum UW551]	gi|83747087	35989.8	1	12	15	32	0.108	0.445	DVDTILLTPTLLTK	K	D	0.997	53.8	47.9	0	2.96	0	3	0	0	2	1542.9	27821200	306	319
914	D-xylose-binding protein [Ralstonia solanacearum UW551], gi|83726217|gb|EAP73351.1| D-xylose-binding protein [Ralstonia solanacearum UW551]	gi|83747087	35989.8	1	12	15	32	0.108	0.445	EAPVIGFSIDDLR	K	V	0.997	28.5	48	0	0.432	0	2	0	0	2	1431.75	2391970	31	43
914	D-xylose-binding protein [Ralstonia solanacearum UW551], gi|83726217|gb|EAP73351.1| D-xylose-binding protein [Ralstonia solanacearum UW551]	gi|83747087	35989.8	1	12	15	32	0.108	0.445	KLGATVNVQSANANEAK	K	Q	0.997	27.2	47.5	0	2.96	0	0	2	0	2	1714.91	217424000	60	76
914	D-xylose-binding protein [Ralstonia solanacearum UW551], gi|83726217|gb|EAP73351.1| D-xylose-binding protein [Ralstonia solanacearum UW551]	gi|83747087	35989.8	1	12	15	32	0.108	0.445	LGATVNVQSANANEAK	K	Q	0.997	58.9	47.8	0	5.17	0	1	1	0	2	1586.81	227471000	61	76
914	D-xylose-binding protein [Ralstonia solanacearum UW551], gi|83726217|gb|EAP73351.1| D-xylose-binding protein [Ralstonia solanacearum UW551]	gi|83747087	35989.8	1	12	15	32	0.108	0.445	LILNADVDGYVSFDNEK	R	V	0.997	0	0	0	6.39	0	5	6	0	2	1911.93	74457200	122	138
914	D-xylose-binding protein [Ralstonia solanacearum UW551], gi|83726217|gb|EAP73351.1| D-xylose-binding protein [Ralstonia solanacearum UW551]	gi|83747087	35989.8	1	12	15	32	0.108	0.445	QIAGTAAEMAVELVK	K	G	0.997	66.1	47.8	0	6.32	0	3	0	0	2	1530.82	429557000	276	290
914	D-xylose-binding protein [Ralstonia solanacearum UW551], gi|83726217|gb|EAP73351.1| D-xylose-binding protein [Ralstonia solanacearum UW551]	gi|83747087	35989.8	1	12	15	32	0.108	0.445	QIAQIENLIAQNVDVLVIVPFNSK	K	V	0.997	33.5	45.3	0	4.55	0	0	1	0	2	2665.49	13189700	77	100
914	D-xylose-binding protein [Ralstonia solanacearum UW551], gi|83726217|gb|EAP73351.1| D-xylose-binding protein [Ralstonia solanacearum UW551]	gi|83747087	35989.8	1	12	15	32	0.108	0.445	VAEGTQAMTVYKPIK	R	Q	0.997	47.5	47.5	0	4.03	0	1	0	0	2	1635.88	79533300	261	275
914	D-xylose-binding protein [Ralstonia solanacearum UW551], gi|83726217|gb|EAP73351.1| D-xylose-binding protein [Ralstonia solanacearum UW551]	gi|83747087	35989.8	1	12	15	32	0.108	0.445	VGEMQAQGVIR	K	L	0.997	92.6	48.6	0	5.4	0	1	0	0	2	1203.62	35499700	139	149
914	D-xylose-binding protein [Ralstonia solanacearum UW551], gi|83726217|gb|EAP73351.1| D-xylose-binding protein [Ralstonia solanacearum UW551]	gi|83747087	35989.8	1	12	15	32	0.108	0.445	VLGNAIASAR	K	K	0.997	31.8	49.2	0	2.01	0	4	0	0	2	971.563	97761000	101	110
914	D-xylose-binding protein [Ralstonia solanacearum UW551], gi|83726217|gb|EAP73351.1| D-xylose-binding protein [Ralstonia solanacearum UW551]	gi|83747087	35989.8	1	12	15	32	0.108	0.445	VPVSGQDADLAGVR	K	R	0.987	20.7	48	0	2.44	0	1	0	0	2	1383.72	194861000	246	259
914	D-xylose-binding protein [Ralstonia solanacearum UW551], gi|83726217|gb|EAP73351.1| D-xylose-binding protein [Ralstonia solanacearum UW551]	gi|83747087	35989.8	1	12	15	32	0.108	0.445	VPVSGQDADLAGVRR	K	V	0.976	0	0	0	3.2	0	0	1	0	2	1539.82	28625100	246	260
915	Outer membrane porin protein 32 precursor [Ralstonia solanacearum UW551], gi|83725843|gb|EAP72983.1| Outer membrane porin protein 32 precursor [Ralstonia solanacearum UW551]	gi|83747529	39076.9	1	6	11	11	0.0326	0.229	GVEDLGGGLK	R	G	0.997	37	49.8	0	2.38	0	1	0	0	2	944.505	11016200	67	76
915	Outer membrane porin protein 32 precursor [Ralstonia solanacearum UW551], gi|83725843|gb|EAP72983.1| Outer membrane porin protein 32 precursor [Ralstonia solanacearum UW551]	gi|83747529	39076.9	1	6	11	11	0.0326	0.229	NAGTGNPWLFVVGTDYALSK	K	R	0.997	25.4	46.5	0	2.42	0	1	1	0	2	2110.06	286601000	296	315
915	Outer membrane porin protein 32 precursor [Ralstonia solanacearum UW551], gi|83725843|gb|EAP72983.1| Outer membrane porin protein 32 precursor [Ralstonia solanacearum UW551]	gi|83747529	39076.9	1	6	11	11	0.0326	0.229	QQNLLYDFALAYDPMAIAGR	R	Y	0.997	31.7	46.2	0	5.03	0	3	1	0	2	2270.13	236028000	119	138
915	Outer membrane porin protein 32 precursor [Ralstonia solanacearum UW551], gi|83725843|gb|EAP72983.1| Outer membrane porin protein 32 precursor [Ralstonia solanacearum UW551]	gi|83747529	39076.9	1	6	11	11	0.0326	0.229	TDAYFNVAYAK	R	N	0.997	37.8	48.5	0	3.26	0	1	0	0	2	1262.61	332627000	317	327
915	Outer membrane porin protein 32 precursor [Ralstonia solanacearum UW551], gi|83725843|gb|EAP72983.1| Outer membrane porin protein 32 precursor [Ralstonia solanacearum UW551]	gi|83747529	39076.9	1	6	11	11	0.0326	0.229	VAMQSGNLSGSR	R	W	0.997	53.4	48.2	0	3.46	0	2	0	0	2	1222.58	6032130	51	62
915	Outer membrane porin protein 32 precursor [Ralstonia solanacearum UW551], gi|83725843|gb|EAP72983.1| Outer membrane porin protein 32 precursor [Ralstonia solanacearum UW551]	gi|83747529	39076.9	1	6	11	11	0.0326	0.229	YSITSQDAYLAGR	R	A	0.993	0	0	0	3.29	0	1	0	0	2	1444.71	1914670	139	151
915	Phosphate-binding protein [Ralstonia solanacearum UW551], gi|83725531|gb|EAP72675.1| Phosphate-binding protein [Ralstonia solanacearum UW551]	gi|83747759	37363.1	1	6	8	9	0.0267	0.209	ADGSGTSFIFTNYLSK	R	V	0.997	30.6	47.3	0	0.481	0	1	1	0	2	1707.82	312595000	168	183
915	Phosphate-binding protein [Ralstonia solanacearum UW551], gi|83725531|gb|EAP72675.1| Phosphate-binding protein [Ralstonia solanacearum UW551]	gi|83747759	37363.1	1	6	8	9	0.0267	0.209	LGGAIGYVEYAYAK	R	Q	0.997	42	48	0	3.1	0	2	0	0	2	1474.76	13682800	219	232
915	Phosphate-binding protein [Ralstonia solanacearum UW551], gi|83725531|gb|EAP72675.1| Phosphate-binding protein [Ralstonia solanacearum UW551]	gi|83747759	37363.1	1	6	8	9	0.0267	0.209	LPDQDILVVR	K	R	0.974	21.2	48.1	0	1.49	0	1	0	0	2	1167.67	17438000	157	166
915	Phosphate-binding protein [Ralstonia solanacearum UW551], gi|83725531|gb|EAP72675.1| Phosphate-binding protein [Ralstonia solanacearum UW551]	gi|83747759	37363.1	1	6	8	9	0.0267	0.209	QNHMTHVNLQNASGAVVQPTSDAFK	K	A	0.997	45.9	45.3	0	4.04	0	0	2	0	2	2710.3	71796800	233	257
915	Phosphate-binding protein [Ralstonia solanacearum UW551], gi|83725531|gb|EAP72675.1| Phosphate-binding protein [Ralstonia solanacearum UW551]	gi|83747759	37363.1	1	6	8	9	0.0267	0.209	RADGSGTSFIFTNYLSK	R	V	0.997	31.7	47.1	0	0.854	0	0	1	0	2	1863.92	108334000	167	183
915	Phosphate-binding protein [Ralstonia solanacearum UW551], gi|83725531|gb|EAP72675.1| Phosphate-binding protein [Ralstonia solanacearum UW551]	gi|83747759	37363.1	1	6	8	9	0.0267	0.209	WNDPAIAK	K	L	0.997	26.4	49.4	0	2.38	0	1	0	0	2	914.473	37149200	143	150
663	Citrate synthase [Ralstonia solanacearum UW551], gi|83725272|gb|EAP72421.1| Citrate synthase [Ralstonia solanacearum UW551]	gi|83748086	48356.6	1	10	16	20	0.0772	0.379	ATLSFSDGSPSVELPIYK	K	G	0.997	24.2	46.8	0	1	0	1	1	0	2	1910.97	530084000	8	25
663	Citrate synthase [Ralstonia solanacearum UW551], gi|83725272|gb|EAP72421.1| Citrate synthase [Ralstonia solanacearum UW551]	gi|83748086	48356.6	1	10	16	20	0.0772	0.379	DAHPMAVLTGLVGAMSAFYPDAANINDPR	R	E	0.997	67.4	44.5	0	1.77	0	0	2	0	2	3046.44	138392000	132	160
663	Citrate synthase [Ralstonia solanacearum UW551], gi|83725272|gb|EAP72421.1| Citrate synthase [Ralstonia solanacearum UW551]	gi|83748086	48356.6	1	10	16	20	0.0772	0.379	FTYDPGFMSTASCNSK	K	I	0.997	19.5	47.1	0	0.77	0	1	2	0	2	1828.75	400231000	45	60
663	Citrate synthase [Ralstonia solanacearum UW551], gi|83725272|gb|EAP72421.1| Citrate synthase [Ralstonia solanacearum UW551]	gi|83748086	48356.6	1	10	16	20	0.0772	0.379	GTVGPDVIDIR	K	K	0.997	33.5	48.3	0	1.32	0	4	0	0	2	1141.62	6914740	26	36
663	Citrate synthase [Ralstonia solanacearum UW551], gi|83725272|gb|EAP72421.1| Citrate synthase [Ralstonia solanacearum UW551]	gi|83748086	48356.6	1	10	16	20	0.0772	0.379	IALEDEYFVSR	K	K	0.997	69.8	48.1	0	3.96	0	1	0	0	2	1341.67	4362610	351	361
663	Citrate synthase [Ralstonia solanacearum UW551], gi|83725272|gb|EAP72421.1| Citrate synthase [Ralstonia solanacearum UW551]	gi|83748086	48356.6	1	10	16	20	0.0772	0.379	ITYIDGDKGELLYR	K	G	0.997	38.9	47.5	0	3	0	1	0	0	2	1655.86	28141000	61	74
663	Citrate synthase [Ralstonia solanacearum UW551], gi|83725272|gb|EAP72421.1| Citrate synthase [Ralstonia solanacearum UW551]	gi|83748086	48356.6	1	10	16	20	0.0772	0.379	LYPNVDFYSGIVQR	K	A	0.997	52.7	47.5	0	2.17	0	1	0	0	2	1670.85	41545700	363	376
663	Citrate synthase [Ralstonia solanacearum UW551], gi|83725272|gb|EAP72421.1| Citrate synthase [Ralstonia solanacearum UW551]	gi|83748086	48356.6	1	10	16	20	0.0772	0.379	MMFATPCEDYK	R	V	0.997	33.5	47.8	0	1.7	0	2	0	0	2	1408.56	78775100	205	215
663	Citrate synthase [Ralstonia solanacearum UW551], gi|83725272|gb|EAP72421.1| Citrate synthase [Ralstonia solanacearum UW551]	gi|83748086	48356.6	1	10	16	20	0.0772	0.379	SVGWIAQWEEMITDPEYK	R	I	0.997	39.6	46.3	0	5.57	0	2	1	0	2	2182.02	224198000	394	411
663	Citrate synthase [Ralstonia solanacearum UW551], gi|83725272|gb|EAP72421.1| Citrate synthase [Ralstonia solanacearum UW551]	gi|83748086	48356.6	1	10	16	20	0.0772	0.379	YNIGQPLIYPQNNLSYTGNFMR	K	M	0.997	28.3	45.5	0	1.29	0	0	1	0	2	2619.27	146174000	183	204
734	Tryptophanyl-tRNA synthetase [Ralstonia solanacearum UW551], gi|83725089|gb|EAP72241.1| Tryptophanyl-tRNA synthetase [Ralstonia solanacearum UW551]	gi|83748248	45572.2	1	7	8	8	0.0331	0.207	AIIADGCDNAR	R	K	0.997	64.5	48.6	0	2.96	0	1	0	0	2	1175.55	1549330	371	381
734	Tryptophanyl-tRNA synthetase [Ralstonia solanacearum UW551], gi|83725089|gb|EAP72241.1| Tryptophanyl-tRNA synthetase [Ralstonia solanacearum UW551]	gi|83748248	45572.2	1	7	8	8	0.0331	0.207	ALLAESQSLSMGDR	R	E	0.997	65	47.9	0	7.07	0	1	0	0	2	1477.73	21567800	217	230
734	Tryptophanyl-tRNA synthetase [Ralstonia solanacearum UW551], gi|83725089|gb|EAP72241.1| Tryptophanyl-tRNA synthetase [Ralstonia solanacearum UW551]	gi|83748248	45572.2	1	7	8	8	0.0331	0.207	IILPEPQVLLTEASR	K	M	0.997	36.5	47.5	0	3.47	0	1	1	0	2	1678.97	117324000	243	257
734	Tryptophanyl-tRNA synthetase [Ralstonia solanacearum UW551], gi|83725089|gb|EAP72241.1| Tryptophanyl-tRNA synthetase [Ralstonia solanacearum UW551]	gi|83748248	45572.2	1	7	8	8	0.0331	0.207	MPGLDGQK	R	M	0.997	34.8	50.1	0	2.55	0	1	0	0	2	845.419	49165700	258	265
734	Tryptophanyl-tRNA synthetase [Ralstonia solanacearum UW551], gi|83725089|gb|EAP72241.1| Tryptophanyl-tRNA synthetase [Ralstonia solanacearum UW551]	gi|83748248	45572.2	1	7	8	8	0.0331	0.207	QPVIDGILR	K	E	0.977	26.5	47.9	0	0.886	0	1	0	0	2	1010.6	138540000	342	350
734	Tryptophanyl-tRNA synthetase [Ralstonia solanacearum UW551], gi|83725089|gb|EAP72241.1| Tryptophanyl-tRNA synthetase [Ralstonia solanacearum UW551]	gi|83748248	45572.2	1	7	8	8	0.0331	0.207	SAGIGCLECK	R	Q	0.997	53.7	48.3	0	3.54	0	1	0	0	2	1094.5	41765400	332	341
734	Tryptophanyl-tRNA synthetase [Ralstonia solanacearum UW551], gi|83725089|gb|EAP72241.1| Tryptophanyl-tRNA synthetase [Ralstonia solanacearum UW551]	gi|83748248	45572.2	1	7	8	8	0.0331	0.207	TAYQERGEDDALEQAR	R	A	0.997	41.2	47	0	3.38	0	0	1	0	2	1851.85	68210500	201	216
762	Glycerol-3-phosphate-binding protein [Ralstonia solanacearum UW551], gi|83724654|gb|EAP71815.1| Glycerol-3-phosphate-binding protein [Ralstonia solanacearum UW551]	gi|83748692	47704	1	2	2	14	0.0478	0.242	AGLDPNKPPATWQEVAIDAAK	K	L	0.997	28.4	46.3	0	5.66	0	0	2	0	2	2192.13	4930710	159	179
762	Glycerol-3-phosphate-binding protein [Ralstonia solanacearum UW551], gi|83724654|gb|EAP71815.1| Glycerol-3-phosphate-binding protein [Ralstonia solanacearum UW551]	gi|83748692	47704	1	2	2	14	0.0478	0.242	AGNAPAILQVFEVGTATMMNAR	R	G	0.997	32.9	46.2	0	1.62	0	0	3	0	2	2294.13	278436000	79	100
762	Glycerol-3-phosphate-binding protein [Ralstonia solanacearum UW551], gi|83724654|gb|EAP71815.1| Glycerol-3-phosphate-binding protein [Ralstonia solanacearum UW551]	gi|83748692	47704	1	2	2	14	0.0478	0.242	EALDSAVAR	K	G	0.997	55.8	49.8	0	2.96	0	1	0	0	2	931.484	33155200	416	424
762	Glycerol-3-phosphate-binding protein [Ralstonia solanacearum UW551], gi|83724654|gb|EAP71815.1| Glycerol-3-phosphate-binding protein [Ralstonia solanacearum UW551]	gi|83748692	47704	1	2	2	14	0.0478	0.242	FNASQSDYK	K	V	0.997	39.7	49.2	0	2.35	0	2	0	0	2	1059.47	79609600	49	57
762	Glycerol-3-phosphate-binding protein [Ralstonia solanacearum UW551], gi|83724654|gb|EAP71815.1| Glycerol-3-phosphate-binding protein [Ralstonia solanacearum UW551]	gi|83748692	47704	1	2	2	14	0.0478	0.242	GQYDESLAAGIAAFR	K	A	0.997	75	47.6	0	3.66	0	2	0	0	2	1568.77	1298660	64	78
762	Glycerol-3-phosphate-binding protein [Ralstonia solanacearum UW551], gi|83724654|gb|EAP71815.1| Glycerol-3-phosphate-binding protein [Ralstonia solanacearum UW551]	gi|83748692	47704	1	2	2	14	0.0478	0.242	LGNFPQIR	R	S	0.997	38.5	49.8	0	3	0	1	0	0	2	944.531	15168000	390	397
762	Glycerol-3-phosphate-binding protein [Ralstonia solanacearum UW551], gi|83724654|gb|EAP71815.1| Glycerol-3-phosphate-binding protein [Ralstonia solanacearum UW551]	gi|83748692	47704	1	2	2	14	0.0478	0.242	SVIDEELEAVWAGK	R	K	0.997	21.9	48	0	2.4	0	0	1	0	2	1545.78	343415000	398	411
762	Glycerol-3-phosphate-binding protein [Ralstonia solanacearum UW551], gi|83724654|gb|EAP71815.1| Glycerol-3-phosphate-binding protein [Ralstonia solanacearum UW551]	gi|83748692	47704	1	2	2	14	0.0478	0.242	SVIDEELEAVWAGKK	R	S	0.997	68.7	47.5	0	4.7	0	1	0	0	2	1673.87	7727860	398	412
762	Glycerol-3-phosphate-binding protein [Ralstonia solanacearum UW551], gi|83724654|gb|EAP71815.1| Glycerol-3-phosphate-binding protein [Ralstonia solanacearum UW551]	gi|83748692	47704	1	2	2	14	0.0478	0.242	VNELANKFNASQSDYK	K	V	0.979	18.1	47.1	0	1.47	0	0	1	0	2	1827.89	32199300	42	57
877	Hypothetical Protein RRSL_01081 [Ralstonia solanacearum UW551], gi|83724214|gb|EAP71387.1| Hypothetical Protein RRSL_01081 [Ralstonia solanacearum UW551]	gi|83749093	39566	1	6	8	8	0.0325	0.222	DYGHDLEAMAAAITPDTR	R	L	0.997	33.5	46.8	0	2.82	0	0	2	0	2	1962.89	305697000	141	158
877	Hypothetical Protein RRSL_01081 [Ralstonia solanacearum UW551], gi|83724214|gb|EAP71387.1| Hypothetical Protein RRSL_01081 [Ralstonia solanacearum UW551]	gi|83749093	39566	1	6	8	8	0.0325	0.222	EFGLDASR	R	I	0.997	30.7	48.8	0	1.05	0	1	0	0	2	894.432	228574000	28	35
877	Hypothetical Protein RRSL_01081 [Ralstonia solanacearum UW551], gi|83724214|gb|EAP71387.1| Hypothetical Protein RRSL_01081 [Ralstonia solanacearum UW551]	gi|83749093	39566	1	6	8	8	0.0325	0.222	FGVPEAWITLGNGSNDILELAAR	K	A	0.997	0	0	0	4.85	0	1	1	0	2	2443.26	16389300	82	104
877	Hypothetical Protein RRSL_01081 [Ralstonia solanacearum UW551], gi|83724214|gb|EAP71387.1| Hypothetical Protein RRSL_01081 [Ralstonia solanacearum UW551]	gi|83749093	39566	1	6	8	8	0.0325	0.222	LGLEYVPSSGNFVLVR	R	V	0.997	34.7	47.5	0	4.19	0	0	1	0	2	1749.95	232813000	297	312
877	Hypothetical Protein RRSL_01081 [Ralstonia solanacearum UW551], gi|83724214|gb|EAP71387.1| Hypothetical Protein RRSL_01081 [Ralstonia solanacearum UW551]	gi|83749093	39566	1	6	8	8	0.0325	0.222	YPDANGFSLK	R	A	0.997	48.4	47.9	0	2.7	0	1	0	0	2	1111.54	28324800	66	75
877	Hypothetical Protein RRSL_01081 [Ralstonia solanacearum UW551], gi|83724214|gb|EAP71387.1| Hypothetical Protein RRSL_01081 [Ralstonia solanacearum UW551]	gi|83749093	39566	1	6	8	8	0.0325	0.222	YPNLLVSR	R	T	0.997	40.9	49.5	0	2.16	0	1	0	0	2	961.547	104280000	216	223
605	Probable multidrug resistance protein A (emrA) MLYD family [Ralstonia solanacearum UW551], gi|83723675|gb|EAP70872.1| Probable multidrug resistance protein A (emrA) MLYD family [Ralstonia solanacearum UW551]	gi|83749673	44862.4	1	4	6	10	0.0505	0.299	ADDTQLVTSGQPLIELDR	R	A	0.997	35.1	46.8	0	3.28	0	1	0	0	2	1971	176927000	88	105
605	Probable multidrug resistance protein A (emrA) MLYD family [Ralstonia solanacearum UW551], gi|83723675|gb|EAP70872.1| Probable multidrug resistance protein A (emrA) MLYD family [Ralstonia solanacearum UW551]	gi|83749673	44862.4	1	4	6	10	0.0505	0.299	EAYLAYAR	R	T	0.997	38.1	48.8	0	1.37	0	1	0	0	2	956.484	154595000	219	226
605	Probable multidrug resistance protein A (emrA) MLYD family [Ralstonia solanacearum UW551], gi|83723675|gb|EAP70872.1| Probable multidrug resistance protein A (emrA) MLYD family [Ralstonia solanacearum UW551]	gi|83749673	44862.4	1	4	6	10	0.0505	0.299	HPNVLQAAAK	R	V	0.997	35.1	49	0	3.52	0	1	0	0	2	1048.59	26631700	207	216
605	Probable multidrug resistance protein A (emrA) MLYD family [Ralstonia solanacearum UW551], gi|83723675|gb|EAP70872.1| Probable multidrug resistance protein A (emrA) MLYD family [Ralstonia solanacearum UW551]	gi|83749673	44862.4	1	4	6	10	0.0505	0.299	QIAGTGAVSQEEIAHAQISLQAAEAAVETAK	K	E	0.997	20.7	44.4	0	3.21	0	0	2	0	2	3092.59	57139300	159	189
605	Probable multidrug resistance protein A (emrA) MLYD family [Ralstonia solanacearum UW551], gi|83723675|gb|EAP70872.1| Probable multidrug resistance protein A (emrA) MLYD family [Ralstonia solanacearum UW551]	gi|83749673	44862.4	1	4	6	10	0.0505	0.299	TSLPASVTGYVAK	R	R	0.996	0	0	0	3.42	0	1	0	0	2	1293.7	188287000	227	239
605	Probable multidrug resistance protein A (emrA) MLYD family [Ralstonia solanacearum UW551], gi|83723675|gb|EAP70872.1| Probable multidrug resistance protein A (emrA) MLYD family [Ralstonia solanacearum UW551]	gi|83749673	44862.4	1	4	6	10	0.0505	0.299	VALEQSEAALAQAVR	R	Q	0.997	24.6	47.7	0	1.54	0	1	1	0	2	1555.84	454208000	110	124
605	Probable multidrug resistance protein A (emrA) MLYD family [Ralstonia solanacearum UW551], gi|83723675|gb|EAP70872.1| Probable multidrug resistance protein A (emrA) MLYD family [Ralstonia solanacearum UW551]	gi|83749673	44862.4	1	4	6	10	0.0505	0.299	VAPGTPLMAIVPLDQLWVDANFK	R	E	0.997	38	45.8	0	4.24	0	0	1	0	2	2511.33	30632500	248	270
605	Probable multidrug resistance protein A (emrA) MLYD family [Ralstonia solanacearum UW551], gi|83723675|gb|EAP70872.1| Probable multidrug resistance protein A (emrA) MLYD family [Ralstonia solanacearum UW551]	gi|83749673	44862.4	1	4	6	10	0.0505	0.299	VLTDQTTLER	R	H	0.997	26	48.6	0	1	0	1	0	0	2	1175.63	167664000	197	206
925	ABC transporter substrate-binding protein [Ralstonia solanacearum UW551], gi|83723848|gb|EAP71036.1| ABC transporter substrate-binding protein [Ralstonia solanacearum UW551]	gi|83749494	37521.3	1	6	8	8	0.0268	0.222	DALEGKPVPR	K	S	0.997	57.3	48	0	5.4	0	1	0	0	2	1081.6	7181710	145	154
925	ABC transporter substrate-binding protein [Ralstonia solanacearum UW551], gi|83723848|gb|EAP71036.1| ABC transporter substrate-binding protein [Ralstonia solanacearum UW551]	gi|83749494	37521.3	1	6	8	8	0.0268	0.222	DLLKPEYK	K	G	0.967	0	0	0	3.11	0	1	0	0	2	1005.56	11133600	158	165
925	ABC transporter substrate-binding protein [Ralstonia solanacearum UW551], gi|83723848|gb|EAP71036.1| ABC transporter substrate-binding protein [Ralstonia solanacearum UW551]	gi|83749494	37521.3	1	6	8	8	0.0268	0.222	FLPASEYAR	R	V	0.973	0	0	0	3.2	0	1	0	0	2	1053.54	165429000	314	322
925	ABC transporter substrate-binding protein [Ralstonia solanacearum UW551], gi|83723848|gb|EAP71036.1| ABC transporter substrate-binding protein [Ralstonia solanacearum UW551]	gi|83749494	37521.3	1	6	8	8	0.0268	0.222	GHPVADVAYLGITSAYQAK	K	E	0.996	22.6	46.9	0	3.7	0	0	1	0	2	1961.01	107497000	85	103
925	ABC transporter substrate-binding protein [Ralstonia solanacearum UW551], gi|83723848|gb|EAP71036.1| ABC transporter substrate-binding protein [Ralstonia solanacearum UW551]	gi|83749494	37521.3	1	6	8	8	0.0268	0.222	NSGQAIAQMLAEK	K	G	0.997	47.2	48.1	0	3.49	0	2	1	0	2	1376.68	350518000	72	84
925	ABC transporter substrate-binding protein [Ralstonia solanacearum UW551], gi|83723848|gb|EAP71036.1| ABC transporter substrate-binding protein [Ralstonia solanacearum UW551]	gi|83749494	37521.3	1	6	8	8	0.0268	0.222	VVAGEIPILLDYDFNAYR	R	A	0.997	35.9	46.6	0	4.42	0	1	0	0	2	2068.08	17724600	223	240
1058	conserved hypothetical protein [Ralstonia pickettii 12J], gi|121301913|gb|EAX42884.1| conserved hypothetical protein [Ralstonia pickettii 12J]	gi|121530992,gi|17546139	31944.2	0.997	1	2	3	0.00965	0.11	IEAINFSLAHDDGQSHK	R	N	0.997	16.1	46.9	0	2.8	0	0	0	1	2	1881.91	6322630	136	152
1058	conserved hypothetical protein [Ralstonia pickettii 12J], gi|121301913|gb|EAX42884.1| conserved hypothetical protein [Ralstonia pickettii 12J]	gi|121530992,gi|17546139	31944.2	0.997	1	2	3	0.00965	0.11	SIEEIATTILQDVK	K	M	0.997	53.2	47.9	0	5.62	0	1	1	0	2	1559.85	39538600	264	277
1073	conserved hypothetical protein [Ralstonia pickettii 12J], gi|121301913|gb|EAX42884.1| conserved hypothetical protein [Ralstonia pickettii 12J]	gi|121530992,gi|17546139	31944.2	0.991	1	1	1	0.00311	0.0495	SIEEIATTILQDVK	K	M	0.997	83.3	47.8	0	7.17	0	1	0	0	2	1559.85	24139900	264	277
1173	PROBABLE ANTIOXIDANT (PEROXIDASE) OXIDOREDUCTASE PROTEIN [Ralstonia solanacearum GMI1000], gi|17427765|emb|CAD14284.1| probable antioxidant (peroxidase) oxidoreductase protein [Ralstonia solanacearum]	gi|17545473,gi|83748986	23957.6	0.963	1	1	3	0.0146	0.0849	LTITYPASTGR	R	N	0.997	33.6	48.3	0	2.1	0	2	0	0	2	1179.64	47826900	135	145
1173	PROBABLE ANTIOXIDANT (PEROXIDASE) OXIDOREDUCTASE PROTEIN [Ralstonia solanacearum GMI1000], gi|17427765|emb|CAD14284.1| probable antioxidant (peroxidase) oxidoreductase protein [Ralstonia solanacearum]	gi|17545473,gi|83748986	23957.6	0.963	1	1	3	0.0146	0.0849	NFDEVLR	R	V	0.997	32.4	49.5	0	1.52	0	1	0	0	2	892.452	5663960	146	152
1177	PROBABLE ANTIOXIDANT (PEROXIDASE) OXIDOREDUCTASE PROTEIN [Ralstonia solanacearum GMI1000], gi|17427765|emb|CAD14284.1| probable antioxidant (peroxidase) oxidoreductase protein [Ralstonia solanacearum]	gi|17545473,gi|83748986	23927.6	1	6	7	12	0.0372	0.401	DGDDVVIVPSLKDEEVIK	K	Q	0.997	47.6	46.8	0	2.72	0	1	0	0	2	1970.03	29624800	173	190
1177	PROBABLE ANTIOXIDANT (PEROXIDASE) OXIDOREDUCTASE PROTEIN [Ralstonia solanacearum GMI1000], gi|17427765|emb|CAD14284.1| probable antioxidant (peroxidase) oxidoreductase protein [Ralstonia solanacearum]	gi|17545473,gi|83748986	23927.6	1	6	7	12	0.0372	0.401	LGDIAPDFEQDSSEGR	R	I	0.997	41.7	47.4	0	0.62	0	2	3	0	2	1735.78	540293000	5	20
1177	PROBABLE ANTIOXIDANT (PEROXIDASE) OXIDOREDUCTASE PROTEIN [Ralstonia solanacearum GMI1000], gi|17427765|emb|CAD14284.1| probable antioxidant (peroxidase) oxidoreductase protein [Ralstonia solanacearum]	gi|17545473,gi|83748986	23927.6	1	6	7	12	0.0372	0.401	LTITYPASTGR	R	N	0.997	41.4	48.3	0	0.921	0	1	0	0	2	1179.64	575976	135	145
1177	PROBABLE ANTIOXIDANT (PEROXIDASE) OXIDOREDUCTASE PROTEIN [Ralstonia solanacearum GMI1000], gi|17427765|emb|CAD14284.1| probable antioxidant (peroxidase) oxidoreductase protein [Ralstonia solanacearum]	gi|17545473,gi|83748986	23927.6	1	6	7	12	0.0372	0.401	NFDEVLR	R	V	0.997	33	49.5	0	1.89	0	1	0	0	2	892.452	5194650	146	152
1177	PROBABLE ANTIOXIDANT (PEROXIDASE) OXIDOREDUCTASE PROTEIN [Ralstonia solanacearum GMI1000], gi|17427765|emb|CAD14284.1| probable antioxidant (peroxidase) oxidoreductase protein [Ralstonia solanacearum]	gi|17545473,gi|83748986	23927.6	1	6	7	12	0.0372	0.401	VIALSVDPVDSHK	K	K	0.997	31.7	48	0	1.72	0	0	2	0	2	1379.75	30064500	66	78
1177	PROBABLE ANTIOXIDANT (PEROXIDASE) OXIDOREDUCTASE PROTEIN [Ralstonia solanacearum GMI1000], gi|17427765|emb|CAD14284.1| probable antioxidant (peroxidase) oxidoreductase protein [Ralstonia solanacearum]	gi|17545473,gi|83748986	23927.6	1	6	7	12	0.0372	0.401	VIALSVDPVDSHKK	K	W	0.994	0	0	0	3.62	0	0	1	0	2	1507.85	19050400	66	79
1177	PROBABLE ANTIOXIDANT (PEROXIDASE) OXIDOREDUCTASE PROTEIN [Ralstonia solanacearum GMI1000], gi|17427765|emb|CAD14284.1| probable antioxidant (peroxidase) oxidoreductase protein [Ralstonia solanacearum]	gi|17545473,gi|83748986	23927.6	1	6	7	12	0.0372	0.401	VSQLYDMIHPNASETFTVR	K	S	0.997	15.5	46.3	0	3.92	0	0	1	0	2	2224.07	3245290	104	122
1058	hypothetical protein RSc1420 [Ralstonia solanacearum GMI1000], gi|32699928|sp|Q8XZH5|Y1420_RALSO UPF0085 protein RSc1420, gi|17428435|emb|CAD15122.1| conserved hypothetical protein [Ralstonia solanacearum]	gi|17546139	31552.9	1	3	4	5	0.0161	0.186	ATILDMFQTFIEPLER	R	E	0.997	43.6	46.9	0	5.7	0	1	1	0	2	1939.98	18920000	91	106
1058	hypothetical protein RSc1420 [Ralstonia solanacearum GMI1000], gi|32699928|sp|Q8XZH5|Y1420_RALSO UPF0085 protein RSc1420, gi|17428435|emb|CAD15122.1| conserved hypothetical protein [Ralstonia solanacearum]	gi|17546139	31552.9	1	3	4	5	0.0161	0.186	IEAINFSLAHDDGQSHK	R	N	0.997	16.1	46.9	0	2.8	0	0	0	1	2	1881.91	6322630	132	148
1058	hypothetical protein RSc1420 [Ralstonia solanacearum GMI1000], gi|32699928|sp|Q8XZH5|Y1420_RALSO UPF0085 protein RSc1420, gi|17428435|emb|CAD15122.1| conserved hypothetical protein [Ralstonia solanacearum]	gi|17546139	31552.9	1	3	4	5	0.0161	0.186	IFGLTIDPQR	K	L	0.997	50.8	48.8	0	4.55	0	1	0	0	2	1159.65	65677000	206	215
1058	hypothetical protein RSc1420 [Ralstonia solanacearum GMI1000], gi|32699928|sp|Q8XZH5|Y1420_RALSO UPF0085 protein RSc1420, gi|17428435|emb|CAD15122.1| conserved hypothetical protein [Ralstonia solanacearum]	gi|17546139	31552.9	1	3	4	5	0.0161	0.186	IPFVDTVDK	R	A	0.997	0	0	0	3.7	0	1	0	0	2	1033.56	72558400	44	52
1074	PUTATIVE OUTERMEMBRANE SIGNAL PEPTIDE PROTEIN [Ralstonia solanacearum GMI1000], gi|17430410|emb|CAD16883.1| conserved hypothetical protein [Ralstonia solanacearum]	gi|17548103	56739.8	1	2	2	2	0.00697	0.0548	SLDDLDAAAINTDYAVK	R	N	0.997	30.4	47.1	0	0.62	0	0	1	0	2	1794.88	238359000	189	205
1074	PUTATIVE OUTERMEMBRANE SIGNAL PEPTIDE PROTEIN [Ralstonia solanacearum GMI1000], gi|17430410|emb|CAD16883.1| conserved hypothetical protein [Ralstonia solanacearum]	gi|17548103	56739.8	1	2	2	2	0.00697	0.0548	TLVHAYQSEEVR	K	K	0.997	23.5	48	0	4.01	0	0	1	0	2	1431.72	101265000	503	514
1075	PUTATIVE OUTERMEMBRANE SIGNAL PEPTIDE PROTEIN [Ralstonia solanacearum GMI1000], gi|17430410|emb|CAD16883.1| conserved hypothetical protein [Ralstonia solanacearum]	gi|17548103	56739.8	1	3	3	6	0.0183	0.129	LGTMSGPDAQIWEVVQK	K	V	0.997	67.2	47	0	3.64	0	1	0	0	2	1874.93	8378670	32	48
1075	PUTATIVE OUTERMEMBRANE SIGNAL PEPTIDE PROTEIN [Ralstonia solanacearum GMI1000], gi|17430410|emb|CAD16883.1| conserved hypothetical protein [Ralstonia solanacearum]	gi|17548103	56739.8	1	3	3	6	0.0183	0.129	LVELDSAQLPR	K	S	0.991	0	0	0	3.51	0	1	0	0	2	1240.69	109265000	178	188
1075	PUTATIVE OUTERMEMBRANE SIGNAL PEPTIDE PROTEIN [Ralstonia solanacearum GMI1000], gi|17430410|emb|CAD16883.1| conserved hypothetical protein [Ralstonia solanacearum]	gi|17548103	56739.8	1	3	3	6	0.0183	0.129	QGPYANLIAVR	R	E	0.997	37.1	48.8	0	2.42	0	2	0	0	2	1201.67	191066000	221	231
1075	PUTATIVE OUTERMEMBRANE SIGNAL PEPTIDE PROTEIN [Ralstonia solanacearum GMI1000], gi|17430410|emb|CAD16883.1| conserved hypothetical protein [Ralstonia solanacearum]	gi|17548103	56739.8	1	3	3	6	0.0183	0.129	SLDDLDAAAINTDYAVK	R	N	0.997	54.1	47.1	0	5.04	0	1	0	0	2	1794.88	90097100	189	205
1075	PUTATIVE OUTERMEMBRANE SIGNAL PEPTIDE PROTEIN [Ralstonia solanacearum GMI1000], gi|17430410|emb|CAD16883.1| conserved hypothetical protein [Ralstonia solanacearum]	gi|17548103	56739.8	1	3	3	6	0.0183	0.129	TLVHAYQSEEVR	K	K	0.997	47.1	48	0	4.6	0	0	1	0	2	1431.72	3768160	503	514
1077	PUTATIVE OUTERMEMBRANE SIGNAL PEPTIDE PROTEIN [Ralstonia solanacearum GMI1000], gi|17430410|emb|CAD16883.1| conserved hypothetical protein [Ralstonia solanacearum]	gi|17548103	56739.8	1	3	4	10	0.0292	0.11	LGTMSGPDAQIWEVVQK	K	V	0.997	26.1	47	0	2	0	1	2	0	2	1874.93	431303000	32	48
1077	PUTATIVE OUTERMEMBRANE SIGNAL PEPTIDE PROTEIN [Ralstonia solanacearum GMI1000], gi|17430410|emb|CAD16883.1| conserved hypothetical protein [Ralstonia solanacearum]	gi|17548103	56739.8	1	3	4	10	0.0292	0.11	QGPYANLIAVR	R	E	0.997	58.7	48.8	0	3.43	0	2	0	0	2	1201.67	285732000	221	231
1077	PUTATIVE OUTERMEMBRANE SIGNAL PEPTIDE PROTEIN [Ralstonia solanacearum GMI1000], gi|17430410|emb|CAD16883.1| conserved hypothetical protein [Ralstonia solanacearum]	gi|17548103	56739.8	1	3	4	10	0.0292	0.11	SLDDLDAAAINTDYAVK	R	N	0.997	30	47.1	0	1.82	0	1	1	0	2	1794.88	444067000	189	205
1077	PUTATIVE OUTERMEMBRANE SIGNAL PEPTIDE PROTEIN [Ralstonia solanacearum GMI1000], gi|17430410|emb|CAD16883.1| conserved hypothetical protein [Ralstonia solanacearum]	gi|17548103	56739.8	1	3	4	10	0.0292	0.11	TLVHAYQSEEVR	K	K	0.997	45.6	48	0	2.57	0	0	2	0	2	1431.72	260835000	503	514
1077	PUTATIVE OUTERMEMBRANE SIGNAL PEPTIDE PROTEIN [Ralstonia solanacearum GMI1000], gi|17430410|emb|CAD16883.1| conserved hypothetical protein [Ralstonia solanacearum]	gi|17548103	56739.8	1	3	4	10	0.0292	0.11	TLVHAYQSEEVRK	K	F	0.994	16.9	47.8	0	3.15	0	0	1	0	2	1559.82	21168000	503	515
1166	Usf protein [Ralstonia solanacearum UW551], gi|83725908|gb|EAP73047.1| Usf protein [Ralstonia solanacearum UW551]	gi|83747451	25492.5	1	7	7	7	0.0228	0.442	EAGAPGVVVIQEWWGLNDQIR	K	G	0.997	0	0	0	6.24	0	1	0	0	2	2337.2	21165800	22	42
1166	Usf protein [Ralstonia solanacearum UW551], gi|83725908|gb|EAP73047.1| Usf protein [Ralstonia solanacearum UW551]	gi|83747451	25492.5	1	7	7	7	0.0228	0.442	IANTQYDPVWAQQAWDR	R	T	0.997	63.4	46.6	0	5.8	0	1	0	0	2	2061.98	83882100	201	217
1166	Usf protein [Ralstonia solanacearum UW551], gi|83725908|gb|EAP73047.1| Usf protein [Ralstonia solanacearum UW551]	gi|83747451	25492.5	1	7	7	7	0.0228	0.442	IESVDALEQK	K	L	0.997	54.8	48.9	0	4.49	0	1	0	0	2	1131.59	20902600	162	171
1166	Usf protein [Ralstonia solanacearum UW551], gi|83725908|gb|EAP73047.1| Usf protein [Ralstonia solanacearum UW551]	gi|83747451	25492.5	1	7	7	7	0.0228	0.442	LAAAGYLALVPDLYR	R	G	0.997	71	47.6	0	6.34	0	1	0	0	2	1605.9	35733400	48	62
1166	Usf protein [Ralstonia solanacearum UW551], gi|83725908|gb|EAP73047.1| Usf protein [Ralstonia solanacearum UW551]	gi|83747451	25492.5	1	7	7	7	0.0228	0.442	TLTFFGR	R	T	0.997	23.1	48.2	0	1.12	0	1	0	0	2	841.457	232433000	218	224
1166	Usf protein [Ralstonia solanacearum UW551], gi|83725908|gb|EAP73047.1| Usf protein [Ralstonia solanacearum UW551]	gi|83747451	25492.5	1	7	7	7	0.0228	0.442	VPVQGHWATQDGFFK	K	I	0.997	40.2	47.5	0	4	0	0	1	0	2	1716.85	9807960	147	161
1166	Usf protein [Ralstonia solanacearum UW551], gi|83725908|gb|EAP73047.1| Usf protein [Ralstonia solanacearum UW551]	gi|83747451	25492.5	1	7	7	7	0.0228	0.442	YLAHHAFANETAVGPAR	R	I	0.997	36.8	47.1	0	2.92	0	0	1	0	2	1824.91	1165450	184	200
1093	PhoU [Ralstonia solanacearum UW551], gi|83725527|gb|EAP72671.1| PhoU [Ralstonia solanacearum UW551]	gi|83747755	26356.5	1	10	15	19	0.0617	0.46	ALANFDAELCDQVR	R	A	0.997	41.8	47.5	0	2.31	0	1	1	0	2	1621.76	175172000	38	51
1093	PhoU [Ralstonia solanacearum UW551], gi|83725527|gb|EAP72671.1| PhoU [Ralstonia solanacearum UW551]	gi|83747755	26356.5	1	10	15	19	0.0617	0.46	ELITYMMENPR	R	T	0.997	23.6	48.1	0	3.34	0	3	0	0	2	1428.65	285313000	172	182
1093	PhoU [Ralstonia solanacearum UW551], gi|83725527|gb|EAP72671.1| PhoU [Ralstonia solanacearum UW551]	gi|83747755	26356.5	1	10	15	19	0.0617	0.46	HALDAFAR	R	L	0.997	49.9	49.6	0	4.1	0	2	0	0	2	900.469	51219400	139	146
1093	PhoU [Ralstonia solanacearum UW551], gi|83725527|gb|EAP72671.1| PhoU [Ralstonia solanacearum UW551]	gi|83747755	26356.5	1	10	15	19	0.0617	0.46	HLSTQFDTDLTSISTK	K	V	0.997	18.3	47.1	0	2.51	0	0	1	0	2	1793.89	233417000	5	20
1093	PhoU [Ralstonia solanacearum UW551], gi|83725527|gb|EAP72671.1| PhoU [Ralstonia solanacearum UW551]	gi|83747755	26356.5	1	10	15	19	0.0617	0.46	LDTTAAVSILQEDK	R	A	0.997	42.5	48	0	1.74	0	2	1	0	2	1503.79	277946000	147	160
1093	PhoU [Ralstonia solanacearum UW551], gi|83725527|gb|EAP72671.1| PhoU [Ralstonia solanacearum UW551]	gi|83747755	26356.5	1	10	15	19	0.0617	0.46	LDTTAAVSILQEDKALDEEFR	R	G	0.997	23.1	45.9	0	1.28	0	0	1	0	2	2364.19	87096500	147	167
1093	PhoU [Ralstonia solanacearum UW551], gi|83725527|gb|EAP72671.1| PhoU [Ralstonia solanacearum UW551]	gi|83747755	26356.5	1	10	15	19	0.0617	0.46	NIAEFIIYIVK	K	G	0.991	0	0	0	3.34	0	1	0	0	2	1322.77	6733430	206	216
1093	PhoU [Ralstonia solanacearum UW551], gi|83725527|gb|EAP72671.1| PhoU [Ralstonia solanacearum UW551]	gi|83747755	26356.5	1	10	15	19	0.0617	0.46	SDKHLSTQFDTDLTSISTK	M	V	0.988	45.6	46.5	0	0	0	0	1	0	2	2124.05	43976700	2	20
1093	PhoU [Ralstonia solanacearum UW551], gi|83725527|gb|EAP72671.1| PhoU [Ralstonia solanacearum UW551]	gi|83747755	26356.5	1	10	15	19	0.0617	0.46	SGEMAATLLR	R	H	0.997	80.7	48.8	0	4.02	0	3	0	0	2	1064.54	517360000	129	138
1093	PhoU [Ralstonia solanacearum UW551], gi|83725527|gb|EAP72671.1| PhoU [Ralstonia solanacearum UW551]	gi|83747755	26356.5	1	10	15	19	0.0617	0.46	VLQMGGLVEAQIAR	K	A	0.997	28.2	47.9	0	0.721	0	1	1	0	2	1500.82	362656000	21	34
1157	Glutathione S-transferase [Ralstonia solanacearum UW551], gi|83725242|gb|EAP72391.1| Glutathione S-transferase [Ralstonia solanacearum UW551]	gi|83748056	26263	1	6	6	7	0.0286	0.352	EVLFGATQYQR	R	-	0.997	55.3	48	0	3.85	0	1	0	0	2	1311.67	34920000	219	229
1157	Glutathione S-transferase [Ralstonia solanacearum UW551], gi|83725242|gb|EAP72391.1| Glutathione S-transferase [Ralstonia solanacearum UW551]	gi|83748056	26263	1	6	6	7	0.0286	0.352	IEYAINR	K	Y	0.997	30.6	49.6	0	1.68	0	2	0	0	2	878.473	17250600	125	131
1157	Glutathione S-transferase [Ralstonia solanacearum UW551], gi|83725242|gb|EAP72391.1| Glutathione S-transferase [Ralstonia solanacearum UW551]	gi|83748056	26263	1	6	6	7	0.0286	0.352	IPAIVDQDGPDGKPISLFESGAILLYLAGK	K	T	0.997	0	0	0	5.48	0	0	1	0	2	3097.68	5626590	52	81
1157	Glutathione S-transferase [Ralstonia solanacearum UW551], gi|83725242|gb|EAP72391.1| Glutathione S-transferase [Ralstonia solanacearum UW551]	gi|83748056	26263	1	6	6	7	0.0286	0.352	IYAPEKIEYAINR	R	Y	0.997	55.9	47.6	0	5.64	0	0	1	0	2	1579.85	5324990	119	131
1157	Glutathione S-transferase [Ralstonia solanacearum UW551], gi|83725242|gb|EAP72391.1| Glutathione S-transferase [Ralstonia solanacearum UW551]	gi|83748056	26263	1	6	6	7	0.0286	0.352	SWQNQGIQLSDYPR	R	L	0.997	59.8	47.4	0	5.62	0	1	0	0	2	1691.81	3616070	171	184
1157	Glutathione S-transferase [Ralstonia solanacearum UW551], gi|83725242|gb|EAP72391.1| Glutathione S-transferase [Ralstonia solanacearum UW551]	gi|83748056	26263	1	6	6	7	0.0286	0.352	VHIMLEECGLPYR	K	V	0.997	29	47.6	0	6.6	0	0	1	0	2	1632.79	23402400	15	27
1158	Glutathione S-transferase [Ralstonia solanacearum UW551], gi|83725242|gb|EAP72391.1| Glutathione S-transferase [Ralstonia solanacearum UW551]	gi|83748056	26263	1	4	4	7	0.0244	0.165	EVLFGATQYQR	R	-	0.997	40.7	48	0	1.8	0	3	0	0	2	1311.67	33167100	219	229
1158	Glutathione S-transferase [Ralstonia solanacearum UW551], gi|83725242|gb|EAP72391.1| Glutathione S-transferase [Ralstonia solanacearum UW551]	gi|83748056	26263	1	4	4	7	0.0244	0.165	IEYAINR	K	Y	0.997	34.1	49.6	0	2.05	0	2	0	0	2	878.473	47322100	125	131
1158	Glutathione S-transferase [Ralstonia solanacearum UW551], gi|83725242|gb|EAP72391.1| Glutathione S-transferase [Ralstonia solanacearum UW551]	gi|83748056	26263	1	4	4	7	0.0244	0.165	IYAPEKIEYAINR	R	Y	0.997	0	0	0	4.8	0	0	1	0	2	1579.85	12946600	119	131
1158	Glutathione S-transferase [Ralstonia solanacearum UW551], gi|83725242|gb|EAP72391.1| Glutathione S-transferase [Ralstonia solanacearum UW551]	gi|83748056	26263	1	4	4	7	0.0244	0.165	SWQNQGIQLSDYPR	R	L	0.997	81.6	47.4	0	6.96	0	1	0	0	2	1691.81	3917360	171	184
1288	putative NADH dehydrogenase/NAD(P)H nitroreductase [Ralstonia pickettii 12J], gi|121302909|gb|EAX43877.1| putative NADH dehydrogenase/NAD(P)H nitroreductase [Ralstonia pickettii 12J]	gi|121530094,gi|83745737	21535.9	0.994	1	1	2	0.00467	0.108	SWYAGDQAK	R	I	0.997	29.3	48.1	0	0.959	0	1	0	0	2	1025.47	54767400	107	115
1288	putative NADH dehydrogenase/NAD(P)H nitroreductase [Ralstonia pickettii 12J], gi|121302909|gb|EAX43877.1| putative NADH dehydrogenase/NAD(P)H nitroreductase [Ralstonia pickettii 12J]	gi|121530094,gi|83745737	21535.9	0.994	1	1	2	0.00467	0.108	YGPTAANSTPAR	K	F	0.997	40.7	48.6	0	1.85	0	1	0	0	2	1205.59	445332	41	52
1283	Oxygen-insensitive NAD(P)H nitroreductase [Ralstonia solanacearum UW551], gi|83727427|gb|EAP74548.1| Oxygen-insensitive NAD(P)H nitroreductase [Ralstonia solanacearum UW551]	gi|83745737	21523.4	1	3	3	4	0.00871	0.287	EQLIPCMSAGNQDK	K	T	0.997	23.2	47.6	0	3.38	0	1	0	0	2	1606.72	6450460	63	76
1283	Oxygen-insensitive NAD(P)H nitroreductase [Ralstonia solanacearum UW551], gi|83727427|gb|EAP74548.1| Oxygen-insensitive NAD(P)H nitroreductase [Ralstonia solanacearum UW551]	gi|83745737	21523.4	1	3	3	4	0.00871	0.287	PTLEPSVLDQLFHEAR	M	T	0.997	27.3	47	0	3.85	0	0	1	0	2	1851.96	28824700	2	17
1283	Oxygen-insensitive NAD(P)H nitroreductase [Ralstonia solanacearum UW551], gi|83727427|gb|EAP74548.1| Oxygen-insensitive NAD(P)H nitroreductase [Ralstonia solanacearum UW551]	gi|83745737	21523.4	1	3	3	4	0.00871	0.287	VNFICNLGYGDASK	K	V	0.997	44.6	47.8	0	3.31	0	1	0	0	2	1557.74	57389800	165	178
1283	Oxygen-insensitive NAD(P)H nitroreductase [Ralstonia solanacearum UW551], gi|83727427|gb|EAP74548.1| Oxygen-insensitive NAD(P)H nitroreductase [Ralstonia solanacearum UW551]	gi|83745737	21523.4	1	3	3	4	0.00871	0.287	YGPTAANSTPAR	K	F	0.997	32.6	48.6	0	1.35	0	1	0	0	2	1205.59	655988	41	52
1288	Oxygen-insensitive NAD(P)H nitroreductase [Ralstonia solanacearum UW551], gi|83727427|gb|EAP74548.1| Oxygen-insensitive NAD(P)H nitroreductase [Ralstonia solanacearum UW551]	gi|83745737	21523.4	1	3	3	4	0.00935	0.256	EQLIPCMSAGNQDK	K	T	0.997	25.1	47.6	0	1.89	0	0	1	0	2	1606.72	2335990	63	76
1288	Oxygen-insensitive NAD(P)H nitroreductase [Ralstonia solanacearum UW551], gi|83727427|gb|EAP74548.1| Oxygen-insensitive NAD(P)H nitroreductase [Ralstonia solanacearum UW551]	gi|83745737	21523.4	1	3	3	4	0.00935	0.256	LTFEEACQVR	R	-	0.981	0	0	0	2.42	0	1	0	0	2	1252.6	31325000	186	195
1288	Oxygen-insensitive NAD(P)H nitroreductase [Ralstonia solanacearum UW551], gi|83727427|gb|EAP74548.1| Oxygen-insensitive NAD(P)H nitroreductase [Ralstonia solanacearum UW551]	gi|83745737	21523.4	1	3	3	4	0.00935	0.256	VNFICNLGYGDASK	K	V	0.997	28.4	47.8	0	2.85	0	1	0	0	2	1557.74	48490400	165	178
1288	Oxygen-insensitive NAD(P)H nitroreductase [Ralstonia solanacearum UW551], gi|83727427|gb|EAP74548.1| Oxygen-insensitive NAD(P)H nitroreductase [Ralstonia solanacearum UW551]	gi|83745737	21523.4	1	3	3	4	0.00935	0.256	YGPTAANSTPAR	K	F	0.997	40.7	48.6	0	1.85	0	1	0	0	2	1205.59	445332	41	52
1260	granule-associated protein [Ralstonia solanacearum UW551], gi|83727551|gb|EAP74672.1| granule-associated protein [Ralstonia solanacearum UW551]	gi|83745861	20411.8	1	9	17	20	0.0556	0.66	ANLETFFGLTNK	K	A	0.997	31.7	47.9	0	2.37	0	5	1	0	2	1354.7	431688000	13	24
1260	granule-associated protein [Ralstonia solanacearum UW551], gi|83727551|gb|EAP74672.1| granule-associated protein [Ralstonia solanacearum UW551]	gi|83745861	20411.8	1	9	17	20	0.0556	0.66	DAQELLAVHTAAVQPLAEK	K	V	0.997	19.2	48.8	0	3.24	0	1	0	1	2	2004.08	162357000	59	77
1260	granule-associated protein [Ralstonia solanacearum UW551], gi|83727551|gb|EAP74672.1| granule-associated protein [Ralstonia solanacearum UW551]	gi|83745861	20411.8	1	9	17	20	0.0556	0.66	HLYEIFSDTQTEFGK	R	V	0.997	39.7	47.3	0	5.55	0	2	1	0	2	1814.86	301203000	84	98
1260	granule-associated protein [Ralstonia solanacearum UW551], gi|83727551|gb|EAP74672.1| granule-associated protein [Ralstonia solanacearum UW551]	gi|83745861	20411.8	1	9	17	20	0.0556	0.66	KLQALIDNVSK	R	N	0.997	34.6	48.6	0	0.745	0	1	1	0	2	1228.73	304996000	110	120
1260	granule-associated protein [Ralstonia solanacearum UW551], gi|83727551|gb|EAP74672.1| granule-associated protein [Ralstonia solanacearum UW551]	gi|83745861	20411.8	1	9	17	20	0.0556	0.66	MLTQEQIAAAQK	-	A	0.997	38.2	48.2	0	3.77	0	1	1	0	2	1347.69	49591400	1	12
1260	granule-associated protein [Ralstonia solanacearum UW551], gi|83727551|gb|EAP74672.1| granule-associated protein [Ralstonia solanacearum UW551]	gi|83745861	20411.8	1	9	17	20	0.0556	0.66	NAPAGSESAVALVK	K	S	0.997	51.8	48.3	0	2.92	0	1	1	0	2	1313.71	174312000	121	134
1260	granule-associated protein [Ralstonia solanacearum UW551], gi|83727551|gb|EAP74672.1| granule-associated protein [Ralstonia solanacearum UW551]	gi|83745861	20411.8	1	9	17	20	0.0556	0.66	QAVELAESNFHAAANAASK	K	A	0.997	0	0	0	6	0	1	0	0	2	1911.92	66611900	153	171
1260	granule-associated protein [Ralstonia solanacearum UW551], gi|83727551|gb|EAP74672.1| granule-associated protein [Ralstonia solanacearum UW551]	gi|83745861	20411.8	1	9	17	20	0.0556	0.66	SALSAANNAYDSVQK	K	A	0.997	0	0	0	5.62	0	1	0	0	2	1539.73	49573800	135	149
1260	granule-associated protein [Ralstonia solanacearum UW551], gi|83727551|gb|EAP74672.1| granule-associated protein [Ralstonia solanacearum UW551]	gi|83745861	20411.8	1	9	17	20	0.0556	0.66	VAETQIAENGR	K	K	0.997	0	0	0	4.89	0	1	0	0	2	1188.59	5416020	99	109
1261	granule-associated protein [Ralstonia solanacearum UW551], gi|83727551|gb|EAP74672.1| granule-associated protein [Ralstonia solanacearum UW551]	gi|83745861	20411.8	1	6	6	6	0.0176	0.448	ANLETFFGLTNK	K	A	0.997	31.9	47.9	0	2.03	0	1	0	0	2	1354.7	86244000	13	24
1261	granule-associated protein [Ralstonia solanacearum UW551], gi|83727551|gb|EAP74672.1| granule-associated protein [Ralstonia solanacearum UW551]	gi|83745861	20411.8	1	6	6	6	0.0176	0.448	DAQELLAVHTAAVQPLAEK	K	V	0.997	24.4	46.7	0	2.29	0	0	1	0	2	2004.08	164118000	59	77
1261	granule-associated protein [Ralstonia solanacearum UW551], gi|83727551|gb|EAP74672.1| granule-associated protein [Ralstonia solanacearum UW551]	gi|83745861	20411.8	1	6	6	6	0.0176	0.448	HLYEIFSDTQTEFGK	R	V	0.997	42.1	47.2	0	2.96	0	0	1	0	2	1814.86	69797600	84	98
1261	granule-associated protein [Ralstonia solanacearum UW551], gi|83727551|gb|EAP74672.1| granule-associated protein [Ralstonia solanacearum UW551]	gi|83745861	20411.8	1	6	6	6	0.0176	0.448	MLTQEQIAAAQK	-	A	0.997	69.1	48.2	0	4.59	0	1	0	0	2	1347.69	1354700	1	12
1261	granule-associated protein [Ralstonia solanacearum UW551], gi|83727551|gb|EAP74672.1| granule-associated protein [Ralstonia solanacearum UW551]	gi|83745861	20411.8	1	6	6	6	0.0176	0.448	NAPAGSESAVALVK	K	S	0.997	22.7	48.3	0	4.3	0	1	0	0	2	1313.71	123450000	121	134
1261	granule-associated protein [Ralstonia solanacearum UW551], gi|83727551|gb|EAP74672.1| granule-associated protein [Ralstonia solanacearum UW551]	gi|83745861	20411.8	1	6	6	6	0.0176	0.448	SALSAANNAYDSVQK	K	A	0.997	43.3	47.6	0	0.886	0	0	1	0	2	1538.74	258123000	135	149
1264	granule-associated protein [Ralstonia solanacearum UW551], gi|83727551|gb|EAP74672.1| granule-associated protein [Ralstonia solanacearum UW551]	gi|83745861	20411.8	1	1	1	2	0.00451	0.0515	LQALIDNVSK	K	N	0.997	51.5	48.9	0	3.25	0	2	0	0	2	1100.63	7208550	111	120
1275	granule-associated protein [Ralstonia solanacearum UW551], gi|83727551|gb|EAP74672.1| granule-associated protein [Ralstonia solanacearum UW551]	gi|83745861	20411.8	1	9	15	18	0.0396	0.66	ANLETFFGLTNK	K	A	0.997	22.3	47.9	0	1.38	0	1	1	0	2	1354.7	167599000	13	24
1275	granule-associated protein [Ralstonia solanacearum UW551], gi|83727551|gb|EAP74672.1| granule-associated protein [Ralstonia solanacearum UW551]	gi|83745861	20411.8	1	9	15	18	0.0396	0.66	DAQELLAVHTAAVQPLAEK	K	V	0.997	17.9	46.7	0	3.72	0	0	1	0	2	2004.08	101459000	59	77
1275	granule-associated protein [Ralstonia solanacearum UW551], gi|83727551|gb|EAP74672.1| granule-associated protein [Ralstonia solanacearum UW551]	gi|83745861	20411.8	1	9	15	18	0.0396	0.66	HLYEIFSDTQTEFGK	R	V	0.997	24.3	47.2	0	2.8	0	1	1	0	2	1814.86	268537000	84	98
1275	granule-associated protein [Ralstonia solanacearum UW551], gi|83727551|gb|EAP74672.1| granule-associated protein [Ralstonia solanacearum UW551]	gi|83745861	20411.8	1	9	15	18	0.0396	0.66	KLQALIDNVSK	R	N	0.997	36.2	48.7	0	3.05	0	1	1	0	2	1228.73	234935000	110	120
1275	granule-associated protein [Ralstonia solanacearum UW551], gi|83727551|gb|EAP74672.1| granule-associated protein [Ralstonia solanacearum UW551]	gi|83745861	20411.8	1	9	15	18	0.0396	0.66	MLTQEQIAAAQK	-	A	0.997	34.1	48.2	0	4.89	0	2	2	0	2	1347.69	293141000	1	12
1275	granule-associated protein [Ralstonia solanacearum UW551], gi|83727551|gb|EAP74672.1| granule-associated protein [Ralstonia solanacearum UW551]	gi|83745861	20411.8	1	9	15	18	0.0396	0.66	NAPAGSESAVALVK	K	S	0.997	58.7	48.3	0	3.72	0	1	1	0	2	1313.71	296378000	121	134
1275	granule-associated protein [Ralstonia solanacearum UW551], gi|83727551|gb|EAP74672.1| granule-associated protein [Ralstonia solanacearum UW551]	gi|83745861	20411.8	1	9	15	18	0.0396	0.66	QAVELAESNFHAAANAASK	K	A	0.997	0	0	0	7.48	0	1	0	0	2	1911.92	42458600	153	171
1275	granule-associated protein [Ralstonia solanacearum UW551], gi|83727551|gb|EAP74672.1| granule-associated protein [Ralstonia solanacearum UW551]	gi|83745861	20411.8	1	9	15	18	0.0396	0.66	SALSAANNAYDSVQK	K	A	0.997	45.5	47.7	0	1.74	0	1	1	0	2	1538.74	422281000	135	149
1275	granule-associated protein [Ralstonia solanacearum UW551], gi|83727551|gb|EAP74672.1| granule-associated protein [Ralstonia solanacearum UW551]	gi|83745861	20411.8	1	9	15	18	0.0396	0.66	VAETQIAENGR	K	K	0.997	0	0	0	4.33	0	2	0	0	2	1188.59	344341000	99	109
1279	granule-associated protein [Ralstonia solanacearum UW551], gi|83727551|gb|EAP74672.1| granule-associated protein [Ralstonia solanacearum UW551]	gi|83745861	20411.8	1	9	10	11	0.0271	0.562	ANLETFFGLTNK	K	A	0.997	39.9	47.9	0	1.48	0	0	1	0	2	1354.7	77471500	13	24
1279	granule-associated protein [Ralstonia solanacearum UW551], gi|83727551|gb|EAP74672.1| granule-associated protein [Ralstonia solanacearum UW551]	gi|83745861	20411.8	1	9	10	11	0.0271	0.562	DAQELLAVHTAAVQPLAEK	K	V	0.997	30.9	46.7	0	4.07	0	0	1	0	2	2004.08	184548000	59	77
1279	granule-associated protein [Ralstonia solanacearum UW551], gi|83727551|gb|EAP74672.1| granule-associated protein [Ralstonia solanacearum UW551]	gi|83745861	20411.8	1	9	10	11	0.0271	0.562	HLYEIFSDTQTEFGK	R	V	0.997	34.8	47.2	0	2.47	0	0	1	0	2	1814.86	187324000	84	98
1279	granule-associated protein [Ralstonia solanacearum UW551], gi|83727551|gb|EAP74672.1| granule-associated protein [Ralstonia solanacearum UW551]	gi|83745861	20411.8	1	9	10	11	0.0271	0.562	LQALIDNVSK	K	N	0.997	20.7	48.9	0	1.43	0	1	0	0	2	1100.63	142499000	111	120
1279	granule-associated protein [Ralstonia solanacearum UW551], gi|83727551|gb|EAP74672.1| granule-associated protein [Ralstonia solanacearum UW551]	gi|83745861	20411.8	1	9	10	11	0.0271	0.562	MLTQEQIAAAQK	-	A	0.997	36.3	48.2	0	3.26	0	0	2	0	2	1347.69	12133600	1	12
1279	granule-associated protein [Ralstonia solanacearum UW551], gi|83727551|gb|EAP74672.1| granule-associated protein [Ralstonia solanacearum UW551]	gi|83745861	20411.8	1	9	10	11	0.0271	0.562	NAPAGSESAVALVK	K	S	0.997	20.6	48.3	0	1.02	0	1	0	0	2	1313.71	189845000	121	134
1279	granule-associated protein [Ralstonia solanacearum UW551], gi|83727551|gb|EAP74672.1| granule-associated protein [Ralstonia solanacearum UW551]	gi|83745861	20411.8	1	9	10	11	0.0271	0.562	SALSAANNAYDSVQK	K	A	0.997	33.1	47.6	0	1.2	0	1	1	0	2	1538.74	289852000	135	149
1279	granule-associated protein [Ralstonia solanacearum UW551], gi|83727551|gb|EAP74672.1| granule-associated protein [Ralstonia solanacearum UW551]	gi|83745861	20411.8	1	9	10	11	0.0271	0.562	VAETQIAENGR	K	K	0.997	0	0	0	4.31	0	1	0	0	2	1188.59	92054700	99	109
1279	granule-associated protein [Ralstonia solanacearum UW551], gi|83727551|gb|EAP74672.1| granule-associated protein [Ralstonia solanacearum UW551]	gi|83745861	20411.8	1	9	10	11	0.0271	0.562	VAETQIAENGRK	K	L	0.965	0	0	0	2.25	0	0	1	0	2	1316.68	49137400	99	110
1288	granule-associated protein [Ralstonia solanacearum UW551], gi|83727551|gb|EAP74672.1| granule-associated protein [Ralstonia solanacearum UW551]	gi|83745861	20411.8	1	7	8	8	0.0187	0.505	ANLETFFGLTNK	K	A	0.997	28.2	47.9	0	1.82	0	0	1	0	2	1354.7	143295000	13	24
1288	granule-associated protein [Ralstonia solanacearum UW551], gi|83727551|gb|EAP74672.1| granule-associated protein [Ralstonia solanacearum UW551]	gi|83745861	20411.8	1	7	8	8	0.0187	0.505	DAQELLAVHTAAVQPLAEK	K	V	0.997	33.6	46.8	0	2.06	0	0	1	0	2	2004.08	197068000	59	77
1288	granule-associated protein [Ralstonia solanacearum UW551], gi|83727551|gb|EAP74672.1| granule-associated protein [Ralstonia solanacearum UW551]	gi|83745861	20411.8	1	7	8	8	0.0187	0.505	HLYEIFSDTQTEFGK	R	V	0.997	36.1	47.2	0	3.39	0	0	1	0	2	1814.86	204855000	84	98
1288	granule-associated protein [Ralstonia solanacearum UW551], gi|83727551|gb|EAP74672.1| granule-associated protein [Ralstonia solanacearum UW551]	gi|83745861	20411.8	1	7	8	8	0.0187	0.505	MLTQEQIAAAQK	-	A	0.997	0	0	0	3.85	0	1	0	0	2	1347.69	693359	1	12
1288	granule-associated protein [Ralstonia solanacearum UW551], gi|83727551|gb|EAP74672.1| granule-associated protein [Ralstonia solanacearum UW551]	gi|83745861	20411.8	1	7	8	8	0.0187	0.505	NAPAGSESAVALVK	K	S	0.997	46.1	48.3	0	4.4	0	1	0	0	2	1313.71	3741050	121	134
1288	granule-associated protein [Ralstonia solanacearum UW551], gi|83727551|gb|EAP74672.1| granule-associated protein [Ralstonia solanacearum UW551]	gi|83745861	20411.8	1	7	8	8	0.0187	0.505	SALSAANNAYDSVQK	K	A	0.997	42.6	47.6	0	6.05	0	2	0	0	2	1538.74	42470900	135	149
1288	granule-associated protein [Ralstonia solanacearum UW551], gi|83727551|gb|EAP74672.1| granule-associated protein [Ralstonia solanacearum UW551]	gi|83745861	20411.8	1	7	8	8	0.0187	0.505	VAETQIAENGR	K	K	0.997	0	0	0	3.64	0	1	0	0	2	1188.59	1608000	99	109
1298	granule-associated protein [Ralstonia solanacearum UW551], gi|83727551|gb|EAP74672.1| granule-associated protein [Ralstonia solanacearum UW551]	gi|83745861	20411.8	1	4	4	4	0.0116	0.304	DAQELLAVHTAAVQPLAEK	K	V	0.997	0	0	0	4.74	0	0	1	0	2	2005.06	84930600	59	77
1298	granule-associated protein [Ralstonia solanacearum UW551], gi|83727551|gb|EAP74672.1| granule-associated protein [Ralstonia solanacearum UW551]	gi|83745861	20411.8	1	4	4	4	0.0116	0.304	HLYEIFSDTQTEFGK	R	V	0.997	51.4	47.2	0	4.77	0	0	1	0	2	1814.86	53280400	84	98
1298	granule-associated protein [Ralstonia solanacearum UW551], gi|83727551|gb|EAP74672.1| granule-associated protein [Ralstonia solanacearum UW551]	gi|83745861	20411.8	1	4	4	4	0.0116	0.304	LQALIDNVSK	K	N	0.997	46.4	48.9	0	3.28	0	1	0	0	2	1100.63	26876800	111	120
1298	granule-associated protein [Ralstonia solanacearum UW551], gi|83727551|gb|EAP74672.1| granule-associated protein [Ralstonia solanacearum UW551]	gi|83745861	20411.8	1	4	4	4	0.0116	0.304	SALSAANNAYDSVQK	K	A	0.997	18.7	47.6	0	2.82	0	0	1	0	2	1538.74	50835800	135	149
1301	granule-associated protein [Ralstonia solanacearum UW551], gi|83727551|gb|EAP74672.1| granule-associated protein [Ralstonia solanacearum UW551]	gi|83745861	20411.8	0.992	1	1	1	0.0024	0.0979	DAQELLAVHTAAVQPLAEK	K	V	0.997	28	46.7	0	3.28	0	0	1	0	2	2004.08	54854300	59	77
1315	granule-associated protein [Ralstonia solanacearum UW551], gi|83727551|gb|EAP74672.1| granule-associated protein [Ralstonia solanacearum UW551]	gi|83745861	20411.8	1	8	12	12	0.15	0.526	ANLETFFGLTNK	K	A	0.997	52.6	55	0	3.41	0	1	0	0	2	1354.7	4.1293	13	24
1315	granule-associated protein [Ralstonia solanacearum UW551], gi|83727551|gb|EAP74672.1| granule-associated protein [Ralstonia solanacearum UW551]	gi|83745861	20411.8	1	8	12	12	0.15	0.526	DAQELLAVHTAAVQPLAEK	K	V	0.997	95.7	54.7	0	7.26	0	0	1	0	2	2004.08	57.8492	59	77
1315	granule-associated protein [Ralstonia solanacearum UW551], gi|83727551|gb|EAP74672.1| granule-associated protein [Ralstonia solanacearum UW551]	gi|83745861	20411.8	1	8	12	12	0.15	0.526	KLQALIDNVSK	R	N	0.997	40.2	55	0	5.7	0	0	1	0	2	1228.73	14.8246	110	120
1315	granule-associated protein [Ralstonia solanacearum UW551], gi|83727551|gb|EAP74672.1| granule-associated protein [Ralstonia solanacearum UW551]	gi|83745861	20411.8	1	8	12	12	0.15	0.526	LQALIDNVSK	K	N	0.997	51.8	55.1	0	2.34	0	1	0	0	2	1100.63	49.8492	111	120
1315	granule-associated protein [Ralstonia solanacearum UW551], gi|83727551|gb|EAP74672.1| granule-associated protein [Ralstonia solanacearum UW551]	gi|83745861	20411.8	1	8	12	12	0.15	0.526	MLTQEQIAAAQK	-	A	0.997	46.3	55.4	0	3	0	2	2	0	2	1347.69	43.9336	1	12
1315	granule-associated protein [Ralstonia solanacearum UW551], gi|83727551|gb|EAP74672.1| granule-associated protein [Ralstonia solanacearum UW551]	gi|83745861	20411.8	1	8	12	12	0.15	0.526	NAPAGSESAVALVK	K	S	0.997	69.5	55	0	4.85	0	1	0	0	2	1313.71	125.703	121	134
1315	granule-associated protein [Ralstonia solanacearum UW551], gi|83727551|gb|EAP74672.1| granule-associated protein [Ralstonia solanacearum UW551]	gi|83745861	20411.8	1	8	12	12	0.15	0.526	QAVELAESNFHAAANAASK	K	A	0.997	98.6	54.6	0	16	0	0	1	0	2	1928.95	58.2525	153	171
1315	granule-associated protein [Ralstonia solanacearum UW551], gi|83727551|gb|EAP74672.1| granule-associated protein [Ralstonia solanacearum UW551]	gi|83745861	20411.8	1	8	12	12	0.15	0.526	SALSAANNAYDSVQK	K	A	0.997	82.4	54.7	0	5.82	0	1	1	0	2	1538.74	42.2451	135	149
1281	Protein translocase subunit secB [Ralstonia solanacearum UW551], gi|83726450|gb|EAP73581.1| Protein translocase subunit secB [Ralstonia solanacearum UW551]	gi|83746865	18869	1	2	3	6	0.0127	0.318	DLSLEQPNSPH	K	I	0.997	0	0	0	4.05	0	1	0	0	2	1236.59	5453380	26	36
1281	Protein translocase subunit secB [Ralstonia solanacearum UW551], gi|83726450|gb|EAP73581.1| Protein translocase subunit secB [Ralstonia solanacearum UW551]	gi|83746865	18869	1	2	3	6	0.0127	0.318	LAAAMEQAQVAGGNSGIVMPDGSK	R	A	0.997	70.9	46	0	4.72	0	0	3	0	2	2334.11	236546000	147	170
1281	Protein translocase subunit secB [Ralstonia solanacearum UW551], gi|83726450|gb|EAP73581.1| Protein translocase subunit secB [Ralstonia solanacearum UW551]	gi|83746865	18869	1	2	3	6	0.0127	0.318	QAGIFDIR	K	N	0.997	30.9	49.5	0	1.09	0	1	0	0	2	919.5	329028000	86	93
1281	Protein translocase subunit secB [Ralstonia solanacearum UW551], gi|83726450|gb|EAP73581.1| Protein translocase subunit secB [Ralstonia solanacearum UW551]	gi|83746865	18869	1	2	3	6	0.0127	0.318	VNDKVAFLVEAK	K	Q	0.997	31.9	48.3	0	2.77	0	0	1	0	2	1332.75	157632000	74	85
1210	60 kDa chaperonin GROEL [Ralstonia solanacearum UW551], gi|83725736|gb|EAP72877.1| 60 kDa chaperonin GROEL [Ralstonia solanacearum UW551]	gi|83747556	57332.8	0.988	1	1	1	0.0022	0.0384	QIVTNAGDEASVVVANVIAGK	R	G	0.997	62.4	46.6	0	5.23	0	0	1	0	2	2055.11	3751980	453	473
1241	60 kDa chaperonin GROEL [Ralstonia solanacearum UW551], gi|83725736|gb|EAP72877.1| 60 kDa chaperonin GROEL [Ralstonia solanacearum UW551]	gi|83747556	57332.8	1	6	7	8	0.0223	0.161	AVAAAVEELK	K	N	0.997	41.7	49.2	0	4.44	0	2	0	0	2	1000.57	26302200	123	132
1241	60 kDa chaperonin GROEL [Ralstonia solanacearum UW551], gi|83725736|gb|EAP72877.1| 60 kDa chaperonin GROEL [Ralstonia solanacearum UW551]	gi|83747556	57332.8	1	6	7	8	0.0223	0.161	DVVFGDAAR	K	A	0.997	24.2	49.4	0	1.19	0	1	0	0	2	949.474	125371000	5	13
1241	60 kDa chaperonin GROEL [Ralstonia solanacearum UW551], gi|83725736|gb|EAP72877.1| 60 kDa chaperonin GROEL [Ralstonia solanacearum UW551]	gi|83747556	57332.8	1	6	7	8	0.0223	0.161	EIAQVGAISANSDESIGQR	K	I	0.997	44.3	46.9	0	6.82	0	0	1	0	2	1944.96	253205000	143	161
1241	60 kDa chaperonin GROEL [Ralstonia solanacearum UW551], gi|83725736|gb|EAP72877.1| 60 kDa chaperonin GROEL [Ralstonia solanacearum UW551]	gi|83747556	57332.8	1	6	7	8	0.0223	0.161	MVEGVNILANAVK	K	V	0.997	20.4	48.3	0	3.92	0	1	0	0	2	1373.75	114250000	16	28
1241	60 kDa chaperonin GROEL [Ralstonia solanacearum UW551], gi|83725736|gb|EAP72877.1| 60 kDa chaperonin GROEL [Ralstonia solanacearum UW551]	gi|83747556	57332.8	1	6	7	8	0.0223	0.161	SLADELDVVEGMQFDR	K	G	0.997	54.1	47	0	3.62	0	1	1	0	2	1839.84	219825000	182	197
1241	60 kDa chaperonin GROEL [Ralstonia solanacearum UW551], gi|83725736|gb|EAP72877.1| 60 kDa chaperonin GROEL [Ralstonia solanacearum UW551]	gi|83747556	57332.8	1	6	7	8	0.0223	0.161	TSDNAGDGTTTATVLAQSIVR	K	E	0.997	53.2	46.6	0	1.35	0	0	1	0	2	2078.04	176804000	81	101
1301	Hypothetical cytosolic protein [Ralstonia solanacearum UW551], gi|83725189|gb|EAP72339.1| Hypothetical cytosolic protein [Ralstonia solanacearum UW551]	gi|83748107	18970.6	1	3	3	3	0.00721	0.324	AAFQVPNTLTEEGGR	R	F	0.997	41.7	47.7	0	3.77	0	1	0	0	2	1589.79	23660700	81	95
1301	Hypothetical cytosolic protein [Ralstonia solanacearum UW551], gi|83725189|gb|EAP72339.1| Hypothetical cytosolic protein [Ralstonia solanacearum UW551]	gi|83748107	18970.6	1	3	3	3	0.00721	0.324	ELPFVVGVVADLSGQSEVPQPK	K	L	0.978	0	0	0	2.89	0	0	1	0	2	2279.18	110265000	35	56
1301	Hypothetical cytosolic protein [Ralstonia solanacearum UW551], gi|83725189|gb|EAP72339.1| Hypothetical cytosolic protein [Ralstonia solanacearum UW551]	gi|83748107	18970.6	1	3	3	3	0.00721	0.324	SLEDFAPEAVVNQIEPLR	R	Q	0.997	38.5	46.6	0	2.92	0	0	1	0	2	2027.04	141403000	104	121
1257	Hypothetical Protein RRSL_01311 [Ralstonia solanacearum UW551], gi|83724305|gb|EAP71476.1| Hypothetical Protein RRSL_01311 [Ralstonia solanacearum UW551]	gi|83749042	21251.2	1	2	2	2	0.00476	0.163	ITQSTNPPLVFQADVWGTFNQLR	K	L	0.997	0	0	0	7.4	0	0	1	0	2	2633.34	22005600	42	64
1257	Hypothetical Protein RRSL_01311 [Ralstonia solanacearum UW551], gi|83724305|gb|EAP71476.1| Hypothetical Protein RRSL_01311 [Ralstonia solanacearum UW551]	gi|83749042	21251.2	1	2	2	2	0.00476	0.163	QLADAPQIK	K	A	0.997	38	48.2	0	3.13	0	1	0	0	2	983.552	188970000	171	179
1259	Hypothetical Protein RRSL_01311 [Ralstonia solanacearum UW551], gi|83724305|gb|EAP71476.1| Hypothetical Protein RRSL_01311 [Ralstonia solanacearum UW551]	gi|83749042	21251.2	1	4	9	13	0.0323	0.296	AELDKLHTEIAK	K	L	0.997	52.7	47.9	0	7.66	0	1	1	0	2	1367.75	138228000	180	191
1259	Hypothetical Protein RRSL_01311 [Ralstonia solanacearum UW551], gi|83724305|gb|EAP71476.1| Hypothetical Protein RRSL_01311 [Ralstonia solanacearum UW551]	gi|83749042	21251.2	1	4	9	13	0.0323	0.296	ITQSTNPPLVFQADVWGTFNQLR	K	L	0.997	17.9	45.4	0	1.37	0	1	2	1	2	2632.35	191335000	42	64
1259	Hypothetical Protein RRSL_01311 [Ralstonia solanacearum UW551], gi|83724305|gb|EAP71476.1| Hypothetical Protein RRSL_01311 [Ralstonia solanacearum UW551]	gi|83749042	21251.2	1	4	9	13	0.0323	0.296	QLADAPQIK	K	A	0.997	44.5	48.2	0	4.82	0	3	0	0	2	983.552	122708000	171	179
1259	Hypothetical Protein RRSL_01311 [Ralstonia solanacearum UW551], gi|83724305|gb|EAP71476.1| Hypothetical Protein RRSL_01311 [Ralstonia solanacearum UW551]	gi|83749042	21251.2	1	4	9	13	0.0323	0.296	WHAVEHAVMTVEQR	R	V	0.997	21.6	47.7	0	3.09	0	2	2	0	2	1692.83	238892000	117	130
1260	Hypothetical Protein RRSL_01311 [Ralstonia solanacearum UW551], gi|83724305|gb|EAP71476.1| Hypothetical Protein RRSL_01311 [Ralstonia solanacearum UW551]	gi|83749042	21251.2	1	2	3	3	0.00833	0.189	ITQSTNPPLVFQADVWGTFNQLR	K	L	0.997	31.6	45.4	0	5.46	0	0	1	0	2	2632.35	95608000	42	64
1260	Hypothetical Protein RRSL_01311 [Ralstonia solanacearum UW551], gi|83724305|gb|EAP71476.1| Hypothetical Protein RRSL_01311 [Ralstonia solanacearum UW551]	gi|83749042	21251.2	1	2	3	3	0.00833	0.189	WHAVEHAVMTVEQR	R	V	0.997	20.9	47.3	0	3.29	0	0	2	0	2	1708.82	28967300	117	130
1279	Hypothetical Protein RRSL_01311 [Ralstonia solanacearum UW551], gi|83724305|gb|EAP71476.1| Hypothetical Protein RRSL_01311 [Ralstonia solanacearum UW551]	gi|83749042	21251.2	0.95	1	1	1	0.00246	0.0459	QLADAPQIK	K	A	0.997	39.5	48.2	0	3.14	0	1	0	0	2	983.552	11634700	171	179
1283	Hypothetical Protein RRSL_01311 [Ralstonia solanacearum UW551], gi|83724305|gb|EAP71476.1| Hypothetical Protein RRSL_01311 [Ralstonia solanacearum UW551]	gi|83749042	21251.2	0.98	1	1	1	0.00218	0.0459	QLADAPQIK	K	A	0.997	38.9	48.2	0	2.7	0	1	0	0	2	983.552	25112300	171	179
1288	Hypothetical Protein RRSL_01311 [Ralstonia solanacearum UW551], gi|83724305|gb|EAP71476.1| Hypothetical Protein RRSL_01311 [Ralstonia solanacearum UW551]	gi|83749042	21251.2	1	3	4	7	0.0164	0.179	AELDKLHTEIAK	K	L	0.989	16.2	47.9	0	2.74	0	0	2	0	2	1367.75	134692000	180	191
1288	Hypothetical Protein RRSL_01311 [Ralstonia solanacearum UW551], gi|83724305|gb|EAP71476.1| Hypothetical Protein RRSL_01311 [Ralstonia solanacearum UW551]	gi|83749042	21251.2	1	3	4	7	0.0164	0.179	QLADAPQIK	K	A	0.997	27.2	48.2	0	2.57	0	1	0	0	2	983.552	141672000	171	179
1288	Hypothetical Protein RRSL_01311 [Ralstonia solanacearum UW551], gi|83724305|gb|EAP71476.1| Hypothetical Protein RRSL_01311 [Ralstonia solanacearum UW551]	gi|83749042	21251.2	1	3	4	7	0.0164	0.179	WHAVEHAVMTVEQR	R	V	0.997	27.9	47.3	0	2.33	0	0	4	0	2	1708.82	131061000	117	130
1298	Hypothetical Protein RRSL_01311 [Ralstonia solanacearum UW551], gi|83724305|gb|EAP71476.1| Hypothetical Protein RRSL_01311 [Ralstonia solanacearum UW551]	gi|83749042	21251.2	1	3	3	5	0.0145	0.179	AELDKLHTEIAK	K	L	0.997	16.8	47.9	0	4.11	0	0	2	0	2	1367.75	13650700	180	191
1298	Hypothetical Protein RRSL_01311 [Ralstonia solanacearum UW551], gi|83724305|gb|EAP71476.1| Hypothetical Protein RRSL_01311 [Ralstonia solanacearum UW551]	gi|83749042	21251.2	1	3	3	5	0.0145	0.179	QLADAPQIK	K	A	0.997	30.2	48.2	0	3.66	0	2	0	0	2	983.552	176532000	171	179
1298	Hypothetical Protein RRSL_01311 [Ralstonia solanacearum UW551], gi|83724305|gb|EAP71476.1| Hypothetical Protein RRSL_01311 [Ralstonia solanacearum UW551]	gi|83749042	21251.2	1	3	3	5	0.0145	0.179	WHAVEHAVMTVEQR	R	V	0.997	25.3	47.4	0	2.15	0	0	1	0	2	1692.83	10093300	117	130
1254	Probable methyltransferase [Ralstonia solanacearum UW551], gi|83723901|gb|EAP71086.1| Probable methyltransferase [Ralstonia solanacearum UW551]	gi|83749421	23678.6	1	5	6	6	0.0153	0.248	DETGCEVWQQDFLR	R	L	0.997	61.6	47.7	0	4.22	0	1	0	0	2	1782.78	1421340	90	103
1254	Probable methyltransferase [Ralstonia solanacearum UW551], gi|83723901|gb|EAP71086.1| Probable methyltransferase [Ralstonia solanacearum UW551]	gi|83749421	23678.6	1	5	6	6	0.0153	0.248	EGTSNHDVTQNIDALLR	R	H	0.997	43.1	46.9	0	0.921	0	0	1	0	2	1882.93	32745800	28	44
1254	Probable methyltransferase [Ralstonia solanacearum UW551], gi|83723901|gb|EAP71086.1| Probable methyltransferase [Ralstonia solanacearum UW551]	gi|83749421	23678.6	1	5	6	6	0.0153	0.248	EQQPWLASVWR	R	K	0.997	0	0	0	3.68	0	1	0	0	2	1399.71	9392260	196	206
1254	Probable methyltransferase [Ralstonia solanacearum UW551], gi|83723901|gb|EAP71086.1| Probable methyltransferase [Ralstonia solanacearum UW551]	gi|83749421	23678.6	1	5	6	6	0.0153	0.248	MNLTVGELER	-	I	0.997	28.9	48.6	0	4	0	2	0	0	2	1177.59	86564800	1	10
1254	Probable methyltransferase [Ralstonia solanacearum UW551], gi|83723901|gb|EAP71086.1| Probable methyltransferase [Ralstonia solanacearum UW551]	gi|83749421	23678.6	1	5	6	6	0.0153	0.248	NLTVGELER	M	I	0.997	35.6	49.5	0	2.09	0	1	0	0	2	1030.55	11306900	2	10
1417	PUTATIVE DNA PROTECTION DURING STARVATION OR OXYDATIVE STRESS TRANSCRIPTION REGULATOR PROTEIN [Ralstonia solanacearum GMI1000], gi|17429709|emb|CAD16394.1| putative dna protection during starvation or oxydative stress transcription regulator protein [Ralstonia solanacearum]	gi|17547406	18376.7	1	3	4	4	0.0488	0.229	AADEPTADLLTQR	K	M	0.997	75.3	55.2	0	17.7	0	1	0	0	2	1400.7	47.4386	138	150
1417	PUTATIVE DNA PROTECTION DURING STARVATION OR OXYDATIVE STRESS TRANSCRIPTION REGULATOR PROTEIN [Ralstonia solanacearum GMI1000], gi|17429709|emb|CAD16394.1| putative dna protection during starvation or oxydative stress transcription regulator protein [Ralstonia solanacearum]	gi|17547406	18376.7	1	3	4	4	0.0488	0.229	ALGYPAPGSYSEFAR	R	L	0.997	56.2	55.1	0	5.28	0	1	0	0	2	1585.76	30.8649	83	97
1417	PUTATIVE DNA PROTECTION DURING STARVATION OR OXYDATIVE STRESS TRANSCRIPTION REGULATOR PROTEIN [Ralstonia solanacearum GMI1000], gi|17429709|emb|CAD16394.1| putative dna protection during starvation or oxydative stress transcription regulator protein [Ralstonia solanacearum]	gi|17547406	18376.7	1	3	4	4	0.0488	0.229	GVPAAEDMIR	K	E	0.997	68.1	55.6	0	5.7	0	2	0	0	2	1074.53	50.7698	106	115
1431	PUTATIVE DNA PROTECTION DURING STARVATION OR OXYDATIVE STRESS TRANSCRIPTION REGULATOR PROTEIN [Ralstonia solanacearum GMI1000], gi|17429709|emb|CAD16394.1| putative dna protection during starvation or oxydative stress transcription regulator protein [Ralstonia solanacearum]	gi|17547406	18376.7	1	5	6	6	0.0732	0.343	AADEPTADLLTQR	K	M	0.997	50.1	55.2	0	3.52	0	1	0	0	2	1400.7	3.002	138	150
1431	PUTATIVE DNA PROTECTION DURING STARVATION OR OXYDATIVE STRESS TRANSCRIPTION REGULATOR PROTEIN [Ralstonia solanacearum GMI1000], gi|17429709|emb|CAD16394.1| putative dna protection during starvation or oxydative stress transcription regulator protein [Ralstonia solanacearum]	gi|17547406	18376.7	1	5	6	6	0.0732	0.343	ALGYPAPGSYSEFAR	R	L	0.997	60.2	55.1	0	3.85	0	1	0	0	2	1585.76	10.0612	83	97
1431	PUTATIVE DNA PROTECTION DURING STARVATION OR OXYDATIVE STRESS TRANSCRIPTION REGULATOR PROTEIN [Ralstonia solanacearum GMI1000], gi|17429709|emb|CAD16394.1| putative dna protection during starvation or oxydative stress transcription regulator protein [Ralstonia solanacearum]	gi|17547406	18376.7	1	5	6	6	0.0732	0.343	GVPAAEDMIR	K	E	0.997	62.7	55.6	0	2.7	0	2	0	0	2	1074.53	11.1207	106	115
1431	PUTATIVE DNA PROTECTION DURING STARVATION OR OXYDATIVE STRESS TRANSCRIPTION REGULATOR PROTEIN [Ralstonia solanacearum GMI1000], gi|17429709|emb|CAD16394.1| putative dna protection during starvation or oxydative stress transcription regulator protein [Ralstonia solanacearum]	gi|17547406	18376.7	1	5	6	6	0.0732	0.343	LLADTYSLYLK	R	T	0.997	34.5	54.9	0	2.72	0	1	0	0	2	1299.72	1.4007	33	43
1431	PUTATIVE DNA PROTECTION DURING STARVATION OR OXYDATIVE STRESS TRANSCRIPTION REGULATOR PROTEIN [Ralstonia solanacearum GMI1000], gi|17429709|emb|CAD16394.1| putative dna protection during starvation or oxydative stress transcription regulator protein [Ralstonia solanacearum]	gi|17547406	18376.7	1	5	6	6	0.0732	0.343	SLFPDVDK	R	A	0.996	35	55.4	0	1.49	0	1	0	0	2	920.472	5.636	130	137
1330	granule-associated protein [Ralstonia solanacearum UW551], gi|83726144|gb|EAP73279.1| granule-associated protein [Ralstonia solanacearum UW551]	gi|83747169	18673.9	1	2	2	2	0.0476	0.162	LSELQFQTVR	K	A	0.997	61.6	55.2	0	2.92	0	1	0	0	2	1220.66	5.0082	32	41
1330	granule-associated protein [Ralstonia solanacearum UW551], gi|83726144|gb|EAP73279.1| granule-associated protein [Ralstonia solanacearum UW551]	gi|83747169	18673.9	1	2	2	2	0.0476	0.162	SLHELTELQSESAQPTEK	R	L	0.997	51.9	54.5	0	1.96	0	0	1	0	2	2026.99	13.2727	59	76
1361	granule-associated protein [Ralstonia solanacearum UW551], gi|83726144|gb|EAP73279.1| granule-associated protein [Ralstonia solanacearum UW551]	gi|83747169	18673.9	1	4	4	4	0.0494	0.306	IALAWVDDYAK	R	Q	0.997	82	55.1	0	3.29	0	1	0	0	2	1264.66	13.3052	109	119
1361	granule-associated protein [Ralstonia solanacearum UW551], gi|83726144|gb|EAP73279.1| granule-associated protein [Ralstonia solanacearum UW551]	gi|83747169	18673.9	1	4	4	4	0.0494	0.306	LSELQFQTVR	K	A	0.997	59.1	55.2	0	3.11	0	1	0	0	2	1220.66	32.3916	32	41
1361	granule-associated protein [Ralstonia solanacearum UW551], gi|83726144|gb|EAP73279.1| granule-associated protein [Ralstonia solanacearum UW551]	gi|83747169	18673.9	1	4	4	4	0.0494	0.306	QAVPGSEPAISFMR	K	S	0.969	38.2	54.9	0	0.77	0	1	0	0	2	1505.74	7.7161	120	133
1361	granule-associated protein [Ralstonia solanacearum UW551], gi|83726144|gb|EAP73279.1| granule-associated protein [Ralstonia solanacearum UW551]	gi|83747169	18673.9	1	4	4	4	0.0494	0.306	SLHELTELQSESAQPTEK	R	L	0.997	55.7	54.5	0	3.62	0	0	1	0	2	2026.99	9.0915	59	76
1369	granule-associated protein [Ralstonia solanacearum UW551], gi|83726144|gb|EAP73279.1| granule-associated protein [Ralstonia solanacearum UW551]	gi|83747169	18673.9	1	2	2	2	0.0278	0.185	QAVPGSEPAISFMR	K	S	0.997	44.7	54.9	0	2.48	0	1	0	0	2	1505.74	7.732	120	133
1369	granule-associated protein [Ralstonia solanacearum UW551], gi|83726144|gb|EAP73279.1| granule-associated protein [Ralstonia solanacearum UW551]	gi|83747169	18673.9	1	2	2	2	0.0278	0.185	SLHELTELQSESAQPTEK	R	L	0.997	64.9	54.5	0	6.59	0	0	1	0	2	2026.99	60.286	59	76
1369	Hypothetical Protein RRSL_01735 [Ralstonia solanacearum UW551], gi|83725191|gb|EAP72341.1| Hypothetical Protein RRSL_01735 [Ralstonia solanacearum UW551]	gi|83748109	18454.4	0.987	1	1	1	0.0139	0.102	SAGGQGGNSQGAWSLTK	K	N	0.997	88.1	55.1	0	5.38	0	1	0	0	2	1605.76	50.5378	144	160
1424	Hypothetical Protein RRSL_01735 [Ralstonia solanacearum UW551], gi|83725191|gb|EAP72341.1| Hypothetical Protein RRSL_01735 [Ralstonia solanacearum UW551]	gi|83748109	18454.4	1	2	3	3	0.0411	0.198	DWIEVNSWSQSIVQPR	K	S	0.997	59.8	54.5	0	4.74	0	0	1	0	2	1943.96	24.8913	24	39
1424	Hypothetical Protein RRSL_01735 [Ralstonia solanacearum UW551], gi|83725191|gb|EAP72341.1| Hypothetical Protein RRSL_01735 [Ralstonia solanacearum UW551]	gi|83748109	18454.4	1	2	3	3	0.0411	0.198	SAGGQGGNSQGAWSLTK	K	N	0.997	55.9	55	0	3.74	0	1	1	0	2	1605.76	215.818	144	160
1431	Hypothetical Protein RRSL_01735 [Ralstonia solanacearum UW551], gi|83725191|gb|EAP72341.1| Hypothetical Protein RRSL_01735 [Ralstonia solanacearum UW551]	gi|83748109	18454.4	1	2	2	2	0.0244	0.162	SAGGQGGNSQGAWSLTK	K	N	0.997	88.1	54.8	0	5.55	0	1	0	0	2	1605.76	12.5494	144	160
1431	Hypothetical Protein RRSL_01735 [Ralstonia solanacearum UW551], gi|83725191|gb|EAP72341.1| Hypothetical Protein RRSL_01735 [Ralstonia solanacearum UW551]	gi|83748109	18454.4	1	2	2	2	0.0244	0.162	SWSQSIVQPR	N	S	0.967	0	0	0	4.16	0	1	0	0	2	1187.62	3.3069	30	39
1230	putative pyruvate dehydrogenase e1 component oxidoreductase protein [Ralstonia pickettii 12J], gi|121301144|gb|EAX42118.1| putative pyruvate dehydrogenase e1 component oxidoreductase protein [Ralstonia pickettii 12J]	gi|17546319,gi|83745856	100703	0.995	1	1	1	0.0145	0.0123	GPVIASTDYVR	R	T	0.997	51.8	55.3	0	0.959	0	1	0	0	2	1177.62	0.652	806	816
1411	PUTATIVE DNA PROTECTION DURING STARVATION OR OXYDATIVE STRESS TRANSCRIPTION REGULATOR PROTEIN [Ralstonia solanacearum GMI1000], gi|17429709|emb|CAD16394.1| putative dna protection during starvation or oxydative stress transcription regulator protein [Ralstonia solanacearum]	gi|17547406	18376.7	1	2	2	2	0.02	0.139	AADEPTADLLTQR	K	M	0.997	87.1	55.2	0	4.92	0	0	1	0	2	1400.7	1.745	138	150
1411	PUTATIVE DNA PROTECTION DURING STARVATION OR OXYDATIVE STRESS TRANSCRIPTION REGULATOR PROTEIN [Ralstonia solanacearum GMI1000], gi|17429709|emb|CAD16394.1| putative dna protection during starvation or oxydative stress transcription regulator protein [Ralstonia solanacearum]	gi|17547406	18376.7	1	2	2	2	0.02	0.139	GVPAAEDMIR	K	E	0.997	45.5	55.4	0	2.18	0	1	0	0	2	1058.53	5.3845	106	115
1418	PUTATIVE DNA PROTECTION DURING STARVATION OR OXYDATIVE STRESS TRANSCRIPTION REGULATOR PROTEIN [Ralstonia solanacearum GMI1000], gi|17429709|emb|CAD16394.1| putative dna protection during starvation or oxydative stress transcription regulator protein [Ralstonia solanacearum]	gi|17547406	18376.7	1	11	13	23	0.0468	0.578	AADEPTADLLTQR	K	M	0.997	68.4	55.2	0	7.09	0	2	0	0	2	1400.7	213.743	138	150
1418	PUTATIVE DNA PROTECTION DURING STARVATION OR OXYDATIVE STRESS TRANSCRIPTION REGULATOR PROTEIN [Ralstonia solanacearum GMI1000], gi|17429709|emb|CAD16394.1| putative dna protection during starvation or oxydative stress transcription regulator protein [Ralstonia solanacearum]	gi|17547406	18376.7	1	11	13	23	0.0468	0.578	ALGYPAPGSYSEFAR	R	L	0.997	41.2	55.1	0	3.02	0	4	0	0	2	1585.76	601.794	83	97
1418	PUTATIVE DNA PROTECTION DURING STARVATION OR OXYDATIVE STRESS TRANSCRIPTION REGULATOR PROTEIN [Ralstonia solanacearum GMI1000], gi|17429709|emb|CAD16394.1| putative dna protection during starvation or oxydative stress transcription regulator protein [Ralstonia solanacearum]	gi|17547406	18376.7	1	11	13	23	0.0468	0.578	ELVAGHESVTR	R	T	0.948	0	0	0	5.03	0	1	0	0	2	1179.61	7.412	116	126
1418	PUTATIVE DNA PROTECTION DURING STARVATION OR OXYDATIVE STRESS TRANSCRIPTION REGULATOR PROTEIN [Ralstonia solanacearum GMI1000], gi|17429709|emb|CAD16394.1| putative dna protection during starvation or oxydative stress transcription regulator protein [Ralstonia solanacearum]	gi|17547406	18376.7	1	11	13	23	0.0468	0.578	GVPAAEDMIR	K	E	0.997	53.9	55.6	0	3.07	0	6	0	0	2	1074.53	1201.21	106	115
1418	PUTATIVE DNA PROTECTION DURING STARVATION OR OXYDATIVE STRESS TRANSCRIPTION REGULATOR PROTEIN [Ralstonia solanacearum GMI1000], gi|17429709|emb|CAD16394.1| putative dna protection during starvation or oxydative stress transcription regulator protein [Ralstonia solanacearum]	gi|17547406	18376.7	1	11	13	23	0.0468	0.578	KNGGAAAAAQINIGIAEK	K	D	0.997	53.8	54.8	0	7.49	0	0	1	0	2	1697.92	6.7626	4	21
1418	PUTATIVE DNA PROTECTION DURING STARVATION OR OXYDATIVE STRESS TRANSCRIPTION REGULATOR PROTEIN [Ralstonia solanacearum GMI1000], gi|17429709|emb|CAD16394.1| putative dna protection during starvation or oxydative stress transcription regulator protein [Ralstonia solanacearum]	gi|17547406	18376.7	1	11	13	23	0.0468	0.578	LLADTYSLYLK	R	T	0.997	71.6	54.9	0	3.17	0	1	0	0	2	1299.72	418.194	33	43
1418	PUTATIVE DNA PROTECTION DURING STARVATION OR OXYDATIVE STRESS TRANSCRIPTION REGULATOR PROTEIN [Ralstonia solanacearum GMI1000], gi|17429709|emb|CAD16394.1| putative dna protection during starvation or oxydative stress transcription regulator protein [Ralstonia solanacearum]	gi|17547406	18376.7	1	11	13	23	0.0468	0.578	LSSIPEAK	R	G	0.997	40.3	56	0	1.85	0	3	0	0	2	844.477	725.644	98	105
1418	PUTATIVE DNA PROTECTION DURING STARVATION OR OXYDATIVE STRESS TRANSCRIPTION REGULATOR PROTEIN [Ralstonia solanacearum GMI1000], gi|17429709|emb|CAD16394.1| putative dna protection during starvation or oxydative stress transcription regulator protein [Ralstonia solanacearum]	gi|17547406	18376.7	1	11	13	23	0.0468	0.578	NGGAAAAAQINIGIAEK	K	D	0.997	44.5	54.9	0	5.89	0	0	2	0	2	1569.82	4.7276	5	21
1418	PUTATIVE DNA PROTECTION DURING STARVATION OR OXYDATIVE STRESS TRANSCRIPTION REGULATOR PROTEIN [Ralstonia solanacearum GMI1000], gi|17429709|emb|CAD16394.1| putative dna protection during starvation or oxydative stress transcription regulator protein [Ralstonia solanacearum]	gi|17547406	18376.7	1	11	13	23	0.0468	0.578	NGGAAAAAQINIGIAEKDR	K	K	0.996	37	54.5	0	1.72	0	0	1	0	2	1840.95	1.1539	5	23
1418	PUTATIVE DNA PROTECTION DURING STARVATION OR OXYDATIVE STRESS TRANSCRIPTION REGULATOR PROTEIN [Ralstonia solanacearum GMI1000], gi|17429709|emb|CAD16394.1| putative dna protection during starvation or oxydative stress transcription regulator protein [Ralstonia solanacearum]	gi|17547406	18376.7	1	11	13	23	0.0468	0.578	SLFPDVDK	R	A	0.997	44.8	55.4	0	2.37	0	1	0	0	2	920.472	284.86	130	137
1418	PUTATIVE DNA PROTECTION DURING STARVATION OR OXYDATIVE STRESS TRANSCRIPTION REGULATOR PROTEIN [Ralstonia solanacearum GMI1000], gi|17429709|emb|CAD16394.1| putative dna protection during starvation or oxydative stress transcription regulator protein [Ralstonia solanacearum]	gi|17547406	18376.7	1	11	13	23	0.0468	0.578	SLFPDVDKAADEPTADLLTQR	R	M	0.997	73.3	54.2	0	6.37	0	0	1	0	2	2302.16	18.495	130	150
1508	PUTATIVE DNA PROTECTION DURING STARVATION OR OXYDATIVE STRESS TRANSCRIPTION REGULATOR PROTEIN [Ralstonia solanacearum GMI1000], gi|17429709|emb|CAD16394.1| putative dna protection during starvation or oxydative stress transcription regulator protein [Ralstonia solanacearum]	gi|17547406	18376.7	1	2	2	2	0.00909	0.187	AADEPTADLLTQR	K	M	0.997	43.2	55.2	0	2.16	0	1	0	0	2	1400.7	0.4156	138	150
1508	PUTATIVE DNA PROTECTION DURING STARVATION OR OXYDATIVE STRESS TRANSCRIPTION REGULATOR PROTEIN [Ralstonia solanacearum GMI1000], gi|17429709|emb|CAD16394.1| putative dna protection during starvation or oxydative stress transcription regulator protein [Ralstonia solanacearum]	gi|17547406	18376.7	1	2	2	2	0.00909	0.187	KNGGAAAAAQINIGIAEK	K	D	0.997	42	54.8	0	5.28	0	0	1	0	2	1697.92	1.1637	4	21
598	NADH-quinone oxidoreductase chain F [Ralstonia solanacearum UW551], gi|83727052|gb|EAP74177.1| NADH-quinone oxidoreductase chain F [Ralstonia solanacearum UW551]	gi|83746302	47398.9	1	4	4	4	0.025	0.0951	EGTGWLYR	R	V	0.993	43	54.5	0	1.68	0	1	0	0	2	981.479	3.6363	357	364
598	NADH-quinone oxidoreductase chain F [Ralstonia solanacearum UW551], gi|83727052|gb|EAP74177.1| NADH-quinone oxidoreductase chain F [Ralstonia solanacearum UW551]	gi|83746302	47398.9	1	4	4	4	0.025	0.0951	IFEQALEEAR	K	A	0.997	70.8	55.5	0	2.03	0	1	0	0	2	1205.62	1.46	140	149
598	NADH-quinone oxidoreductase chain F [Ralstonia solanacearum UW551], gi|83727052|gb|EAP74177.1| NADH-quinone oxidoreductase chain F [Ralstonia solanacearum UW551]	gi|83746302	47398.9	1	4	4	4	0.025	0.0951	LLELAGGMR	K	G	0.997	55.3	55.9	0	2.34	0	1	0	0	2	959.534	5.4875	271	279
598	NADH-quinone oxidoreductase chain F [Ralstonia solanacearum UW551], gi|83727052|gb|EAP74177.1| NADH-quinone oxidoreductase chain F [Ralstonia solanacearum UW551]	gi|83746302	47398.9	1	4	4	4	0.025	0.0951	TICALGDAAAMPVR	R	G	0.997	65.1	55.1	0	2.59	0	1	0	0	2	1445.72	0.6536	393	406
598	Sulfate adenylyltransferase subunit 1 [Ralstonia solanacearum UW551], gi|83726637|gb|EAP73766.1| Sulfate adenylyltransferase subunit 1 [Ralstonia solanacearum UW551]	gi|83746684	47710.8	1	3	3	3	0.0188	0.103	AVLTDQLQALANAK	K	N	0.988	42.1	54.9	0	1.38	0	0	1	0	2	1455.82	1.1792	36	49
598	Sulfate adenylyltransferase subunit 1 [Ralstonia solanacearum UW551], gi|83726637|gb|EAP73766.1| Sulfate adenylyltransferase subunit 1 [Ralstonia solanacearum UW551]	gi|83746684	47710.8	1	3	3	3	0.0188	0.103	FITAGSVDDGK	R	S	0.997	60	54.5	0	2.08	0	1	0	0	2	1109.55	2.773	13	23
598	Sulfate adenylyltransferase subunit 1 [Ralstonia solanacearum UW551], gi|83726637|gb|EAP73766.1| Sulfate adenylyltransferase subunit 1 [Ralstonia solanacearum UW551]	gi|83746684	47710.8	1	3	3	3	0.0188	0.103	TAYDALAAQLGLQDHGHAVR	R	Y	0.997	40.5	54.3	0	4.55	0	0	0	1	2	2107.07	1.5474	175	194
550	Catalase [Ralstonia solanacearum UW551], gi|83725307|gb|EAP72455.1| Catalase [Ralstonia solanacearum UW551]	gi|83748005	56465.6	1	8	8	8	0.143	0.204	EMDGNSVHAYK	R	F	0.989	36.8	55	0	1.96	0	0	1	0	2	1250.55	1.9563	211	221
550	Catalase [Ralstonia solanacearum UW551], gi|83725307|gb|EAP72455.1| Catalase [Ralstonia solanacearum UW551]	gi|83748005	56465.6	1	8	8	8	0.143	0.204	EQANLVSNLAGDLGQVK	K	D	0.969	35.5	54.7	0	1	0	0	1	0	2	1755.92	1.3463	450	466
550	Catalase [Ralstonia solanacearum UW551], gi|83725307|gb|EAP72455.1| Catalase [Ralstonia solanacearum UW551]	gi|83748005	56465.6	1	8	8	8	0.143	0.204	FDFDPLDATK	K	V	0.997	52.6	54.7	0	3.64	0	1	0	0	2	1168.55	8.6206	292	301
550	Catalase [Ralstonia solanacearum UW551], gi|83725307|gb|EAP72455.1| Catalase [Ralstonia solanacearum UW551]	gi|83748005	56465.6	1	8	8	8	0.143	0.204	KGSVNYQPSAHADLSDAATVK	R	Y	0.997	64.5	53.7	0	5.82	0	0	0	1	2	2159.07	8.0907	395	415
550	Catalase [Ralstonia solanacearum UW551], gi|83725307|gb|EAP72455.1| Catalase [Ralstonia solanacearum UW551]	gi|83748005	56465.6	1	8	8	8	0.143	0.204	VFTPGEETPVFVR	K	F	0.997	50.6	55	0	0.796	0	1	0	0	2	1477.77	0.9705	100	112
550	Catalase [Ralstonia solanacearum UW551], gi|83725307|gb|EAP72455.1| Catalase [Ralstonia solanacearum UW551]	gi|83748005	56465.6	1	8	8	8	0.143	0.204	VWPDVPEVK	K	V	0.97	35	54.5	0	1.14	0	1	0	0	2	1068.57	1.0629	302	310
550	Catalase [Ralstonia solanacearum UW551], gi|83725307|gb|EAP72455.1| Catalase [Ralstonia solanacearum UW551]	gi|83748005	56465.6	1	8	8	8	0.143	0.204	YSQMPVSGTTQQQR	K	I	0.997	44.1	54.3	0	2.2	0	0	1	0	2	1626.75	1.2281	416	429
550	Catalase [Ralstonia solanacearum UW551], gi|83725307|gb|EAP72455.1| Catalase [Ralstonia solanacearum UW551]	gi|83748005	56465.6	1	8	8	8	0.143	0.204	YTMLSYFQK	K	A	0.997	48.8	54.6	0	0.745	0	1	0	0	2	1180.57	2.219	472	480
552	Catalase [Ralstonia solanacearum UW551], gi|83725307|gb|EAP72455.1| Catalase [Ralstonia solanacearum UW551]	gi|83748005	56465.6	1	8	8	9	0.0865	0.204	EMDGNSVHAYK	R	F	0.997	44.8	55.1	0	1.25	0	0	1	0	2	1250.55	2.0252	211	221
552	Catalase [Ralstonia solanacearum UW551], gi|83725307|gb|EAP72455.1| Catalase [Ralstonia solanacearum UW551]	gi|83748005	56465.6	1	8	8	9	0.0865	0.204	EQANLVSNLAGDLGQVK	K	D	0.997	49.8	54.7	0	1.57	0	0	1	0	2	1755.92	2.7236	450	466
552	Catalase [Ralstonia solanacearum UW551], gi|83725307|gb|EAP72455.1| Catalase [Ralstonia solanacearum UW551]	gi|83748005	56465.6	1	8	8	9	0.0865	0.204	IFSYADTQLYR	R	V	0.997	70.1	55.1	0	2.66	0	1	0	0	2	1376.68	3.3519	353	363
552	Catalase [Ralstonia solanacearum UW551], gi|83725307|gb|EAP72455.1| Catalase [Ralstonia solanacearum UW551]	gi|83748005	56465.6	1	8	8	9	0.0865	0.204	KGSVNYQPSAHADLSDAATVK	R	Y	0.996	39.7	54.2	0	2.74	0	0	0	1	2	2159.07	4.115	395	415
552	Catalase [Ralstonia solanacearum UW551], gi|83725307|gb|EAP72455.1| Catalase [Ralstonia solanacearum UW551]	gi|83748005	56465.6	1	8	8	9	0.0865	0.204	VFTPGEETPVFVR	K	F	0.997	65.1	53.8	0	8.8	0	2	0	0	2	1477.77	4.8612	100	112
552	Catalase [Ralstonia solanacearum UW551], gi|83725307|gb|EAP72455.1| Catalase [Ralstonia solanacearum UW551]	gi|83748005	56465.6	1	8	8	9	0.0865	0.204	VGTMTLNK	K	N	0.997	61.9	55.2	0	1.92	0	1	0	0	2	863.466	1.3543	311	318
552	Catalase [Ralstonia solanacearum UW551], gi|83725307|gb|EAP72455.1| Catalase [Ralstonia solanacearum UW551]	gi|83748005	56465.6	1	8	8	9	0.0865	0.204	YSQMPVSGTTQQQR	K	I	0.97	36	54.7	0	3.12	0	0	1	0	2	1610.76	5.7716	416	429
552	Catalase [Ralstonia solanacearum UW551], gi|83725307|gb|EAP72455.1| Catalase [Ralstonia solanacearum UW551]	gi|83748005	56465.6	1	8	8	9	0.0865	0.204	YTMLSYFQK	K	A	0.972	39.2	54.6	0	0.77	0	1	0	0	2	1180.57	1.3956	472	480
598	Catalase [Ralstonia solanacearum UW551], gi|83725307|gb|EAP72455.1| Catalase [Ralstonia solanacearum UW551]	gi|83748005	56465.6	1	9	9	9	0.0562	0.23	EQANLVSNLAGDLGQVK	K	D	0.997	66.8	54.7	0	1.59	0	0	1	0	2	1755.92	5.3108	450	466
598	Catalase [Ralstonia solanacearum UW551], gi|83725307|gb|EAP72455.1| Catalase [Ralstonia solanacearum UW551]	gi|83748005	56465.6	1	9	9	9	0.0562	0.23	FDFDPLDATK	K	V	0.997	53.2	54.7	0	3.28	0	1	0	0	2	1168.55	9.1166	292	301
598	Catalase [Ralstonia solanacearum UW551], gi|83725307|gb|EAP72455.1| Catalase [Ralstonia solanacearum UW551]	gi|83748005	56465.6	1	9	9	9	0.0562	0.23	FSSVIHSGHSPETLR	R	D	0.997	44.8	54.8	0	2.17	0	0	0	1	2	1653.83	1.8731	113	127
598	Catalase [Ralstonia solanacearum UW551], gi|83725307|gb|EAP72455.1| Catalase [Ralstonia solanacearum UW551]	gi|83748005	56465.6	1	9	9	9	0.0562	0.23	IFSYADTQLYR	R	V	0.997	69.4	55.1	0	2.37	0	1	0	0	2	1376.68	2.0778	353	363
598	Catalase [Ralstonia solanacearum UW551], gi|83725307|gb|EAP72455.1| Catalase [Ralstonia solanacearum UW551]	gi|83748005	56465.6	1	9	9	9	0.0562	0.23	KGSVNYQPSAHADLSDAATVK	R	Y	0.99	41.4	54.2	0	1.68	0	0	0	1	2	2159.07	1.095	395	415
598	Catalase [Ralstonia solanacearum UW551], gi|83725307|gb|EAP72455.1| Catalase [Ralstonia solanacearum UW551]	gi|83748005	56465.6	1	9	9	9	0.0562	0.23	VGTMTLNK	K	N	0.995	53.6	55.2	0	0.854	0	1	0	0	2	863.466	1.2509	311	318
598	Catalase [Ralstonia solanacearum UW551], gi|83725307|gb|EAP72455.1| Catalase [Ralstonia solanacearum UW551]	gi|83748005	56465.6	1	9	9	9	0.0562	0.23	VYTDYGTPASYR	R	E	0.997	47.4	54.9	0	2.32	0	1	0	0	2	1392.64	7.0376	199	210
598	Catalase [Ralstonia solanacearum UW551], gi|83725307|gb|EAP72455.1| Catalase [Ralstonia solanacearum UW551]	gi|83748005	56465.6	1	9	9	9	0.0562	0.23	YSQMPVSGTTQQQR	K	I	0.992	39.5	54.8	0	5.04	0	1	0	0	2	1610.76	1.1347	416	429
598	Catalase [Ralstonia solanacearum UW551], gi|83725307|gb|EAP72455.1| Catalase [Ralstonia solanacearum UW551]	gi|83748005	56465.6	1	9	9	9	0.0562	0.23	YTMLSYFQK	K	A	0.992	48.2	54.6	0	0.77	0	1	0	0	2	1180.57	1.8944	472	480
598	LeuC [Ralstonia solanacearum UW551], gi|83725273|gb|EAP72422.1| LeuC [Ralstonia solanacearum UW551]	gi|83748087	50871.4	1	3	3	6	0.0375	0.139	AAAWVVQK	R	L	0.997	60.5	55.5	0	2.24	0	1	0	0	2	872.499	1.3553	357	364
598	LeuC [Ralstonia solanacearum UW551], gi|83725273|gb|EAP72422.1| LeuC [Ralstonia solanacearum UW551]	gi|83748087	50871.4	1	3	3	6	0.0375	0.139	AAGFEWR	K	E	0.997	54.4	55.2	0	1.42	0	1	0	0	2	836.405	1.5512	400	406
598	LeuC [Ralstonia solanacearum UW551], gi|83725273|gb|EAP72422.1| LeuC [Ralstonia solanacearum UW551]	gi|83748087	50871.4	1	3	3	6	0.0375	0.139	EGLDQIFK	R	A	0.996	47	55.3	0	2.02	0	1	0	0	2	949.499	2.3972	392	399
598	LeuC [Ralstonia solanacearum UW551], gi|83725273|gb|EAP72422.1| LeuC [Ralstonia solanacearum UW551]	gi|83748087	50871.4	1	3	3	6	0.0375	0.139	ISANLAVSDHNVPTTDR	R	S	0.997	51.5	54.9	0	3.85	0	0	1	0	2	1809.91	2.2976	54	70
598	LeuC [Ralstonia solanacearum UW551], gi|83725273|gb|EAP72422.1| LeuC [Ralstonia solanacearum UW551]	gi|83748087	50871.4	1	3	3	6	0.0375	0.139	LAMVVPGSGLVK	K	E	0.997	44.4	54.9	0	2.19	0	1	0	0	2	1170.69	2.0549	375	386
598	LeuC [Ralstonia solanacearum UW551], gi|83725273|gb|EAP72422.1| LeuC [Ralstonia solanacearum UW551]	gi|83748087	50871.4	1	3	3	6	0.0375	0.139	MTVCNMAIEAGAR	R	A	0.997	59.5	54.7	0	1.41	0	1	0	0	2	1423.65	0.5231	217	229
599	LeuC [Ralstonia solanacearum UW551], gi|83725273|gb|EAP72422.1| LeuC [Ralstonia solanacearum UW551]	gi|83748087	50871.4	1	5	5	7	0.0307	0.194	AAAWVVQK	R	L	0.989	47.2	55.5	0	0.796	0	1	0	0	2	872.499	1.1548	357	364
599	LeuC [Ralstonia solanacearum UW551], gi|83725273|gb|EAP72422.1| LeuC [Ralstonia solanacearum UW551]	gi|83748087	50871.4	1	5	5	7	0.0307	0.194	ALEYMALQPNVAISDIR	R	I	0.997	52.2	54.6	0	7.14	0	0	1	0	2	1903.99	4.0379	322	338
599	LeuC [Ralstonia solanacearum UW551], gi|83725273|gb|EAP72422.1| LeuC [Ralstonia solanacearum UW551]	gi|83748087	50871.4	1	5	5	7	0.0307	0.194	DIVLAIIGK	K	I	0.997	44.8	54.4	0	2.8	0	1	0	0	2	941.603	2.3747	182	190
599	LeuC [Ralstonia solanacearum UW551], gi|83725273|gb|EAP72422.1| LeuC [Ralstonia solanacearum UW551]	gi|83748087	50871.4	1	5	5	7	0.0307	0.194	EGLDQIFK	R	A	0.997	59.5	55.3	0	2.21	0	1	0	0	2	949.499	12.9018	392	399
599	LeuC [Ralstonia solanacearum UW551], gi|83725273|gb|EAP72422.1| LeuC [Ralstonia solanacearum UW551]	gi|83748087	50871.4	1	5	5	7	0.0307	0.194	IGTAGGTGYAMEFGGSAIR	K	A	0.997	51	54.7	0	4.23	0	0	1	0	2	1815.87	2.7851	191	209
599	LeuC [Ralstonia solanacearum UW551], gi|83725273|gb|EAP72422.1| LeuC [Ralstonia solanacearum UW551]	gi|83748087	50871.4	1	5	5	7	0.0307	0.194	ISANLAVSDHNVPTTDR	R	S	0.991	40.4	54.9	0	5.43	0	0	1	0	2	1809.91	1.5453	54	70
599	LeuC [Ralstonia solanacearum UW551], gi|83725273|gb|EAP72422.1| LeuC [Ralstonia solanacearum UW551]	gi|83748087	50871.4	1	5	5	7	0.0307	0.194	MTVCNMAIEAGAR	R	A	0.997	62.2	54.6	0	2.03	0	1	0	0	2	1423.65	0.9842	217	229
1411	Hypothetical Protein RRSL_01735 [Ralstonia solanacearum UW551], gi|83725191|gb|EAP72341.1| Hypothetical Protein RRSL_01735 [Ralstonia solanacearum UW551]	gi|83748109	18454.4	1	2	2	2	0.02	0.144	MKDIYVK	-	F	0.997	51.3	54.4	0	1.22	0	1	0	0	2	896.491	0.6882	1	7
1411	Hypothetical Protein RRSL_01735 [Ralstonia solanacearum UW551], gi|83725191|gb|EAP72341.1| Hypothetical Protein RRSL_01735 [Ralstonia solanacearum UW551]	gi|83748109	18454.4	1	2	2	2	0.02	0.144	SAGGQGGNSQGAWSLTK	K	N	0.997	42.3	54.9	0	4.01	0	1	0	0	2	1606.75	1.6247	144	160
1418	Hypothetical Protein RRSL_01735 [Ralstonia solanacearum UW551], gi|83725191|gb|EAP72341.1| Hypothetical Protein RRSL_01735 [Ralstonia solanacearum UW551]	gi|83748109	18454.4	1	5	6	8	0.0163	0.275	DHKDWIEVNSWSQSIVQPR	K	S	0.974	34.3	54.3	0	2.41	0	0	0	1	2	2324.14	8.1032	21	39
1418	Hypothetical Protein RRSL_01735 [Ralstonia solanacearum UW551], gi|83725191|gb|EAP72341.1| Hypothetical Protein RRSL_01735 [Ralstonia solanacearum UW551]	gi|83748109	18454.4	1	5	6	8	0.0163	0.275	DWIEVNSWSQSIVQPR	K	S	0.997	45.6	54.5	0	7.17	0	0	2	0	2	1944.95	2.4689	24	39
1418	Hypothetical Protein RRSL_01735 [Ralstonia solanacearum UW551], gi|83725191|gb|EAP72341.1| Hypothetical Protein RRSL_01735 [Ralstonia solanacearum UW551]	gi|83748109	18454.4	1	5	6	8	0.0163	0.275	MKDIYVK	-	F	0.997	45.7	54.4	0	2.26	0	1	0	0	2	896.491	11.3485	1	7
1418	Hypothetical Protein RRSL_01735 [Ralstonia solanacearum UW551], gi|83725191|gb|EAP72341.1| Hypothetical Protein RRSL_01735 [Ralstonia solanacearum UW551]	gi|83748109	18454.4	1	5	6	8	0.0163	0.275	SAGGQGGNSQGAWSLTK	K	N	0.997	46.5	55	0	2.52	0	0	3	0	2	1605.76	25.5224	144	160
1418	Hypothetical Protein RRSL_01735 [Ralstonia solanacearum UW551], gi|83725191|gb|EAP72341.1| Hypothetical Protein RRSL_01735 [Ralstonia solanacearum UW551]	gi|83748109	18454.4	1	5	6	8	0.0163	0.275	SAGGQGGNSQGAWSLTKNDK	K	T	0.997	43.7	54.4	0	4.28	0	0	1	0	2	1963.91	1.3473	144	163
1508	Hypothetical Protein RRSL_01735 [Ralstonia solanacearum UW551], gi|83725191|gb|EAP72341.1| Hypothetical Protein RRSL_01735 [Ralstonia solanacearum UW551]	gi|83748109	18454.4	0.993	1	1	1	0.00455	0.0958	DWIEVNSWSQSIVQPR	K	S	0.997	39.3	54.5	0	2.12	0	0	1	0	2	1943.96	0.4265	24	39

## Sheet: Peptide Report Exp3 
Experiment: GMI1000,P597,P673 Exp 3 scaffold version4.3
Condition: Co-culture with tomato seedlings. Comparison: GMI1000, P597, P673 at 30 vs. 18°C. Cell-associated proteins
Database Set: 2 Databases
	Database Name: a subset of the NCBInr_20070701 database
	Version: unknown
	Taxonomy: All Entries
	Number of Proteins: 858
	Database Name: the NCBInr_20070701 database
	Version: unknown
	Taxonomy: Bacteria
	Number of Proteins: 4181133
	Explain Database w/ < 1000 entries:
	Does database contain common contaminants?: unknown
Search Engine Set: 2 Search Engines
	Version: Mascot
	Samples: All Samples
	Fragment Tolerance: 0.50 Da (Monoisotopic)
	Parent Tolerance: 0.50 Da (Monoisotopic)
	Fixed Modifications: +57 on C (Carbamidomethyl)
	Variable Modifications: -17 on n (Pyro-cmC), +1 on NQ (Deamidation), +16 on M (Oxidation)
	Database: the NCBInr_20090414 database (selected for Bacteria, unknown version, 4181133 entries)
	Digestion Enzyme: Non-specific
	Max Missed Cleavages: 1
	Version: 2007.01.01.1
	Samples: All Samples
	Fragment Tolerance: 0.50 Da (Monoisotopic)
	Parent Tolerance: 0.50 Da (Monoisotopic)
	Fixed Modifications: +57 on C (Carbamidomethyl)
	Variable Modifications: -17 on n (Pyro-cmC), +1 on NQ (Deamidation), +16 on M (Oxidation)
	Database: a subset of the NCBInr_20090414 database
	Digestion Enzyme: Non-specific
	Max Missed Cleavages: 2
Scaffold: Version: Scaffold_4.3.2
	Protein Grouping Strategy: Experiment-wide grouping with binary peptide-protein weights
	Peptide Thresholds: 95.0% minimum
	Protein Thresholds: 95.0% minimum and 4 peptides minimum
	Peptide FDR: 5.3% (Prophet)
	Protein FDR: 0.0% (Prophet)
Biological sample name	Protein name	Protein accession numbers	Protein molecular weight (Da)	Protein identification probability	Exclusive unique peptide count	Exclusive unique spectrum count	Total spectrum count	Percentage of total spectra	Percentage sequence coverage	Peptide sequence	Previous amino acid	Next amino acid	Best Peptide identification probability	Best Mascot Ion score	Best Mascot Identity score	Best Mascot Delta Ion score	Best X! Tandem -log(e) score	Number of identified +1H spectra	Number of identified +2H spectra	Number of identified +3H spectra	Number of identified +4H spectra	Number of enzymatic termini	Calculated +1H Peptide Mass (AMU)	Total TIC	Peptide start index	Peptide stop index
1265	inositol monophosphatase [Ralstonia solanacearum GMI1000], gi|17428174|emb|CAD14862.1| probable inositol monophosphatase (extragenic suppressor protein) [Ralstonia solanacearum GMI1000]	gi|17545879	29377.9	1	7	8	8	0.0419	0.237	AAEATIIEIIK	R	T	0.997	62.8	53.4	0	3.77	0	1	0	0	2	1171.69	161.944	46	56
1265	inositol monophosphatase [Ralstonia solanacearum GMI1000], gi|17428174|emb|CAD14862.1| probable inositol monophosphatase (extragenic suppressor protein) [Ralstonia solanacearum GMI1000]	gi|17545879	29377.9	1	7	8	8	0.0419	0.237	AFVQMIK	K	L	0.985	37.6	53.2	0	1.57	0	1	0	0	2	836.47	162.016	252	258
1265	inositol monophosphatase [Ralstonia solanacearum GMI1000], gi|17428174|emb|CAD14862.1| probable inositol monophosphatase (extragenic suppressor protein) [Ralstonia solanacearum GMI1000]	gi|17545879	29377.9	1	7	8	8	0.0419	0.237	DELFTASK	R	G	0.993	48	52.7	0	1.77	0	1	0	0	2	910.452	26.9379	125	132
1265	inositol monophosphatase [Ralstonia solanacearum GMI1000], gi|17428174|emb|CAD14862.1| probable inositol monophosphatase (extragenic suppressor protein) [Ralstonia solanacearum GMI1000]	gi|17545879	29377.9	1	7	8	8	0.0419	0.237	DMEGLDDYVK	R	L	0.997	47.5	53.4	0	2.82	0	2	0	0	2	1200.51	52.4033	164	173
1265	inositol monophosphatase [Ralstonia solanacearum GMI1000], gi|17428174|emb|CAD14862.1| probable inositol monophosphatase (extragenic suppressor protein) [Ralstonia solanacearum GMI1000]	gi|17545879	29377.9	1	7	8	8	0.0419	0.237	KQHNDFVTDVDR	R	A	0.997	71.2	53.3	0	5.62	0	0	1	0	2	1473.71	82.9938	34	45
1265	inositol monophosphatase [Ralstonia solanacearum GMI1000], gi|17428174|emb|CAD14862.1| probable inositol monophosphatase (extragenic suppressor protein) [Ralstonia solanacearum GMI1000]	gi|17545879	29377.9	1	7	8	8	0.0419	0.237	QHNDFVTDVDR	K	A	0.973	41.6	53.5	0	2.89	0	0	1	0	2	1345.61	86.2735	35	45
1265	inositol monophosphatase [Ralstonia solanacearum GMI1000], gi|17428174|emb|CAD14862.1| probable inositol monophosphatase (extragenic suppressor protein) [Ralstonia solanacearum GMI1000]	gi|17545879	29377.9	1	7	8	8	0.0419	0.237	RPGAAALDLAYVASGR	R	L	0.997	66.9	53.3	0	8.17	0	0	1	0	2	1587.86	72.7446	187	202
102	ATP-dependent protease [Ralstonia solanacearum GMI1000], gi|54035873|sp|Q8XZR0.1|CLPB_RALSO RecName: Full=Chaperone protein clpB, gi|17428350|emb|CAD15037.1| probable chaperone clpb protein [Ralstonia solanacearum GMI1000]	gi|17546054	95562.6	1	12	12	12	0.0659	0.161	AIDLIDEAAAR	K	I	0.994	66	53.5	0	1.36	0	1	0	0	2	1157.62	31.4463	389	399
102	ATP-dependent protease [Ralstonia solanacearum GMI1000], gi|54035873|sp|Q8XZR0.1|CLPB_RALSO RecName: Full=Chaperone protein clpB, gi|17428350|emb|CAD15037.1| probable chaperone clpb protein [Ralstonia solanacearum GMI1000]	gi|17546054	95562.6	1	12	12	12	0.0659	0.161	ALEAAIDAVR	R	G	0.987	52.9	53.2	0	1.64	0	1	0	0	2	1028.57	31.3474	134	143
102	ATP-dependent protease [Ralstonia solanacearum GMI1000], gi|54035873|sp|Q8XZR0.1|CLPB_RALSO RecName: Full=Chaperone protein clpB, gi|17428350|emb|CAD15037.1| probable chaperone clpb protein [Ralstonia solanacearum GMI1000]	gi|17546054	95562.6	1	12	12	12	0.0659	0.161	DLGSLLQATEK	R	E	0.995	49.5	53.6	0	2.46	0	1	0	0	2	1174.63	40.2696	85	95
102	ATP-dependent protease [Ralstonia solanacearum GMI1000], gi|54035873|sp|Q8XZR0.1|CLPB_RALSO RecName: Full=Chaperone protein clpB, gi|17428350|emb|CAD15037.1| probable chaperone clpb protein [Ralstonia solanacearum GMI1000]	gi|17546054	95562.6	1	12	12	12	0.0659	0.161	EYADLEEIWK	K	A	0.997	50.8	53.2	0	4	0	1	0	0	2	1295.62	10.5943	453	462
102	ATP-dependent protease [Ralstonia solanacearum GMI1000], gi|54035873|sp|Q8XZR0.1|CLPB_RALSO RecName: Full=Chaperone protein clpB, gi|17428350|emb|CAD15037.1| probable chaperone clpb protein [Ralstonia solanacearum GMI1000]	gi|17546054	95562.6	1	12	12	12	0.0659	0.161	GAAQGAAAVKEEIDR	K	V	0.997	75.7	53.3	0	6.15	0	0	1	0	2	1485.77	57.5492	466	480
102	ATP-dependent protease [Ralstonia solanacearum GMI1000], gi|54035873|sp|Q8XZR0.1|CLPB_RALSO RecName: Full=Chaperone protein clpB, gi|17428350|emb|CAD15037.1| probable chaperone clpb protein [Ralstonia solanacearum GMI1000]	gi|17546054	95562.6	1	12	12	12	0.0659	0.161	GLEIALDNAIK	K	R	0.993	64	53.3	0	1.06	0	1	0	0	2	1156.66	28.2478	59	69
102	ATP-dependent protease [Ralstonia solanacearum GMI1000], gi|54035873|sp|Q8XZR0.1|CLPB_RALSO RecName: Full=Chaperone protein clpB, gi|17428350|emb|CAD15037.1| probable chaperone clpb protein [Ralstonia solanacearum GMI1000]	gi|17546054	95562.6	1	12	12	12	0.0659	0.161	IINGEVPESLK	R	N	0.989	46.7	53.1	0	1.82	0	1	0	0	2	1198.67	23.0692	222	232
102	ATP-dependent protease [Ralstonia solanacearum GMI1000], gi|54035873|sp|Q8XZR0.1|CLPB_RALSO RecName: Full=Chaperone protein clpB, gi|17428350|emb|CAD15037.1| probable chaperone clpb protein [Ralstonia solanacearum GMI1000]	gi|17546054	95562.6	1	12	12	12	0.0659	0.161	MEIDSKPEAMDK	K	L	0.997	41.4	53.2	0	2.82	0	0	1	0	2	1393.63	25.7117	402	413
102	ATP-dependent protease [Ralstonia solanacearum GMI1000], gi|54035873|sp|Q8XZR0.1|CLPB_RALSO RecName: Full=Chaperone protein clpB, gi|17428350|emb|CAD15037.1| probable chaperone clpb protein [Ralstonia solanacearum GMI1000]	gi|17546054	95562.6	1	12	12	12	0.0659	0.161	NNPVLIGEPGVGK	K	T	0.997	56.4	53.2	0	3.96	0	1	0	0	2	1293.72	12.7109	199	211
102	ATP-dependent protease [Ralstonia solanacearum GMI1000], gi|54035873|sp|Q8XZR0.1|CLPB_RALSO RecName: Full=Chaperone protein clpB, gi|17428350|emb|CAD15037.1| probable chaperone clpb protein [Ralstonia solanacearum GMI1000]	gi|17546054	95562.6	1	12	12	12	0.0659	0.161	RLELIEQEIER	K	L	0.997	69.2	53.3	0	4.96	0	0	1	0	2	1427.79	53.3194	439	449
102	ATP-dependent protease [Ralstonia solanacearum GMI1000], gi|54035873|sp|Q8XZR0.1|CLPB_RALSO RecName: Full=Chaperone protein clpB, gi|17428350|emb|CAD15037.1| probable chaperone clpb protein [Ralstonia solanacearum GMI1000]	gi|17546054	95562.6	1	12	12	12	0.0659	0.161	TQVGAEEIAEVVSR	R	A	0.997	84.3	53.4	0	3.57	0	0	1	0	2	1487.77	65.7294	532	545
102	ATP-dependent protease [Ralstonia solanacearum GMI1000], gi|54035873|sp|Q8XZR0.1|CLPB_RALSO RecName: Full=Chaperone protein clpB, gi|17428350|emb|CAD15037.1| probable chaperone clpb protein [Ralstonia solanacearum GMI1000]	gi|17546054	95562.6	1	12	12	12	0.0659	0.161	YTIDLTEQAR	K	I	0.993	63.8	53	0	2.07	0	1	0	0	2	1209.61	43.9891	163	172
1477	hypothetical protein RSc1605 [Ralstonia solanacearum GMI1000], gi|17428621|emb|CAD15307.1| probable polyhydroxybutyrate granule-associated protein (phasin) phap1 [Ralstonia solanacearum GMI1000]	gi|17546324	20293.7	1	7	8	8	0.0462	0.43	ATLAENVEHSK	K	K	0.997	63.4	53.1	0	2.22	0	1	0	0	2	1198.61	1.6259	42	52
1477	hypothetical protein RSc1605 [Ralstonia solanacearum GMI1000], gi|17428621|emb|CAD15307.1| probable polyhydroxybutyrate granule-associated protein (phasin) phap1 [Ralstonia solanacearum GMI1000]	gi|17546324	20293.7	1	7	8	8	0.0462	0.43	LQALIDNVSK	K	N	0.997	65.4	53.5	0	2.77	0	1	0	0	2	1100.63	45.243	111	120
1477	hypothetical protein RSc1605 [Ralstonia solanacearum GMI1000], gi|17428621|emb|CAD15307.1| probable polyhydroxybutyrate granule-associated protein (phasin) phap1 [Ralstonia solanacearum GMI1000]	gi|17546324	20293.7	1	7	8	8	0.0462	0.43	LVELNLQVVK	K	A	0.997	41.1	52.9	0	3.77	0	1	0	0	2	1154.71	15.3056	32	41
1477	hypothetical protein RSc1605 [Ralstonia solanacearum GMI1000], gi|17428621|emb|CAD15307.1| probable polyhydroxybutyrate granule-associated protein (phasin) phap1 [Ralstonia solanacearum GMI1000]	gi|17546324	20293.7	1	7	8	8	0.0462	0.43	MLTQEQIAAAQK	-	A	0.997	60.8	53.5	0	3.85	0	2	0	0	2	1331.7	3.1532	1	12
1477	hypothetical protein RSc1605 [Ralstonia solanacearum GMI1000], gi|17428621|emb|CAD15307.1| probable polyhydroxybutyrate granule-associated protein (phasin) phap1 [Ralstonia solanacearum GMI1000]	gi|17546324	20293.7	1	7	8	8	0.0462	0.43	NAPAGSESAVALVK	K	S	0.997	75.5	53.2	0	5.06	0	1	0	0	2	1313.71	26.8591	121	134
1477	hypothetical protein RSc1605 [Ralstonia solanacearum GMI1000], gi|17428621|emb|CAD15307.1| probable polyhydroxybutyrate granule-associated protein (phasin) phap1 [Ralstonia solanacearum GMI1000]	gi|17546324	20293.7	1	7	8	8	0.0462	0.43	SALSAANNAYDSVQK	K	A	0.997	74.6	53	0	4.96	0	0	1	0	2	1538.74	128.65	135	149
1477	hypothetical protein RSc1605 [Ralstonia solanacearum GMI1000], gi|17428621|emb|CAD15307.1| probable polyhydroxybutyrate granule-associated protein (phasin) phap1 [Ralstonia solanacearum GMI1000]	gi|17546324	20293.7	1	7	8	8	0.0462	0.43	VAETQIAEGSR	K	K	0.997	63.1	53.6	0	4.19	0	1	0	0	2	1160.59	3.0696	99	109
1478	hypothetical protein RSc1605 [Ralstonia solanacearum GMI1000], gi|17428621|emb|CAD15307.1| probable polyhydroxybutyrate granule-associated protein (phasin) phap1 [Ralstonia solanacearum GMI1000]	gi|17546324	20293.7	1	8	9	9	0.0395	0.492	ANLETFFGLTNK	K	A	0.997	55	53	0	2.3	0	1	0	0	2	1354.7	25.304	13	24
1478	hypothetical protein RSc1605 [Ralstonia solanacearum GMI1000], gi|17428621|emb|CAD15307.1| probable polyhydroxybutyrate granule-associated protein (phasin) phap1 [Ralstonia solanacearum GMI1000]	gi|17546324	20293.7	1	8	9	9	0.0395	0.492	ATLAENVEHSK	K	K	0.997	63.8	53	0	4.21	0	0	1	0	2	1198.61	98.0443	42	52
1478	hypothetical protein RSc1605 [Ralstonia solanacearum GMI1000], gi|17428621|emb|CAD15307.1| probable polyhydroxybutyrate granule-associated protein (phasin) phap1 [Ralstonia solanacearum GMI1000]	gi|17546324	20293.7	1	8	9	9	0.0395	0.492	LQALIDNVSK	K	N	0.997	54.3	53.5	0	3.4	0	1	0	0	2	1100.63	48.7142	111	120
1478	hypothetical protein RSc1605 [Ralstonia solanacearum GMI1000], gi|17428621|emb|CAD15307.1| probable polyhydroxybutyrate granule-associated protein (phasin) phap1 [Ralstonia solanacearum GMI1000]	gi|17546324	20293.7	1	8	9	9	0.0395	0.492	LVELNLQVVK	K	A	0.997	44.9	52.9	0	4.1	0	1	0	0	2	1154.71	28.0479	32	41
1478	hypothetical protein RSc1605 [Ralstonia solanacearum GMI1000], gi|17428621|emb|CAD15307.1| probable polyhydroxybutyrate granule-associated protein (phasin) phap1 [Ralstonia solanacearum GMI1000]	gi|17546324	20293.7	1	8	9	9	0.0395	0.492	MLTQEQIAAAQK	-	A	0.997	60	53.4	0	4.38	0	2	0	0	2	1347.69	33.1603	1	12
1478	hypothetical protein RSc1605 [Ralstonia solanacearum GMI1000], gi|17428621|emb|CAD15307.1| probable polyhydroxybutyrate granule-associated protein (phasin) phap1 [Ralstonia solanacearum GMI1000]	gi|17546324	20293.7	1	8	9	9	0.0395	0.492	NAPAGSESAVALVK	K	S	0.997	68.7	53.2	0	5.85	0	1	0	0	2	1313.71	104.93	121	134
1478	hypothetical protein RSc1605 [Ralstonia solanacearum GMI1000], gi|17428621|emb|CAD15307.1| probable polyhydroxybutyrate granule-associated protein (phasin) phap1 [Ralstonia solanacearum GMI1000]	gi|17546324	20293.7	1	8	9	9	0.0395	0.492	SALSAANNAYDSVQK	K	A	0.997	57.4	53	0	4.33	0	0	1	0	2	1538.74	78.8779	135	149
1478	hypothetical protein RSc1605 [Ralstonia solanacearum GMI1000], gi|17428621|emb|CAD15307.1| probable polyhydroxybutyrate granule-associated protein (phasin) phap1 [Ralstonia solanacearum GMI1000]	gi|17546324	20293.7	1	8	9	9	0.0395	0.492	VAETQIAEGSR	K	K	0.997	78.6	53.6	0	3.89	0	1	0	0	2	1160.59	11.591	99	109
1581	hypothetical protein RSc1605 [Ralstonia solanacearum GMI1000], gi|17428621|emb|CAD15307.1| probable polyhydroxybutyrate granule-associated protein (phasin) phap1 [Ralstonia solanacearum GMI1000]	gi|17546324	20293.7	1	7	8	8	0.044	0.43	ATLAENVEHSK	K	K	0.997	50.9	53	0	3.74	0	0	1	0	2	1198.61	39.5105	42	52
1581	hypothetical protein RSc1605 [Ralstonia solanacearum GMI1000], gi|17428621|emb|CAD15307.1| probable polyhydroxybutyrate granule-associated protein (phasin) phap1 [Ralstonia solanacearum GMI1000]	gi|17546324	20293.7	1	7	8	8	0.044	0.43	LQALIDNVSK	K	N	0.997	59.1	53.5	0	2.41	0	1	0	0	2	1100.63	40.0804	111	120
1581	hypothetical protein RSc1605 [Ralstonia solanacearum GMI1000], gi|17428621|emb|CAD15307.1| probable polyhydroxybutyrate granule-associated protein (phasin) phap1 [Ralstonia solanacearum GMI1000]	gi|17546324	20293.7	1	7	8	8	0.044	0.43	LVELNLQVVK	K	A	0.997	44.2	52.9	0	3.72	0	1	0	0	2	1154.71	20.5751	32	41
1581	hypothetical protein RSc1605 [Ralstonia solanacearum GMI1000], gi|17428621|emb|CAD15307.1| probable polyhydroxybutyrate granule-associated protein (phasin) phap1 [Ralstonia solanacearum GMI1000]	gi|17546324	20293.7	1	7	8	8	0.044	0.43	MLTQEQIAAAQK	-	A	0.997	65	53.6	0	5.51	0	2	0	0	2	1331.7	9.5832	1	12
1581	hypothetical protein RSc1605 [Ralstonia solanacearum GMI1000], gi|17428621|emb|CAD15307.1| probable polyhydroxybutyrate granule-associated protein (phasin) phap1 [Ralstonia solanacearum GMI1000]	gi|17546324	20293.7	1	7	8	8	0.044	0.43	NAPAGSESAVALVK	K	S	0.997	73.7	53.2	0	5.85	0	1	0	0	2	1313.71	27.9154	121	134
1581	hypothetical protein RSc1605 [Ralstonia solanacearum GMI1000], gi|17428621|emb|CAD15307.1| probable polyhydroxybutyrate granule-associated protein (phasin) phap1 [Ralstonia solanacearum GMI1000]	gi|17546324	20293.7	1	7	8	8	0.044	0.43	SALSAANNAYDSVQK	K	A	0.997	83.8	53	0	4.62	0	0	1	0	2	1538.74	113.884	135	149
1581	hypothetical protein RSc1605 [Ralstonia solanacearum GMI1000], gi|17428621|emb|CAD15307.1| probable polyhydroxybutyrate granule-associated protein (phasin) phap1 [Ralstonia solanacearum GMI1000]	gi|17546324	20293.7	1	7	8	8	0.044	0.43	VAETQIAEGSR	K	K	0.997	92	53.6	0	4.62	0	1	0	0	2	1160.59	4.4932	99	109
472	trigger factor [Ralstonia solanacearum GMI1000], gi|21264069|sp|Q8XYP8.1|TIG_RALSO RecName: Full=Trigger factor; Short=TF, gi|17428727|emb|CAD15412.1| probable peptidyl-prolyl cis/trans isomerase (trigger factor) (tf) protein [Ralstonia solanacearum GMI1000]	gi|17546429	50066.8	1	11	13	13	0.0818	0.254	AEGFGFVLGEGR	K	M	0.997	69.3	52.8	0	4.49	0	1	0	0	2	1238.62	35.1918	193	204
472	trigger factor [Ralstonia solanacearum GMI1000], gi|21264069|sp|Q8XYP8.1|TIG_RALSO RecName: Full=Trigger factor; Short=TF, gi|17428727|emb|CAD15412.1| probable peptidyl-prolyl cis/trans isomerase (trigger factor) (tf) protein [Ralstonia solanacearum GMI1000]	gi|17546429	50066.8	1	11	13	13	0.0818	0.254	AEIEEFAK	K	S	0.997	45.1	53.2	0	2.82	0	1	0	0	2	936.467	68.0121	383	390
472	trigger factor [Ralstonia solanacearum GMI1000], gi|21264069|sp|Q8XYP8.1|TIG_RALSO RecName: Full=Trigger factor; Short=TF, gi|17428727|emb|CAD15412.1| probable peptidyl-prolyl cis/trans isomerase (trigger factor) (tf) protein [Ralstonia solanacearum GMI1000]	gi|17546429	50066.8	1	11	13	13	0.0818	0.254	DQVMDALLK	K	V	0.997	44.3	53.9	0	2.34	0	1	0	0	2	1032.54	60.5091	299	307
472	trigger factor [Ralstonia solanacearum GMI1000], gi|21264069|sp|Q8XYP8.1|TIG_RALSO RecName: Full=Trigger factor; Short=TF, gi|17428727|emb|CAD15412.1| probable peptidyl-prolyl cis/trans isomerase (trigger factor) (tf) protein [Ralstonia solanacearum GMI1000]	gi|17546429	50066.8	1	11	13	13	0.0818	0.254	LGLVLAEVVK	K	V	0.997	53.8	52.5	0	4.1	0	1	0	0	2	1040.67	48.1575	361	370
472	trigger factor [Ralstonia solanacearum GMI1000], gi|21264069|sp|Q8XYP8.1|TIG_RALSO RecName: Full=Trigger factor; Short=TF, gi|17428727|emb|CAD15412.1| probable peptidyl-prolyl cis/trans isomerase (trigger factor) (tf) protein [Ralstonia solanacearum GMI1000]	gi|17546429	50066.8	1	11	13	13	0.0818	0.254	MLPEFEQATLGLK	R	Q	0.997	71.4	53.5	0	5.8	0	0	2	0	2	1476.78	80.2205	205	217
472	trigger factor [Ralstonia solanacearum GMI1000], gi|21264069|sp|Q8XYP8.1|TIG_RALSO RecName: Full=Trigger factor; Short=TF, gi|17428727|emb|CAD15412.1| probable peptidyl-prolyl cis/trans isomerase (trigger factor) (tf) protein [Ralstonia solanacearum GMI1000]	gi|17546429	50066.8	1	11	13	13	0.0818	0.254	QFFDITNEQGVK	R	V	0.997	38.5	53	0	2.6	0	1	0	0	2	1425.7	5.6064	74	85
472	trigger factor [Ralstonia solanacearum GMI1000], gi|21264069|sp|Q8XYP8.1|TIG_RALSO RecName: Full=Trigger factor; Short=TF, gi|17428727|emb|CAD15412.1| probable peptidyl-prolyl cis/trans isomerase (trigger factor) (tf) protein [Ralstonia solanacearum GMI1000]	gi|17546429	50066.8	1	11	13	13	0.0818	0.254	QYGQQVEMEVR	K	F	0.997	91.7	53.2	0	3.82	0	2	0	0	2	1366.64	26.5359	57	67
472	trigger factor [Ralstonia solanacearum GMI1000], gi|21264069|sp|Q8XYP8.1|TIG_RALSO RecName: Full=Trigger factor; Short=TF, gi|17428727|emb|CAD15412.1| probable peptidyl-prolyl cis/trans isomerase (trigger factor) (tf) protein [Ralstonia solanacearum GMI1000]	gi|17546429	50066.8	1	11	13	13	0.0818	0.254	SYEDPKEVIR	K	W	0.997	57.5	53.5	0	4.47	0	0	1	0	2	1235.63	68.8538	391	400
472	trigger factor [Ralstonia solanacearum GMI1000], gi|21264069|sp|Q8XYP8.1|TIG_RALSO RecName: Full=Trigger factor; Short=TF, gi|17428727|emb|CAD15412.1| probable peptidyl-prolyl cis/trans isomerase (trigger factor) (tf) protein [Ralstonia solanacearum GMI1000]	gi|17546429	50066.8	1	11	13	13	0.0818	0.254	TAEFTVTLK	K	Q	0.997	52.5	53.1	0	3.28	0	1	0	0	2	1009.56	60.1758	241	249
472	trigger factor [Ralstonia solanacearum GMI1000], gi|21264069|sp|Q8XYP8.1|TIG_RALSO RecName: Full=Trigger factor; Short=TF, gi|17428727|emb|CAD15412.1| probable peptidyl-prolyl cis/trans isomerase (trigger factor) (tf) protein [Ralstonia solanacearum GMI1000]	gi|17546429	50066.8	1	11	13	13	0.0818	0.254	TKTEITDAEIDK	R	T	0.997	59.8	53.3	0	0	0	0	1	0	2	1363.7	42.5944	129	140
472	trigger factor [Ralstonia solanacearum GMI1000], gi|21264069|sp|Q8XYP8.1|TIG_RALSO RecName: Full=Trigger factor; Short=TF, gi|17428727|emb|CAD15412.1| probable peptidyl-prolyl cis/trans isomerase (trigger factor) (tf) protein [Ralstonia solanacearum GMI1000]	gi|17546429	50066.8	1	11	13	13	0.0818	0.254	VAELDVPK	K	S	0.997	43.9	52.5	0	3.11	0	1	0	0	2	870.493	91.5131	308	315
475	trigger factor [Ralstonia solanacearum GMI1000], gi|21264069|sp|Q8XYP8.1|TIG_RALSO RecName: Full=Trigger factor; Short=TF, gi|17428727|emb|CAD15412.1| probable peptidyl-prolyl cis/trans isomerase (trigger factor) (tf) protein [Ralstonia solanacearum GMI1000]	gi|17546429	50066.8	1	10	12	12	0.0674	0.223	AEGFGFVLGEGR	K	M	0.997	69.3	52.8	0	4.52	0	1	0	0	2	1238.62	111.873	193	204
475	trigger factor [Ralstonia solanacearum GMI1000], gi|21264069|sp|Q8XYP8.1|TIG_RALSO RecName: Full=Trigger factor; Short=TF, gi|17428727|emb|CAD15412.1| probable peptidyl-prolyl cis/trans isomerase (trigger factor) (tf) protein [Ralstonia solanacearum GMI1000]	gi|17546429	50066.8	1	10	12	12	0.0674	0.223	AEIEEFAK	K	S	0.997	53	53.2	0	2.54	0	1	0	0	2	936.467	157.189	383	390
475	trigger factor [Ralstonia solanacearum GMI1000], gi|21264069|sp|Q8XYP8.1|TIG_RALSO RecName: Full=Trigger factor; Short=TF, gi|17428727|emb|CAD15412.1| probable peptidyl-prolyl cis/trans isomerase (trigger factor) (tf) protein [Ralstonia solanacearum GMI1000]	gi|17546429	50066.8	1	10	12	12	0.0674	0.223	DQVMDALLK	K	V	0.997	41.1	53.6	0	2.05	0	2	0	0	2	1048.53	114.23	299	307
475	trigger factor [Ralstonia solanacearum GMI1000], gi|21264069|sp|Q8XYP8.1|TIG_RALSO RecName: Full=Trigger factor; Short=TF, gi|17428727|emb|CAD15412.1| probable peptidyl-prolyl cis/trans isomerase (trigger factor) (tf) protein [Ralstonia solanacearum GMI1000]	gi|17546429	50066.8	1	10	12	12	0.0674	0.223	KVTLAVPK	R	A	0.997	62.3	52.2	0	3.68	0	1	0	0	2	855.566	17.1911	14	21
475	trigger factor [Ralstonia solanacearum GMI1000], gi|21264069|sp|Q8XYP8.1|TIG_RALSO RecName: Full=Trigger factor; Short=TF, gi|17428727|emb|CAD15412.1| probable peptidyl-prolyl cis/trans isomerase (trigger factor) (tf) protein [Ralstonia solanacearum GMI1000]	gi|17546429	50066.8	1	10	12	12	0.0674	0.223	LGLVLAEVVK	K	V	0.997	51.4	52.5	0	4.11	0	1	0	0	2	1040.67	85.4941	361	370
475	trigger factor [Ralstonia solanacearum GMI1000], gi|21264069|sp|Q8XYP8.1|TIG_RALSO RecName: Full=Trigger factor; Short=TF, gi|17428727|emb|CAD15412.1| probable peptidyl-prolyl cis/trans isomerase (trigger factor) (tf) protein [Ralstonia solanacearum GMI1000]	gi|17546429	50066.8	1	10	12	12	0.0674	0.223	MLPEFEQATLGLK	R	Q	0.997	62.4	53.5	0	7.43	0	0	1	0	2	1476.78	72.1924	205	217
475	trigger factor [Ralstonia solanacearum GMI1000], gi|21264069|sp|Q8XYP8.1|TIG_RALSO RecName: Full=Trigger factor; Short=TF, gi|17428727|emb|CAD15412.1| probable peptidyl-prolyl cis/trans isomerase (trigger factor) (tf) protein [Ralstonia solanacearum GMI1000]	gi|17546429	50066.8	1	10	12	12	0.0674	0.223	QYGQQVEMEVR	K	F	0.997	96	53.2	0	3.21	0	2	0	0	2	1366.64	50.7503	57	67
475	trigger factor [Ralstonia solanacearum GMI1000], gi|21264069|sp|Q8XYP8.1|TIG_RALSO RecName: Full=Trigger factor; Short=TF, gi|17428727|emb|CAD15412.1| probable peptidyl-prolyl cis/trans isomerase (trigger factor) (tf) protein [Ralstonia solanacearum GMI1000]	gi|17546429	50066.8	1	10	12	12	0.0674	0.223	TAEFTVTLK	K	Q	0.997	50.8	53.1	0	2.6	0	1	0	0	2	1009.56	94.6708	241	249
475	trigger factor [Ralstonia solanacearum GMI1000], gi|21264069|sp|Q8XYP8.1|TIG_RALSO RecName: Full=Trigger factor; Short=TF, gi|17428727|emb|CAD15412.1| probable peptidyl-prolyl cis/trans isomerase (trigger factor) (tf) protein [Ralstonia solanacearum GMI1000]	gi|17546429	50066.8	1	10	12	12	0.0674	0.223	TKTEITDAEIDK	R	T	0.997	68.3	53.3	0	3.96	0	0	1	0	2	1363.7	49.06	129	140
475	trigger factor [Ralstonia solanacearum GMI1000], gi|21264069|sp|Q8XYP8.1|TIG_RALSO RecName: Full=Trigger factor; Short=TF, gi|17428727|emb|CAD15412.1| probable peptidyl-prolyl cis/trans isomerase (trigger factor) (tf) protein [Ralstonia solanacearum GMI1000]	gi|17546429	50066.8	1	10	12	12	0.0674	0.223	VAELDVPK	K	S	0.997	48	52.5	0	2.8	0	1	0	0	2	870.493	109.472	308	315
1060	malate dehydrogenase [Ralstonia solanacearum GMI1000], gi|48428260|sp|Q8XXW5.1|MDH_RALSO RecName: Full=Malate dehydrogenase, gi|17429016|emb|CAD15700.1| probable malate dehydrogenase . oxidoreductase protein [Ralstonia solanacearum GMI1000]	gi|17546717	35423.5	1	7	7	7	0.0398	0.228	DVDVALLVGARPR	K	G	0.997	59.4	53	0	7.48	0	0	1	0	2	1380.8	63.7884	83	95
1060	malate dehydrogenase [Ralstonia solanacearum GMI1000], gi|48428260|sp|Q8XXW5.1|MDH_RALSO RecName: Full=Malate dehydrogenase, gi|17429016|emb|CAD15700.1| probable malate dehydrogenase . oxidoreductase protein [Ralstonia solanacearum GMI1000]	gi|17546717	35423.5	1	7	7	7	0.0398	0.228	DWVLGSNGK	R	I	0.997	53.1	53.7	0	2.44	0	1	0	0	2	976.474	21.4223	255	263
1060	malate dehydrogenase [Ralstonia solanacearum GMI1000], gi|48428260|sp|Q8XXW5.1|MDH_RALSO RecName: Full=Malate dehydrogenase, gi|17429016|emb|CAD15700.1| probable malate dehydrogenase . oxidoreductase protein [Ralstonia solanacearum GMI1000]	gi|17546717	35423.5	1	7	7	7	0.0398	0.228	ENFTAMLR	R	L	0.987	54.2	52.8	0	1.17	0	1	0	0	2	981.482	138.344	153	160
1060	malate dehydrogenase [Ralstonia solanacearum GMI1000], gi|48428260|sp|Q8XXW5.1|MDH_RALSO RecName: Full=Malate dehydrogenase, gi|17429016|emb|CAD15700.1| probable malate dehydrogenase . oxidoreductase protein [Ralstonia solanacearum GMI1000]	gi|17546717	35423.5	1	7	7	7	0.0398	0.228	GFEVDAYSR	K	E	0.997	45.2	53.7	0	2.3	0	1	0	0	2	1043.48	87.5032	299	307
1060	malate dehydrogenase [Ralstonia solanacearum GMI1000], gi|48428260|sp|Q8XXW5.1|MDH_RALSO RecName: Full=Malate dehydrogenase, gi|17429016|emb|CAD15700.1| probable malate dehydrogenase . oxidoreductase protein [Ralstonia solanacearum GMI1000]	gi|17546717	35423.5	1	7	7	7	0.0398	0.228	IAAGEMLGK	R	D	0.997	49.2	54	0	3.3	0	1	0	0	2	889.481	87.6348	25	33
1060	malate dehydrogenase [Ralstonia solanacearum GMI1000], gi|48428260|sp|Q8XXW5.1|MDH_RALSO RecName: Full=Malate dehydrogenase, gi|17429016|emb|CAD15700.1| probable malate dehydrogenase . oxidoreductase protein [Ralstonia solanacearum GMI1000]	gi|17546717	35423.5	1	7	7	7	0.0398	0.228	VLVVGNPANTNAYIAMK	K	S	0.996	30.7	53.1	0	4.22	0	0	1	0	2	1774.95	8.9097	129	145
1060	malate dehydrogenase [Ralstonia solanacearum GMI1000], gi|48428260|sp|Q8XXW5.1|MDH_RALSO RecName: Full=Malate dehydrogenase, gi|17429016|emb|CAD15700.1| probable malate dehydrogenase . oxidoreductase protein [Ralstonia solanacearum GMI1000]	gi|17546717	35423.5	1	7	7	7	0.0398	0.228	YATIDGQSVK	R	D	0.997	51.9	52.6	0	2.82	0	1	0	0	2	1081.55	105.832	200	209
1397	1-(5-phosphoribosyl)-5-[(5-phosphoribosylamino)methylideneamino] imidazole-4-carboxamide isomerase [Ralstonia solanacearum GMI1000], gi|20454962|sp|Q8XV84.1|HIS4_RALSO RecName: Full=1-(5-phosphoribosyl)-5-[(5-phosphoribosylamino)methylideneamino] imidazole-4-carboxamide isomerase; AltName: Full=Phosphoribosylformimino-5-aminoimidazole carboxamide ribotide isomerase, gi|17429970|emb|CAD16654.1| pr…	gi|17547666,gi|83747543	26259.4	1	4	4	5	0.0284	0.219	AIYSGDLNFR	R	E	0.997	47.3	53	0	2.8	0	1	0	0	2	1155.58	37.3768	226	235
1397	1-(5-phosphoribosyl)-5-[(5-phosphoribosylamino)methylideneamino] imidazole-4-carboxamide isomerase [Ralstonia solanacearum GMI1000], gi|20454962|sp|Q8XV84.1|HIS4_RALSO RecName: Full=1-(5-phosphoribosyl)-5-[(5-phosphoribosylamino)methylideneamino] imidazole-4-carboxamide isomerase; AltName: Full=Phosphoribosylformimino-5-aminoimidazole carboxamide ribotide isomerase, gi|17429970|emb|CAD16654.1| pr…	gi|17547666,gi|83747543	26259.4	1	4	4	5	0.0284	0.219	DGMLQGINIDATVK	R	L	0.991	55.5	53.4	0	0	0	0	1	0	2	1474.76	100.854	173	186
1397	1-(5-phosphoribosyl)-5-[(5-phosphoribosylamino)methylideneamino] imidazole-4-carboxamide isomerase [Ralstonia solanacearum GMI1000], gi|20454962|sp|Q8XV84.1|HIS4_RALSO RecName: Full=1-(5-phosphoribosyl)-5-[(5-phosphoribosylamino)methylideneamino] imidazole-4-carboxamide isomerase; AltName: Full=Phosphoribosylformimino-5-aminoimidazole carboxamide ribotide isomerase, gi|17429970|emb|CAD16654.1| pr…	gi|17547666,gi|83747543	26259.4	1	4	4	5	0.0284	0.219	LTGHEVVDLAR	K	K	0.997	69.4	53	0	3.72	0	0	1	0	2	1209.66	352.298	145	155
1397	1-(5-phosphoribosyl)-5-[(5-phosphoribosylamino)methylideneamino] imidazole-4-carboxamide isomerase [Ralstonia solanacearum GMI1000], gi|20454962|sp|Q8XV84.1|HIS4_RALSO RecName: Full=1-(5-phosphoribosyl)-5-[(5-phosphoribosylamino)methylideneamino] imidazole-4-carboxamide isomerase; AltName: Full=Phosphoribosylformimino-5-aminoimidazole carboxamide ribotide isomerase, gi|17429970|emb|CAD16654.1| pr…	gi|17547666,gi|83747543	26259.4	1	4	4	5	0.0284	0.219	QGDMDQATVFSEDPAAMAR	K	H	0.997	67.7	52.8	0	4.49	0	0	2	0	2	2038.85	59.0942	19	37
150	polyphenol oxidase (laccase) protein [Ralstonia solanacearum MolK2], gi|206587629|emb|CAQ18211.1| polyphenol oxidase (laccase) protein [Ralstonia solanacearum]	gi|207722450,gi|83745580	78220.9	1	4	4	4	0.0217	0.0552	DGVLYDPGQR	K	R	0.997	42.1	53.5	0	2.92	0	1	0	0	2	1119.54	64.6442	110	119
150	polyphenol oxidase (laccase) protein [Ralstonia solanacearum MolK2], gi|206587629|emb|CAQ18211.1| polyphenol oxidase (laccase) protein [Ralstonia solanacearum]	gi|207722450,gi|83745580	78220.9	1	4	4	4	0.0217	0.0552	ETITVQFR	R	K	0.996	59.7	53.6	0	2	0	1	0	0	2	993.536	71.6294	354	361
150	polyphenol oxidase (laccase) protein [Ralstonia solanacearum MolK2], gi|206587629|emb|CAQ18211.1| polyphenol oxidase (laccase) protein [Ralstonia solanacearum]	gi|207722450,gi|83745580	78220.9	1	4	4	4	0.0217	0.0552	SVNGDLDTLLR	R	D	0.997	66.4	53.7	0	3.49	0	1	0	0	2	1203.62	34.0983	257	267
150	polyphenol oxidase (laccase) protein [Ralstonia solanacearum MolK2], gi|206587629|emb|CAQ18211.1| polyphenol oxidase (laccase) protein [Ralstonia solanacearum]	gi|207722450,gi|83745580	78220.9	1	4	4	4	0.0217	0.0552	VMPTFADAR	K	T	0.997	53.5	53.6	0	3.02	0	1	0	0	2	1007.5	40.1316	330	338
1289	hypothetical protein RSMK05455 [Ralstonia solanacearum MolK2], gi|206587993|emb|CAQ18574.1| conserved hypothetical protein [Ralstonia solanacearum]	gi|207722809,gi|83746416	28874.4	1	5	6	6	0.0343	0.182	ELVGNGQLLLR	R	G	0.997	64.3	53	0	3.7	0	1	0	0	2	1212.69	8.796	235	245
1289	hypothetical protein RSMK05455 [Ralstonia solanacearum MolK2], gi|206587993|emb|CAQ18574.1| conserved hypothetical protein [Ralstonia solanacearum]	gi|207722809,gi|83746416	28874.4	1	5	6	6	0.0343	0.182	FSTIAPVSVLR	R	I	0.997	61.9	53.6	0	2.23	0	1	0	0	2	1189.69	5.2601	149	159
1289	hypothetical protein RSMK05455 [Ralstonia solanacearum MolK2], gi|206587993|emb|CAQ18574.1| conserved hypothetical protein [Ralstonia solanacearum]	gi|207722809,gi|83746416	28874.4	1	5	6	6	0.0343	0.182	GESDSLTTCELR	R	R	0.997	88.3	53.1	0	4.38	0	1	0	0	2	1367.61	5.8831	246	257
1289	hypothetical protein RSMK05455 [Ralstonia solanacearum MolK2], gi|206587993|emb|CAQ18574.1| conserved hypothetical protein [Ralstonia solanacearum]	gi|207722809,gi|83746416	28874.4	1	5	6	6	0.0343	0.182	INEIGMDVR	R	E	0.997	57.3	53.9	0	3.08	0	2	0	0	2	1046.53	25.2437	115	123
1289	hypothetical protein RSMK05455 [Ralstonia solanacearum MolK2], gi|206587993|emb|CAQ18574.1| conserved hypothetical protein [Ralstonia solanacearum]	gi|207722809,gi|83746416	28874.4	1	5	6	6	0.0343	0.182	LAYEWQQTVR	R	E	0.997	64.8	53.3	0	3.18	0	1	0	0	2	1293.66	5.2293	163	172
174	hypothetical protein RSIPO_03987 [Ralstonia solanacearum IPO1609], gi|206592659|emb|CAQ59565.1| conserved hypothetical protein [Ralstonia solanacearum IPO1609]	gi|207739285	82186.1	1	12	13	13	0.0872	0.156	AIVQPNPESDR	R	R	0.99	37.8	53	0	1.77	0	1	0	0	2	1225.62	2.7536	443	453
174	hypothetical protein RSIPO_03987 [Ralstonia solanacearum IPO1609], gi|206592659|emb|CAQ59565.1| conserved hypothetical protein [Ralstonia solanacearum IPO1609]	gi|207739285	82186.1	1	12	13	13	0.0872	0.156	AIVQPNPESDRR	R	F	0.988	33.7	53.1	0	3.92	0	0	1	0	2	1381.72	52.9472	443	454
174	hypothetical protein RSIPO_03987 [Ralstonia solanacearum IPO1609], gi|206592659|emb|CAQ59565.1| conserved hypothetical protein [Ralstonia solanacearum IPO1609]	gi|207739285	82186.1	1	12	13	13	0.0872	0.156	DSEIGAALR	R	A	0.994	47.2	54.3	0	2.03	0	1	0	0	2	931.484	114.221	118	126
174	hypothetical protein RSIPO_03987 [Ralstonia solanacearum IPO1609], gi|206592659|emb|CAQ59565.1| conserved hypothetical protein [Ralstonia solanacearum IPO1609]	gi|207739285	82186.1	1	12	13	13	0.0872	0.156	GEIVTSDGVR	R	L	0.996	64.7	53.9	0	2.41	0	1	0	0	2	1032.53	100.982	310	319
174	hypothetical protein RSIPO_03987 [Ralstonia solanacearum IPO1609], gi|206592659|emb|CAQ59565.1| conserved hypothetical protein [Ralstonia solanacearum IPO1609]	gi|207739285	82186.1	1	12	13	13	0.0872	0.156	HDMTEGGLVKASIR	R	A	0.993	41.2	53.2	0	4.66	0	0	1	0	2	1513.78	20.0271	611	624
174	hypothetical protein RSIPO_03987 [Ralstonia solanacearum IPO1609], gi|206592659|emb|CAQ59565.1| conserved hypothetical protein [Ralstonia solanacearum IPO1609]	gi|207739285	82186.1	1	12	13	13	0.0872	0.156	IDVPGDLEPAR	R	D	0.997	66.8	52.9	0	4.23	0	1	0	0	2	1181.62	14.3429	75	85
174	hypothetical protein RSIPO_03987 [Ralstonia solanacearum IPO1609], gi|206592659|emb|CAQ59565.1| conserved hypothetical protein [Ralstonia solanacearum IPO1609]	gi|207739285	82186.1	1	12	13	13	0.0872	0.156	LSTTLPLDDHER	K	A	0.997	57.8	52.9	0	5.27	0	0	1	0	2	1396.71	47.1936	703	714
174	hypothetical protein RSIPO_03987 [Ralstonia solanacearum IPO1609], gi|206592659|emb|CAQ59565.1| conserved hypothetical protein [Ralstonia solanacearum IPO1609]	gi|207739285	82186.1	1	12	13	13	0.0872	0.156	SFMQPWVR	R	A	0.989	37.4	53.3	0	1.72	0	1	0	0	2	1050.52	31.984	471	478
174	hypothetical protein RSIPO_03987 [Ralstonia solanacearum IPO1609], gi|206592659|emb|CAQ59565.1| conserved hypothetical protein [Ralstonia solanacearum IPO1609]	gi|207739285	82186.1	1	12	13	13	0.0872	0.156	SVLFADVMR	R	Q	0.997	42.6	52.5	0	2.64	0	2	0	0	2	1053.54	89.9806	25	33
174	hypothetical protein RSIPO_03987 [Ralstonia solanacearum IPO1609], gi|206592659|emb|CAQ59565.1| conserved hypothetical protein [Ralstonia solanacearum IPO1609]	gi|207739285	82186.1	1	12	13	13	0.0872	0.156	TLPRPVNYGLVR	R	I	0.994	44.8	53.2	0	4.62	0	0	1	0	2	1384.81	64.4729	63	74
174	hypothetical protein RSIPO_03987 [Ralstonia solanacearum IPO1609], gi|206592659|emb|CAQ59565.1| conserved hypothetical protein [Ralstonia solanacearum IPO1609]	gi|207739285	82186.1	1	12	13	13	0.0872	0.156	VLTMFESASK	R	K	0.997	61.8	52.9	0	3.72	0	1	0	0	2	1112.57	58.3053	720	729
174	hypothetical protein RSIPO_03987 [Ralstonia solanacearum IPO1609], gi|206592659|emb|CAQ59565.1| conserved hypothetical protein [Ralstonia solanacearum IPO1609]	gi|207739285	82186.1	1	12	13	13	0.0872	0.156	VPYESWSDR	R	N	0.987	44.8	52.9	0	1.66	0	1	0	0	2	1138.52	3.4398	497	505
285	Glucosamine--fructose-6-phosphate aminotransferase (isomerizing) [Ralstonia solanacearum UW551], gi|207742050|ref|YP_002258442.1| glucosamine--fructose-6-phosphate aminotransferase [isomerizing] (hexosephosphate aminotransferase) (d-fructose-6-phosphate amidotransferase) (gfat) (l-glutamine-d-fructose-6-phosphate amidotransferase) (glucosamine-6-phosphate synthase) protein [Ralstonia solanacearum…	gi|83745934	66616.3	1	4	4	4	0.0274	0.0703	CGIVGAVSTR	M	N	0.991	0	0	0	3.24	0	1	0	0	2	1002.5	8.9173	2	11
285	Glucosamine--fructose-6-phosphate aminotransferase (isomerizing) [Ralstonia solanacearum UW551], gi|207742050|ref|YP_002258442.1| glucosamine--fructose-6-phosphate aminotransferase [isomerizing] (hexosephosphate aminotransferase) (d-fructose-6-phosphate amidotransferase) (gfat) (l-glutamine-d-fructose-6-phosphate amidotransferase) (glucosamine-6-phosphate synthase) protein [Ralstonia solanacearum…	gi|83745934	66616.3	1	4	4	4	0.0274	0.0703	DNPDVVVGAR	R	A	0.997	54.4	53	0	3.08	0	1	0	0	2	1041.53	23.8151	170	179
285	Glucosamine--fructose-6-phosphate aminotransferase (isomerizing) [Ralstonia solanacearum UW551], gi|207742050|ref|YP_002258442.1| glucosamine--fructose-6-phosphate aminotransferase [isomerizing] (hexosephosphate aminotransferase) (d-fructose-6-phosphate amidotransferase) (gfat) (l-glutamine-d-fructose-6-phosphate amidotransferase) (glucosamine-6-phosphate synthase) protein [Ralstonia solanacearum…	gi|83745934	66616.3	1	4	4	4	0.0274	0.0703	IPTQVEVASEYR	K	Y	0.997	84.9	53.5	0	6.43	0	1	0	0	2	1391.72	7.3692	323	334
285	Glucosamine--fructose-6-phosphate aminotransferase (isomerizing) [Ralstonia solanacearum UW551], gi|207742050|ref|YP_002258442.1| glucosamine--fructose-6-phosphate aminotransferase [isomerizing] (hexosephosphate aminotransferase) (d-fructose-6-phosphate amidotransferase) (gfat) (l-glutamine-d-fructose-6-phosphate amidotransferase) (glucosamine-6-phosphate synthase) protein [Ralstonia solanacearum…	gi|83745934	66616.3	1	4	4	4	0.0274	0.0703	NIVPVLIEGLR	R	R	0.997	62.6	53.1	0	2.24	0	1	0	0	2	1222.75	4.9128	12	22
1798	10 kDa chaperonin GROES [Ralstonia solanacearum UW551], gi|207728089|ref|YP_002256483.1| 10 kda chaperonin [Ralstonia solanacearum MolK2], gi|207742484|ref|YP_002258876.1| 10 kda chaperonin (protein cpn10) (groes protein) [Ralstonia solanacearum IPO1609], gi|83725737|gb|EAP72878.1| 10 kDa chaperonin GROES [Ralstonia solanacearum UW551], gi|206591334|emb|CAQ56946.1| 10 kda chaperonin (protein cpn1…	gi|83747557	10393.1	1	4	6	6	0.0296	0.625	EEDIMAVVTK	R	-	0.997	62.5	53.5	0	2.68	0	2	0	0	2	1134.57	71.9116	87	96
1798	10 kDa chaperonin GROES [Ralstonia solanacearum UW551], gi|207728089|ref|YP_002256483.1| 10 kda chaperonin [Ralstonia solanacearum MolK2], gi|207742484|ref|YP_002258876.1| 10 kda chaperonin (protein cpn10) (groes protein) [Ralstonia solanacearum IPO1609], gi|83725737|gb|EAP72878.1| 10 kDa chaperonin GROES [Ralstonia solanacearum UW551], gi|206591334|emb|CAQ56946.1| 10 kda chaperonin (protein cpn1…	gi|83747557	10393.1	1	4	6	6	0.0296	0.625	KDDKGNPISLDVK	K	V	0.946	0	0	0	4.8	0	0	1	0	2	1428.77	30.028	48	60
1798	10 kDa chaperonin GROES [Ralstonia solanacearum UW551], gi|207728089|ref|YP_002256483.1| 10 kda chaperonin [Ralstonia solanacearum MolK2], gi|207742484|ref|YP_002258876.1| 10 kda chaperonin (protein cpn10) (groes protein) [Ralstonia solanacearum IPO1609], gi|83725737|gb|EAP72878.1| 10 kDa chaperonin GROES [Ralstonia solanacearum UW551], gi|206591334|emb|CAQ56946.1| 10 kda chaperonin (protein cpn1…	gi|83747557	10393.1	1	4	6	6	0.0296	0.625	TASGIVIPDAAAEKPDQGEVLAIGPGK	K	K	0.994	0	0	0	5.82	0	0	0	1	2	2604.39	49.8505	21	47
1798	10 kDa chaperonin GROES [Ralstonia solanacearum UW551], gi|207728089|ref|YP_002256483.1| 10 kda chaperonin [Ralstonia solanacearum MolK2], gi|207742484|ref|YP_002258876.1| 10 kda chaperonin (protein cpn10) (groes protein) [Ralstonia solanacearum IPO1609], gi|83725737|gb|EAP72878.1| 10 kDa chaperonin GROES [Ralstonia solanacearum UW551], gi|206591334|emb|CAQ56946.1| 10 kda chaperonin (protein cpn1…	gi|83747557	10393.1	1	4	6	6	0.0296	0.625	VDGQELLVMR	K	E	0.997	81.5	53.7	0	3.92	0	2	0	0	2	1159.61	55.6463	77	86
610	Catalase [Ralstonia solanacearum UW551], gi|207738686|ref|YP_002257079.1| catalase hydroperoxidase hpII protein [Ralstonia solanacearum IPO1609], gi|83725307|gb|EAP72455.1| Catalase [Ralstonia solanacearum UW551], gi|206592054|emb|CAQ58960.1| catalase hydroperoxidase hpII protein [Ralstonia solanacearum IPO1609]	gi|83748005	56465.6	1	11	12	12	0.06	0.236	ASAVNYNQDGDQNAGSR	R	K	0.997	53.3	53	0	5.07	0	1	0	0	2	1766.77	7.0506	378	394
610	Catalase [Ralstonia solanacearum UW551], gi|207738686|ref|YP_002257079.1| catalase hydroperoxidase hpII protein [Ralstonia solanacearum IPO1609], gi|83725307|gb|EAP72455.1| Catalase [Ralstonia solanacearum UW551], gi|206592054|emb|CAQ58960.1| catalase hydroperoxidase hpII protein [Ralstonia solanacearum IPO1609]	gi|83748005	56465.6	1	11	12	12	0.06	0.236	DLIANIDK	R	G	0.993	50	54.2	0	2.11	0	1	0	0	2	901.499	220.875	264	271
610	Catalase [Ralstonia solanacearum UW551], gi|207738686|ref|YP_002257079.1| catalase hydroperoxidase hpII protein [Ralstonia solanacearum IPO1609], gi|83725307|gb|EAP72455.1| Catalase [Ralstonia solanacearum UW551], gi|206592054|emb|CAQ58960.1| catalase hydroperoxidase hpII protein [Ralstonia solanacearum IPO1609]	gi|83748005	56465.6	1	11	12	12	0.06	0.236	DLIANIDKGNYPK	R	W	0.995	46.1	53.4	0	2.06	0	0	1	0	2	1460.77	57.4643	264	276
610	Catalase [Ralstonia solanacearum UW551], gi|207738686|ref|YP_002257079.1| catalase hydroperoxidase hpII protein [Ralstonia solanacearum IPO1609], gi|83725307|gb|EAP72455.1| Catalase [Ralstonia solanacearum UW551], gi|206592054|emb|CAQ58960.1| catalase hydroperoxidase hpII protein [Ralstonia solanacearum IPO1609]	gi|83748005	56465.6	1	11	12	12	0.06	0.236	EMDGNSVHAYK	R	F	0.964	30.4	53.5	0	1.96	0	1	0	0	2	1250.55	1.5326	211	221
610	Catalase [Ralstonia solanacearum UW551], gi|207738686|ref|YP_002257079.1| catalase hydroperoxidase hpII protein [Ralstonia solanacearum IPO1609], gi|83725307|gb|EAP72455.1| Catalase [Ralstonia solanacearum UW551], gi|206592054|emb|CAQ58960.1| catalase hydroperoxidase hpII protein [Ralstonia solanacearum IPO1609]	gi|83748005	56465.6	1	11	12	12	0.06	0.236	FDFDPLDATK	K	V	0.997	46.3	52.7	0	3.72	0	1	0	0	2	1168.55	195.563	292	301
610	Catalase [Ralstonia solanacearum UW551], gi|207738686|ref|YP_002257079.1| catalase hydroperoxidase hpII protein [Ralstonia solanacearum IPO1609], gi|83725307|gb|EAP72455.1| Catalase [Ralstonia solanacearum UW551], gi|206592054|emb|CAQ58960.1| catalase hydroperoxidase hpII protein [Ralstonia solanacearum IPO1609]	gi|83748005	56465.6	1	11	12	12	0.06	0.236	GTGAHGVFVASK	R	D	0.997	77.2	53.6	0	6.54	0	1	0	0	2	1130.6	4.5536	79	90
610	Catalase [Ralstonia solanacearum UW551], gi|207738686|ref|YP_002257079.1| catalase hydroperoxidase hpII protein [Ralstonia solanacearum IPO1609], gi|83725307|gb|EAP72455.1| Catalase [Ralstonia solanacearum UW551], gi|206592054|emb|CAQ58960.1| catalase hydroperoxidase hpII protein [Ralstonia solanacearum IPO1609]	gi|83748005	56465.6	1	11	12	12	0.06	0.236	IFSYADTQLYR	R	V	0.997	70.8	53.6	0	3.42	0	1	0	0	2	1376.68	22.4539	353	363
610	Catalase [Ralstonia solanacearum UW551], gi|207738686|ref|YP_002257079.1| catalase hydroperoxidase hpII protein [Ralstonia solanacearum IPO1609], gi|83725307|gb|EAP72455.1| Catalase [Ralstonia solanacearum UW551], gi|206592054|emb|CAQ58960.1| catalase hydroperoxidase hpII protein [Ralstonia solanacearum IPO1609]	gi|83748005	56465.6	1	11	12	12	0.06	0.236	VGTNGLQLPVNRPR	R	A	0.997	65.8	53.1	0	4.68	0	0	1	0	2	1521.85	117.832	364	377
610	Catalase [Ralstonia solanacearum UW551], gi|207738686|ref|YP_002257079.1| catalase hydroperoxidase hpII protein [Ralstonia solanacearum IPO1609], gi|83725307|gb|EAP72455.1| Catalase [Ralstonia solanacearum UW551], gi|206592054|emb|CAQ58960.1| catalase hydroperoxidase hpII protein [Ralstonia solanacearum IPO1609]	gi|83748005	56465.6	1	11	12	12	0.06	0.236	VWPDVPEVK	K	V	0.997	38.5	52.6	0	2.6	0	1	0	0	2	1068.57	356.934	302	310
610	Catalase [Ralstonia solanacearum UW551], gi|207738686|ref|YP_002257079.1| catalase hydroperoxidase hpII protein [Ralstonia solanacearum IPO1609], gi|83725307|gb|EAP72455.1| Catalase [Ralstonia solanacearum UW551], gi|206592054|emb|CAQ58960.1| catalase hydroperoxidase hpII protein [Ralstonia solanacearum IPO1609]	gi|83748005	56465.6	1	11	12	12	0.06	0.236	YSQMPVSGTTQQQR	K	I	0.997	62.3	53.1	0	6	0	0	1	0	2	1610.76	46.4708	416	429
610	Catalase [Ralstonia solanacearum UW551], gi|207738686|ref|YP_002257079.1| catalase hydroperoxidase hpII protein [Ralstonia solanacearum IPO1609], gi|83725307|gb|EAP72455.1| Catalase [Ralstonia solanacearum UW551], gi|206592054|emb|CAQ58960.1| catalase hydroperoxidase hpII protein [Ralstonia solanacearum IPO1609]	gi|83748005	56465.6	1	11	12	12	0.06	0.236	YTMLSYFQK	K	A	0.969	29.4	52.8	0	2.06	0	2	0	0	2	1180.57	33.3597	472	480
616	Catalase [Ralstonia solanacearum UW551], gi|207738686|ref|YP_002257079.1| catalase hydroperoxidase hpII protein [Ralstonia solanacearum IPO1609], gi|83725307|gb|EAP72455.1| Catalase [Ralstonia solanacearum UW551], gi|206592054|emb|CAQ58960.1| catalase hydroperoxidase hpII protein [Ralstonia solanacearum IPO1609]	gi|83748005	56465.6	1	6	6	6	0.0305	0.143	DLIANIDK	R	G	0.987	47.1	54.2	0	2.06	0	1	0	0	2	901.499	126.903	264	271
616	Catalase [Ralstonia solanacearum UW551], gi|207738686|ref|YP_002257079.1| catalase hydroperoxidase hpII protein [Ralstonia solanacearum IPO1609], gi|83725307|gb|EAP72455.1| Catalase [Ralstonia solanacearum UW551], gi|206592054|emb|CAQ58960.1| catalase hydroperoxidase hpII protein [Ralstonia solanacearum IPO1609]	gi|83748005	56465.6	1	6	6	6	0.0305	0.143	GTGAHGVFVASK	R	D	0.997	50.9	53.6	0	4.02	0	1	0	0	2	1130.6	4.7449	79	90
616	Catalase [Ralstonia solanacearum UW551], gi|207738686|ref|YP_002257079.1| catalase hydroperoxidase hpII protein [Ralstonia solanacearum IPO1609], gi|83725307|gb|EAP72455.1| Catalase [Ralstonia solanacearum UW551], gi|206592054|emb|CAQ58960.1| catalase hydroperoxidase hpII protein [Ralstonia solanacearum IPO1609]	gi|83748005	56465.6	1	6	6	6	0.0305	0.143	KGSVNYQPSAHADLSDAATVK	R	Y	0.989	50	52.7	0	2.44	0	0	0	1	2	2159.07	113.334	395	415
616	Catalase [Ralstonia solanacearum UW551], gi|207738686|ref|YP_002257079.1| catalase hydroperoxidase hpII protein [Ralstonia solanacearum IPO1609], gi|83725307|gb|EAP72455.1| Catalase [Ralstonia solanacearum UW551], gi|206592054|emb|CAQ58960.1| catalase hydroperoxidase hpII protein [Ralstonia solanacearum IPO1609]	gi|83748005	56465.6	1	6	6	6	0.0305	0.143	VGTNGLQLPVNRPR	R	A	0.997	58	53.1	0	5.82	0	0	1	0	2	1521.85	243.671	364	377
616	Catalase [Ralstonia solanacearum UW551], gi|207738686|ref|YP_002257079.1| catalase hydroperoxidase hpII protein [Ralstonia solanacearum IPO1609], gi|83725307|gb|EAP72455.1| Catalase [Ralstonia solanacearum UW551], gi|206592054|emb|CAQ58960.1| catalase hydroperoxidase hpII protein [Ralstonia solanacearum IPO1609]	gi|83748005	56465.6	1	6	6	6	0.0305	0.143	VWPDVPEVK	K	V	0.988	31.5	52.6	0	2.35	0	1	0	0	2	1068.57	19.9095	302	310
616	Catalase [Ralstonia solanacearum UW551], gi|207738686|ref|YP_002257079.1| catalase hydroperoxidase hpII protein [Ralstonia solanacearum IPO1609], gi|83725307|gb|EAP72455.1| Catalase [Ralstonia solanacearum UW551], gi|206592054|emb|CAQ58960.1| catalase hydroperoxidase hpII protein [Ralstonia solanacearum IPO1609]	gi|83748005	56465.6	1	6	6	6	0.0305	0.143	YTMLSYFQK	K	A	0.979	44.7	52.8	0	1.7	0	1	0	0	2	1180.57	43.937	472	480
623	Catalase [Ralstonia solanacearum UW551], gi|207738686|ref|YP_002257079.1| catalase hydroperoxidase hpII protein [Ralstonia solanacearum IPO1609], gi|83725307|gb|EAP72455.1| Catalase [Ralstonia solanacearum UW551], gi|206592054|emb|CAQ58960.1| catalase hydroperoxidase hpII protein [Ralstonia solanacearum IPO1609]	gi|83748005	56465.6	1	11	11	11	0.0553	0.232	ASAVNYNQDGDQNAGSR	R	K	0.997	65.5	53	0	4.8	0	1	0	0	2	1766.77	1.51	378	394
623	Catalase [Ralstonia solanacearum UW551], gi|207738686|ref|YP_002257079.1| catalase hydroperoxidase hpII protein [Ralstonia solanacearum IPO1609], gi|83725307|gb|EAP72455.1| Catalase [Ralstonia solanacearum UW551], gi|206592054|emb|CAQ58960.1| catalase hydroperoxidase hpII protein [Ralstonia solanacearum IPO1609]	gi|83748005	56465.6	1	11	11	11	0.0553	0.232	DLIANIDK	R	G	0.995	40.7	54.2	0	2.11	0	1	0	0	2	901.499	324.865	264	271
623	Catalase [Ralstonia solanacearum UW551], gi|207738686|ref|YP_002257079.1| catalase hydroperoxidase hpII protein [Ralstonia solanacearum IPO1609], gi|83725307|gb|EAP72455.1| Catalase [Ralstonia solanacearum UW551], gi|206592054|emb|CAQ58960.1| catalase hydroperoxidase hpII protein [Ralstonia solanacearum IPO1609]	gi|83748005	56465.6	1	11	11	11	0.0553	0.232	DLIANIDKGNYPK	R	W	0.997	50.9	53.4	0	6.08	0	0	1	0	2	1460.77	146.994	264	276
623	Catalase [Ralstonia solanacearum UW551], gi|207738686|ref|YP_002257079.1| catalase hydroperoxidase hpII protein [Ralstonia solanacearum IPO1609], gi|83725307|gb|EAP72455.1| Catalase [Ralstonia solanacearum UW551], gi|206592054|emb|CAQ58960.1| catalase hydroperoxidase hpII protein [Ralstonia solanacearum IPO1609]	gi|83748005	56465.6	1	11	11	11	0.0553	0.232	EMDGNSVHAYK	R	F	0.995	51.2	53.3	0	2.12	0	1	0	0	2	1250.55	2.2049	211	221
623	Catalase [Ralstonia solanacearum UW551], gi|207738686|ref|YP_002257079.1| catalase hydroperoxidase hpII protein [Ralstonia solanacearum IPO1609], gi|83725307|gb|EAP72455.1| Catalase [Ralstonia solanacearum UW551], gi|206592054|emb|CAQ58960.1| catalase hydroperoxidase hpII protein [Ralstonia solanacearum IPO1609]	gi|83748005	56465.6	1	11	11	11	0.0553	0.232	FDFDPLDATK	K	V	0.997	42.9	52.6	0	3.19	0	1	0	0	2	1168.55	301.591	292	301
623	Catalase [Ralstonia solanacearum UW551], gi|207738686|ref|YP_002257079.1| catalase hydroperoxidase hpII protein [Ralstonia solanacearum IPO1609], gi|83725307|gb|EAP72455.1| Catalase [Ralstonia solanacearum UW551], gi|206592054|emb|CAQ58960.1| catalase hydroperoxidase hpII protein [Ralstonia solanacearum IPO1609]	gi|83748005	56465.6	1	11	11	11	0.0553	0.232	GTGAHGVFVASK	R	D	0.997	50.7	53.6	0	4.55	0	1	0	0	2	1130.6	6.5423	79	90
623	Catalase [Ralstonia solanacearum UW551], gi|207738686|ref|YP_002257079.1| catalase hydroperoxidase hpII protein [Ralstonia solanacearum IPO1609], gi|83725307|gb|EAP72455.1| Catalase [Ralstonia solanacearum UW551], gi|206592054|emb|CAQ58960.1| catalase hydroperoxidase hpII protein [Ralstonia solanacearum IPO1609]	gi|83748005	56465.6	1	11	11	11	0.0553	0.232	IFSYADTQLYR	R	V	0.997	76.6	53.6	0	3.77	0	1	0	0	2	1376.68	78.1036	353	363
623	Catalase [Ralstonia solanacearum UW551], gi|207738686|ref|YP_002257079.1| catalase hydroperoxidase hpII protein [Ralstonia solanacearum IPO1609], gi|83725307|gb|EAP72455.1| Catalase [Ralstonia solanacearum UW551], gi|206592054|emb|CAQ58960.1| catalase hydroperoxidase hpII protein [Ralstonia solanacearum IPO1609]	gi|83748005	56465.6	1	11	11	11	0.0553	0.232	VGTNGLQLPVNRPR	R	A	0.997	69.8	53.3	0	6.82	0	0	1	0	2	1520.87	127.778	364	377
623	Catalase [Ralstonia solanacearum UW551], gi|207738686|ref|YP_002257079.1| catalase hydroperoxidase hpII protein [Ralstonia solanacearum IPO1609], gi|83725307|gb|EAP72455.1| Catalase [Ralstonia solanacearum UW551], gi|206592054|emb|CAQ58960.1| catalase hydroperoxidase hpII protein [Ralstonia solanacearum IPO1609]	gi|83748005	56465.6	1	11	11	11	0.0553	0.232	VWPDVPEVK	K	V	0.995	36	52.6	0	2.59	0	1	0	0	2	1068.57	226.84	302	310
623	Catalase [Ralstonia solanacearum UW551], gi|207738686|ref|YP_002257079.1| catalase hydroperoxidase hpII protein [Ralstonia solanacearum IPO1609], gi|83725307|gb|EAP72455.1| Catalase [Ralstonia solanacearum UW551], gi|206592054|emb|CAQ58960.1| catalase hydroperoxidase hpII protein [Ralstonia solanacearum IPO1609]	gi|83748005	56465.6	1	11	11	11	0.0553	0.232	VYTDYGTPASYR	R	E	0.997	69.6	53.4	0	3.28	0	1	0	0	2	1392.64	33.579	199	210
623	Catalase [Ralstonia solanacearum UW551], gi|207738686|ref|YP_002257079.1| catalase hydroperoxidase hpII protein [Ralstonia solanacearum IPO1609], gi|83725307|gb|EAP72455.1| Catalase [Ralstonia solanacearum UW551], gi|206592054|emb|CAQ58960.1| catalase hydroperoxidase hpII protein [Ralstonia solanacearum IPO1609]	gi|83748005	56465.6	1	11	11	11	0.0553	0.232	YTMLSYFQK	K	A	0.989	41.2	52.8	0	1.85	0	1	0	0	2	1180.57	151.429	472	480
643	Catalase [Ralstonia solanacearum UW551], gi|207738686|ref|YP_002257079.1| catalase hydroperoxidase hpII protein [Ralstonia solanacearum IPO1609], gi|83725307|gb|EAP72455.1| Catalase [Ralstonia solanacearum UW551], gi|206592054|emb|CAQ58960.1| catalase hydroperoxidase hpII protein [Ralstonia solanacearum IPO1609]	gi|83748005	56465.6	1	5	5	5	0.0276	0.102	DLIANIDK	R	G	0.966	44.5	54.2	0	1.6	0	1	0	0	2	901.499	27.9769	264	271
643	Catalase [Ralstonia solanacearum UW551], gi|207738686|ref|YP_002257079.1| catalase hydroperoxidase hpII protein [Ralstonia solanacearum IPO1609], gi|83725307|gb|EAP72455.1| Catalase [Ralstonia solanacearum UW551], gi|206592054|emb|CAQ58960.1| catalase hydroperoxidase hpII protein [Ralstonia solanacearum IPO1609]	gi|83748005	56465.6	1	5	5	5	0.0276	0.102	FDFDPLDATK	K	V	0.997	45.7	52.7	0	3.04	0	1	0	0	2	1168.55	5.4469	292	301
643	Catalase [Ralstonia solanacearum UW551], gi|207738686|ref|YP_002257079.1| catalase hydroperoxidase hpII protein [Ralstonia solanacearum IPO1609], gi|83725307|gb|EAP72455.1| Catalase [Ralstonia solanacearum UW551], gi|206592054|emb|CAQ58960.1| catalase hydroperoxidase hpII protein [Ralstonia solanacearum IPO1609]	gi|83748005	56465.6	1	5	5	5	0.0276	0.102	IFSYADTQLYR	R	V	0.997	66.3	53.6	0	2.92	0	1	0	0	2	1376.68	7.6589	353	363
643	Catalase [Ralstonia solanacearum UW551], gi|207738686|ref|YP_002257079.1| catalase hydroperoxidase hpII protein [Ralstonia solanacearum IPO1609], gi|83725307|gb|EAP72455.1| Catalase [Ralstonia solanacearum UW551], gi|206592054|emb|CAQ58960.1| catalase hydroperoxidase hpII protein [Ralstonia solanacearum IPO1609]	gi|83748005	56465.6	1	5	5	5	0.0276	0.102	VGTNGLQLPVNRPR	R	A	0.984	69	53.1	0	0	0	0	1	0	2	1521.85	23.3132	364	377
643	Catalase [Ralstonia solanacearum UW551], gi|207738686|ref|YP_002257079.1| catalase hydroperoxidase hpII protein [Ralstonia solanacearum IPO1609], gi|83725307|gb|EAP72455.1| Catalase [Ralstonia solanacearum UW551], gi|206592054|emb|CAQ58960.1| catalase hydroperoxidase hpII protein [Ralstonia solanacearum IPO1609]	gi|83748005	56465.6	1	5	5	5	0.0276	0.102	VWPDVPEVK	K	V	0.996	30.1	52.6	0	2.57	0	1	0	0	2	1068.57	16.4971	302	310
457	Hypothetical cytosolic protein [Ralstonia solanacearum UW551], gi|207724469|ref|YP_002254866.1| hypothetical protein RSMK02795 [Ralstonia solanacearum MolK2], gi|83725190|gb|EAP72340.1| Hypothetical cytosolic protein [Ralstonia solanacearum UW551], gi|206589690|emb|CAQ36651.1| conserved hypothetical protein [Ralstonia solanacearum]	gi|83748108	54947.1	1	7	7	7	0.0302	0.135	CPTEIAITDR	K	R	0.997	63.5	53.7	0	2.85	0	1	0	0	2	1175.57	9.0868	330	339
457	Hypothetical cytosolic protein [Ralstonia solanacearum UW551], gi|207724469|ref|YP_002254866.1| hypothetical protein RSMK02795 [Ralstonia solanacearum MolK2], gi|83725190|gb|EAP72340.1| Hypothetical cytosolic protein [Ralstonia solanacearum UW551], gi|206589690|emb|CAQ36651.1| conserved hypothetical protein [Ralstonia solanacearum]	gi|83748108	54947.1	1	7	7	7	0.0302	0.135	LVADLPKPTNS	R	-	0.997	62	52.9	0	3.43	0	1	0	0	2	1154.64	64.6501	486	496
457	Hypothetical cytosolic protein [Ralstonia solanacearum UW551], gi|207724469|ref|YP_002254866.1| hypothetical protein RSMK02795 [Ralstonia solanacearum MolK2], gi|83725190|gb|EAP72340.1| Hypothetical cytosolic protein [Ralstonia solanacearum UW551], gi|206589690|emb|CAQ36651.1| conserved hypothetical protein [Ralstonia solanacearum]	gi|83748108	54947.1	1	7	7	7	0.0302	0.135	NVETFLNR	K	W	0.997	52.5	53.3	0	2.7	0	1	0	0	2	992.516	142.215	419	426
457	Hypothetical cytosolic protein [Ralstonia solanacearum UW551], gi|207724469|ref|YP_002254866.1| hypothetical protein RSMK02795 [Ralstonia solanacearum MolK2], gi|83725190|gb|EAP72340.1| Hypothetical cytosolic protein [Ralstonia solanacearum UW551], gi|206589690|emb|CAQ36651.1| conserved hypothetical protein [Ralstonia solanacearum]	gi|83748108	54947.1	1	7	7	7	0.0302	0.135	TAIDFDQSALFK	K	K	0.997	73	52.9	0	4.4	0	1	0	0	2	1355.68	47.8794	132	143
457	Hypothetical cytosolic protein [Ralstonia solanacearum UW551], gi|207724469|ref|YP_002254866.1| hypothetical protein RSMK02795 [Ralstonia solanacearum MolK2], gi|83725190|gb|EAP72340.1| Hypothetical cytosolic protein [Ralstonia solanacearum UW551], gi|206589690|emb|CAQ36651.1| conserved hypothetical protein [Ralstonia solanacearum]	gi|83748108	54947.1	1	7	7	7	0.0302	0.135	TDDGEIALK	K	C	0.997	58	54.2	0	3.66	0	1	0	0	2	961.484	53.5245	321	329
457	Hypothetical cytosolic protein [Ralstonia solanacearum UW551], gi|207724469|ref|YP_002254866.1| hypothetical protein RSMK02795 [Ralstonia solanacearum MolK2], gi|83725190|gb|EAP72340.1| Hypothetical cytosolic protein [Ralstonia solanacearum UW551], gi|206589690|emb|CAQ36651.1| conserved hypothetical protein [Ralstonia solanacearum]	gi|83748108	54947.1	1	7	7	7	0.0302	0.135	VFDTVEYAK	K	W	0.997	50.2	53.3	0	2.96	0	1	0	0	2	1071.54	111.138	217	225
457	Hypothetical cytosolic protein [Ralstonia solanacearum UW551], gi|207724469|ref|YP_002254866.1| hypothetical protein RSMK02795 [Ralstonia solanacearum MolK2], gi|83725190|gb|EAP72340.1| Hypothetical cytosolic protein [Ralstonia solanacearum UW551], gi|206589690|emb|CAQ36651.1| conserved hypothetical protein [Ralstonia solanacearum]	gi|83748108	54947.1	1	7	7	7	0.0302	0.135	YVGLTMPR	R	F	0.996	51.1	53.2	0	2.36	0	1	0	0	2	936.497	126.366	237	244
1386	Peroxiredoxin [Ralstonia solanacearum UW551], gi|207722283|ref|YP_002252719.1| alkyl hydroperoxide reductase subunit C [Ralstonia solanacearum MolK2], gi|207738808|ref|YP_002257201.1| alkyl hydroperoxide reductase (subunit c) protein [Ralstonia solanacearum IPO1609], gi|83724975|gb|EAP72129.1| Peroxiredoxin [Ralstonia solanacearum UW551], gi|206587460|emb|CAQ18042.1| alkyl hydroperoxide reductase…	gi|83748353	20489.9	1	6	6	6	0.0326	0.332	AAQYVASNPGQVCPAK	K	W	0.997	75.5	53.2	0	4.82	0	0	1	0	2	1660.81	171.469	154	169
1386	Peroxiredoxin [Ralstonia solanacearum UW551], gi|207722283|ref|YP_002252719.1| alkyl hydroperoxide reductase subunit C [Ralstonia solanacearum MolK2], gi|207738808|ref|YP_002257201.1| alkyl hydroperoxide reductase (subunit c) protein [Ralstonia solanacearum IPO1609], gi|83724975|gb|EAP72129.1| Peroxiredoxin [Ralstonia solanacearum UW551], gi|206587460|emb|CAQ18042.1| alkyl hydroperoxide reductase…	gi|83748353	20489.9	1	6	6	6	0.0326	0.332	GTFVINPEGVIK	R	T	0.997	47.5	53.5	0	3.68	0	1	0	0	2	1273.72	6.0659	121	132
1386	Peroxiredoxin [Ralstonia solanacearum UW551], gi|207722283|ref|YP_002252719.1| alkyl hydroperoxide reductase subunit C [Ralstonia solanacearum MolK2], gi|207738808|ref|YP_002257201.1| alkyl hydroperoxide reductase (subunit c) protein [Ralstonia solanacearum IPO1609], gi|83724975|gb|EAP72129.1| Peroxiredoxin [Ralstonia solanacearum UW551], gi|206587460|emb|CAQ18042.1| alkyl hydroperoxide reductase…	gi|83748353	20489.9	1	6	6	6	0.0326	0.332	SLINTQVQPFK	M	A	0.997	55.8	53.6	0	6.13	0	1	0	0	2	1274.71	88.6049	2	12
1386	Peroxiredoxin [Ralstonia solanacearum UW551], gi|207722283|ref|YP_002252719.1| alkyl hydroperoxide reductase subunit C [Ralstonia solanacearum MolK2], gi|207738808|ref|YP_002257201.1| alkyl hydroperoxide reductase (subunit c) protein [Ralstonia solanacearum IPO1609], gi|83724975|gb|EAP72129.1| Peroxiredoxin [Ralstonia solanacearum UW551], gi|206587460|emb|CAQ18042.1| alkyl hydroperoxide reductase…	gi|83748353	20489.9	1	6	6	6	0.0326	0.332	TLKPSLDLVGK	K	-	0.997	61	53.2	0	3.8	0	1	0	0	2	1170.71	6.2895	176	186
1386	Peroxiredoxin [Ralstonia solanacearum UW551], gi|207722283|ref|YP_002252719.1| alkyl hydroperoxide reductase subunit C [Ralstonia solanacearum MolK2], gi|207738808|ref|YP_002257201.1| alkyl hydroperoxide reductase (subunit c) protein [Ralstonia solanacearum IPO1609], gi|83724975|gb|EAP72129.1| Peroxiredoxin [Ralstonia solanacearum UW551], gi|206587460|emb|CAQ18042.1| alkyl hydroperoxide reductase…	gi|83748353	20489.9	1	6	6	6	0.0326	0.332	TLKPSLDLVGKI	K	-	0.995	38.9	53.1	0	2.96	0	0	1	0	2	1283.79	71.6677	176	187
1386	Peroxiredoxin [Ralstonia solanacearum UW551], gi|207722283|ref|YP_002252719.1| alkyl hydroperoxide reductase subunit C [Ralstonia solanacearum MolK2], gi|207738808|ref|YP_002257201.1| alkyl hydroperoxide reductase (subunit c) protein [Ralstonia solanacearum IPO1609], gi|83724975|gb|EAP72129.1| Peroxiredoxin [Ralstonia solanacearum UW551], gi|206587460|emb|CAQ18042.1| alkyl hydroperoxide reductase…	gi|83748353	20489.9	1	6	6	6	0.0326	0.332	VWHETSPAVGK	K	A	0.997	53.6	52.6	0	4.19	0	0	1	0	2	1210.62	82.0924	81	91
1425	Peroxiredoxin [Ralstonia solanacearum UW551], gi|207722283|ref|YP_002252719.1| alkyl hydroperoxide reductase subunit C [Ralstonia solanacearum MolK2], gi|207738808|ref|YP_002257201.1| alkyl hydroperoxide reductase (subunit c) protein [Ralstonia solanacearum IPO1609], gi|83724975|gb|EAP72129.1| Peroxiredoxin [Ralstonia solanacearum UW551], gi|206587460|emb|CAQ18042.1| alkyl hydroperoxide reductase…	gi|83748353	20489.9	1	7	7	7	0.0372	0.385	AAQYVASNPGQVCPAK	K	W	0.997	60.8	53.2	0	5.17	0	0	1	0	2	1660.81	103.532	154	169
1425	Peroxiredoxin [Ralstonia solanacearum UW551], gi|207722283|ref|YP_002252719.1| alkyl hydroperoxide reductase subunit C [Ralstonia solanacearum MolK2], gi|207738808|ref|YP_002257201.1| alkyl hydroperoxide reductase (subunit c) protein [Ralstonia solanacearum IPO1609], gi|83724975|gb|EAP72129.1| Peroxiredoxin [Ralstonia solanacearum UW551], gi|206587460|emb|CAQ18042.1| alkyl hydroperoxide reductase…	gi|83748353	20489.9	1	7	7	7	0.0372	0.385	FVEVTDQTLK	K	G	0.997	58.3	53.3	0	3.68	0	1	0	0	2	1179.63	59.8847	21	30
1425	Peroxiredoxin [Ralstonia solanacearum UW551], gi|207722283|ref|YP_002252719.1| alkyl hydroperoxide reductase subunit C [Ralstonia solanacearum MolK2], gi|207738808|ref|YP_002257201.1| alkyl hydroperoxide reductase (subunit c) protein [Ralstonia solanacearum IPO1609], gi|83724975|gb|EAP72129.1| Peroxiredoxin [Ralstonia solanacearum UW551], gi|206587460|emb|CAQ18042.1| alkyl hydroperoxide reductase…	gi|83748353	20489.9	1	7	7	7	0.0372	0.385	GTFVINPEGVIK	R	T	0.997	47.9	53.5	0	3.66	0	1	0	0	2	1273.72	25.7936	121	132
1425	Peroxiredoxin [Ralstonia solanacearum UW551], gi|207722283|ref|YP_002252719.1| alkyl hydroperoxide reductase subunit C [Ralstonia solanacearum MolK2], gi|207738808|ref|YP_002257201.1| alkyl hydroperoxide reductase (subunit c) protein [Ralstonia solanacearum IPO1609], gi|83724975|gb|EAP72129.1| Peroxiredoxin [Ralstonia solanacearum UW551], gi|206587460|emb|CAQ18042.1| alkyl hydroperoxide reductase…	gi|83748353	20489.9	1	7	7	7	0.0372	0.385	SLINTQVQPFK	M	A	0.997	58.9	53.6	0	3.42	0	1	0	0	2	1274.71	51.304	2	12
1425	Peroxiredoxin [Ralstonia solanacearum UW551], gi|207722283|ref|YP_002252719.1| alkyl hydroperoxide reductase subunit C [Ralstonia solanacearum MolK2], gi|207738808|ref|YP_002257201.1| alkyl hydroperoxide reductase (subunit c) protein [Ralstonia solanacearum IPO1609], gi|83724975|gb|EAP72129.1| Peroxiredoxin [Ralstonia solanacearum UW551], gi|206587460|emb|CAQ18042.1| alkyl hydroperoxide reductase…	gi|83748353	20489.9	1	7	7	7	0.0372	0.385	TLKPSLDLVGK	K	-	0.997	53.9	53.2	0	3.59	0	1	0	0	2	1170.71	5.3016	176	186
1425	Peroxiredoxin [Ralstonia solanacearum UW551], gi|207722283|ref|YP_002252719.1| alkyl hydroperoxide reductase subunit C [Ralstonia solanacearum MolK2], gi|207738808|ref|YP_002257201.1| alkyl hydroperoxide reductase (subunit c) protein [Ralstonia solanacearum IPO1609], gi|83724975|gb|EAP72129.1| Peroxiredoxin [Ralstonia solanacearum UW551], gi|206587460|emb|CAQ18042.1| alkyl hydroperoxide reductase…	gi|83748353	20489.9	1	7	7	7	0.0372	0.385	TLKPSLDLVGKI	K	-	0.985	41.2	53.1	0	2.7	0	0	1	0	2	1283.79	36.6635	176	187
1425	Peroxiredoxin [Ralstonia solanacearum UW551], gi|207722283|ref|YP_002252719.1| alkyl hydroperoxide reductase subunit C [Ralstonia solanacearum MolK2], gi|207738808|ref|YP_002257201.1| alkyl hydroperoxide reductase (subunit c) protein [Ralstonia solanacearum IPO1609], gi|83724975|gb|EAP72129.1| Peroxiredoxin [Ralstonia solanacearum UW551], gi|206587460|emb|CAQ18042.1| alkyl hydroperoxide reductase…	gi|83748353	20489.9	1	7	7	7	0.0372	0.385	VWHETSPAVGK	K	A	0.997	67.9	52.6	0	4.54	0	0	1	0	2	1210.62	60.0479	81	91
1150	Quinone oxidoreductase [Ralstonia solanacearum UW551], gi|207743786|ref|YP_002260178.1| nadph:quinone reductase, zeta-crystallin homolog protein [Ralstonia solanacearum IPO1609], gi|83726806|gb|EAP73933.1| Quinone oxidoreductase [Ralstonia solanacearum UW551], gi|206595186|emb|CAQ62113.1| nadph:quinone reductase, zeta-crystallin homolog protein [Ralstonia solanacearum IPO1609]	gi|207723784,gi|83746475	34229.3	1	4	4	4	0.0219	0.176	GVPVVYDGIGK	K	D	0.997	48.7	53.7	0	3.85	0	1	0	0	2	1103.61	80.3192	208	218
1150	Quinone oxidoreductase [Ralstonia solanacearum UW551], gi|207743786|ref|YP_002260178.1| nadph:quinone reductase, zeta-crystallin homolog protein [Ralstonia solanacearum IPO1609], gi|83726806|gb|EAP73933.1| Quinone oxidoreductase [Ralstonia solanacearum UW551], gi|206595186|emb|CAQ62113.1| nadph:quinone reductase, zeta-crystallin homolog protein [Ralstonia solanacearum IPO1609]	gi|207723784,gi|83746475	34229.3	1	4	4	4	0.0219	0.176	IVETGGPEVMQLVDVDVPAPGPGEAR	R	V	0.997	64	52.2	0	4.09	0	0	0	1	2	2632.33	14.3186	7	32
1150	Quinone oxidoreductase [Ralstonia solanacearum UW551], gi|207743786|ref|YP_002260178.1| nadph:quinone reductase, zeta-crystallin homolog protein [Ralstonia solanacearum IPO1609], gi|83726806|gb|EAP73933.1| Quinone oxidoreductase [Ralstonia solanacearum UW551], gi|206595186|emb|CAQ62113.1| nadph:quinone reductase, zeta-crystallin homolog protein [Ralstonia solanacearum IPO1609]	gi|207723784,gi|83746475	34229.3	1	4	4	4	0.0219	0.176	TMPADILVR	R	L	0.921	30.7	53.8	0	1.62	0	1	0	0	2	1015.56	21.1874	99	107
1150	Quinone oxidoreductase [Ralstonia solanacearum UW551], gi|207743786|ref|YP_002260178.1| nadph:quinone reductase, zeta-crystallin homolog protein [Ralstonia solanacearum IPO1609], gi|83726806|gb|EAP73933.1| Quinone oxidoreductase [Ralstonia solanacearum UW551], gi|206595186|emb|CAQ62113.1| nadph:quinone reductase, zeta-crystallin homolog protein [Ralstonia solanacearum IPO1609]	gi|207723784,gi|83746475	34229.3	1	4	4	4	0.0219	0.176	YALADAAQAHR	R	D	0.997	73.8	53.7	0	2.85	0	1	0	0	2	1186.6	6.578	299	309
1102	putative oxidoreductase protein [Ralstonia solanacearum GMI1000], gi|17432111|emb|CAD18787.1| putative nad-dependent epimerase/dehydratase; oxidoreductase protein [Ralstonia solanacearum GMI1000]	gi|17549855	32607.9	1	3	3	3	0.0157	0.118	DQPLAGTIGPGR	K	L	0.997	53.5	52.9	0	4.42	0	1	0	0	2	1181.63	7.1851	133	144
1102	putative oxidoreductase protein [Ralstonia solanacearum GMI1000], gi|17432111|emb|CAD18787.1| putative nad-dependent epimerase/dehydratase; oxidoreductase protein [Ralstonia solanacearum GMI1000]	gi|17549855	32607.9	1	3	3	3	0.0157	0.118	ILVTGVAGNLGR	R	K	0.997	56.2	52.9	0	3.89	0	1	0	0	2	1169.7	22.1464	10	21
1102	putative oxidoreductase protein [Ralstonia solanacearum GMI1000], gi|17432111|emb|CAD18787.1| putative nad-dependent epimerase/dehydratase; oxidoreductase protein [Ralstonia solanacearum GMI1000]	gi|17549855	32607.9	1	3	3	3	0.0157	0.118	LIAELAPAPGTR	R	W	0.997	54.3	53	0	3.41	0	1	0	0	2	1208.7	28.5311	145	156

## Sheet: Peptide Report Exp4
Experiment: GMI1000_UVW551_MB09_68Exp4_Scaffold1
Condition: co-culture with tomato seedlings. Comparison: GMI1000, UW551 at 30 vs. 18°C. Cell-associated proteins
Database Set:2 Databases
	Database Name: a subset of the NCBInr_20070701 database
	Version: unknown
	Taxonomy: All Entries
	Number of Proteins: 277
	Database Name: the NCBInr_20070701 database
	Version: unknown
	Taxonomy: Bacteria
	Number of Proteins: 4181133
	Explain Database w/ < 1000 entries:
	Does database contain common contaminants?: unknown
Search Engine Set: 2 Search Engines
	Version: Mascot
	Samples: All Samples
	Fragment Tolerance: 0.50 Da (Monoisotopic)
	Parent Tolerance: 0.50 Da (Monoisotopic)
	Fixed Modifications: +57 on C (Carbamidomethyl)
	Variable Modifications: -17 on n (Pyro-cmC), +1 on NQ (Deamidation), +16 on M (Oxidation) (75 (F075720), 126 (F075721), 129 (F075722), 131 (F075723), 133 (F075724), 135 (F075725), 146 (F075726), 147 (F075727), 187 (F075728), 215 (F075729), 219 (F075730), 239 (F075731), 248 (F075732), 281 (F075733), 282 (F075734), 287 (F075735), 338 (F075736), 350 (F075737), 420 (F075738), 439 (F075739), 480 (F075…
	Database: the NCBInr_20090414 database (selected for Bacteria, unknown version, 4181133 entries) (75 (F075720), 126 (F075721), 129 (F075722), 131 (F075723), 133 (F075724), 135 (F075725), 146 (F075726), 147 (F075727), 187 (F075728), 215 (F075729), 219 (F075730), 239 (F075731), 248 (F075732), 281 (F075733), 282 (F075734), 287 (F075735), 338 (F075736), 350 (F075737), 420 (F075738), 439 (F075739), 48…
	Digestion Enzyme: Non-specific (75 (F075720), 126 (F075721), 129 (F075722), 131 (F075723), 133 (F075724), 135 (F075725), 146 (F075726), 147 (F075727), 187 (F075728), 215 (F075729), 219 (F075730), 239 (F075731), 248 (F075732), 281 (F075733), 282 (F075734), 287 (F075735), 338 (F075736), 350 (F075737), 420 (F075738), 439 (F075739), 480 (F075740), 482 (F075741), 491 (F075742), 583 (F075743), 606 (F07…
	Max Missed Cleavages: 1 (75 (F075720), 126 (F075721), 129 (F075722), 131 (F075723), 133 (F075724), 135 (F075725), 146 (F075726), 147 (F075727), 187 (F075728), 215 (F075729), 219 (F075730), 239 (F075731), 248 (F075732), 281 (F075733), 282 (F075734), 287 (F075735), 338 (F075736), 350 (F075737), 420 (F075738), 439 (F075739), 480 (F075740), 482 (F075741), 491 (F075742), 583 (F075743), 606 (F075744), …
	Version: 2007.01.01.1
	Samples: All Samples
	Fragment Tolerance: 0.50 Da (Monoisotopic)
	Parent Tolerance: 0.50 Da (Monoisotopic)
	Fixed Modifications: +57 on C (Carbamidomethyl)
	Variable Modifications: -17 on n (Pyro-cmC), +1 on NQ (Deamidation), +16 on M (Oxidation) (75 (F075720), 126 (F075721), 129 (F075722), 131 (F075723), 133 (F075724), 135 (F075725), 146 (F075726), 147 (F075727), 187 (F075728), 215 (F075729), 219 (F075730), 239 (F075731), 248 (F075732), 281 (F075733), 282 (F075734), 287 (F075735), 338 (F075736), 350 (F075737), 420 (F075738), 439 (F075739), 480 (F075…
	Database: a subset of the NCBInr_20090414 database
	Digestion Enzyme: Non-specific
	Max Missed Cleavages: 2
Scaffold: Version: Scaffold_4.3.2
	Protein Grouping Strategy: Experiment-wide grouping with binary peptide-protein weights
	Peptide Thresholds: 90.0% minimum
	Protein Thresholds: 99.0% minimum and 2 peptides minimum
	Peptide FDR: 5.4% (Prophet)
	Protein FDR: 0.1% (Prophet)
Biological sample name	Protein name	Protein accession numbers	Protein molecular weight (Da)	Protein identification probability	Exclusive unique peptide count	Exclusive unique spectrum count	Total spectrum count	Percentage of total spectra	Percentage sequence coverage	Peptide sequence	Previous amino acid	Next amino acid	Best Peptide identification probability	Best Mascot Ion score	Best Mascot Identity score	Best Mascot Delta Ion score	Best X! Tandem -log(e) score	Number of identified +1H spectra	Number of identified +2H spectra	Number of identified +3H spectra	Number of identified +4H spectra	Number of enzymatic termini	Calculated +1H Peptide Mass (AMU)	Total TIC	Peptide start index	Peptide stop index
146	ATPase AAA-2 domain protein [Ralstonia pickettii 12D], gi|151578404|gb|EDN42803.1| ATPase AAA-2 domain protein [Ralstonia pickettii 12D]	gi|17546054,gi|83748548	95636.4	1	5	5	5	0.00896	0.0731	AIQQQIENPVAR	R	M	0.997	42.3	53.1	0	3.48	0	1	0	0	2	1366.74	22.8127	822	833
146	ATPase AAA-2 domain protein [Ralstonia pickettii 12D], gi|151578404|gb|EDN42803.1| ATPase AAA-2 domain protein [Ralstonia pickettii 12D]	gi|17546054,gi|83748548	95636.4	1	5	5	5	0.00896	0.0731	GGQTVGSAEAESQR	R	E	0.997	77.4	53.3	0	4.6	0	1	0	0	2	1376.64	12.5876	144	157
146	ATPase AAA-2 domain protein [Ralstonia pickettii 12D], gi|151578404|gb|EDN42803.1| ATPase AAA-2 domain protein [Ralstonia pickettii 12D]	gi|17546054,gi|83748548	95636.4	1	5	5	5	0.00896	0.0731	NNPVLIGEPGVGK	K	T	0.997	31.5	53.2	0	3.55	0	1	0	0	2	1293.72	22.6761	199	211
146	ATPase AAA-2 domain protein [Ralstonia pickettii 12D], gi|151578404|gb|EDN42803.1| ATPase AAA-2 domain protein [Ralstonia pickettii 12D]	gi|17546054,gi|83748548	95636.4	1	5	5	5	0.00896	0.0731	TAIVEGLAQR	K	I	0.994	34.6	53.5	0	2.22	0	1	0	0	2	1057.6	19.7552	212	221
146	ATPase AAA-2 domain protein [Ralstonia pickettii 12D], gi|151578404|gb|EDN42803.1| ATPase AAA-2 domain protein [Ralstonia pickettii 12D]	gi|17546054,gi|83748548	95636.4	1	5	5	5	0.00896	0.0731	TQVGAEEIAEVVSR	R	A	0.996	75.3	53.4	0	0	0	1	0	0	2	1487.77	30.2945	532	545
653	sulfate adenylyltransferase, subunit 1 [Burkholderia oklahomensis C6786]	gi|167569151,gi|17547140	40929.4	1	4	4	5	0.00624	0.123	DTPGHEQYTR	A	N	0.899	0	0	0	2.7	0	1	0	0	2	1203.54	18.8243	34	43
653	sulfate adenylyltransferase, subunit 1 [Burkholderia oklahomensis C6786]	gi|167569151,gi|17547140	40929.4	1	4	4	5	0.00624	0.123	EQGITIDVAYR	R	Y	0.996	59	53.4	0	2.32	0	1	0	0	2	1264.65	30.3572	11	21
653	sulfate adenylyltransferase, subunit 1 [Burkholderia oklahomensis C6786]	gi|167569151,gi|17547140	40929.4	1	4	4	5	0.00624	0.123	FIIADTPGHEQYTR	K	N	0.997	69.1	53.2	0	0	0	0	2	0	2	1647.81	338.985	30	43
653	sulfate adenylyltransferase, subunit 1 [Burkholderia oklahomensis C6786]	gi|167569151,gi|17547140	40929.4	1	4	4	5	0.00624	0.123	IADTPGHEQYTR	I	N	0.99	0	0	0	4.48	0	2	0	0	2	1387.66	131.88	32	43
653	sulfate adenylyltransferase, subunit 1 [Burkholderia oklahomensis C6786]	gi|167569151,gi|17547140	40929.4	1	4	4	5	0.00624	0.123	IIADTPGHEQYTR	F	N	0.978	0	0	0	3.85	0	1	0	0	2	1500.74	27.3791	31	43
653	sulfate adenylyltransferase, subunit 1 [Burkholderia oklahomensis C6786]	gi|167569151,gi|17547140	40929.4	1	4	4	5	0.00624	0.123	KFIIADTPGHEQYTR	R	N	0.997	87.3	53.1	0	0	0	0	1	0	2	1775.91	99.6811	29	43
653	sulfate adenylyltransferase, subunit 1 [Burkholderia oklahomensis C6786]	gi|167569151,gi|17547140	40929.4	1	4	4	5	0.00624	0.123	NMVTGASTAHAAIILIDATR	R	V	0.997	65.4	52.8	0	0	0	0	1	0	2	2042.07	28.6083	44	63
653	sulfate adenylyltransferase, subunit 1 [Burkholderia oklahomensis C6786]	gi|167569151,gi|17547140	40929.4	1	4	4	5	0.00624	0.123	PGHEQYTR	T	N	0.979	0	0	0	3.89	0	1	0	0	2	987.464	57.7695	36	43
850	putative hemaggltinin-related protein [Ralstonia solanacearum GMI1000], gi|17427057|emb|CAD13577.1| probable 3-carboxymuconate cyclase protein [Ralstonia solanacearum GMI1000]	gi|17544768	44382.4	1	10	10	10	0.0125	0.533	ATGTAEAYAIDPR	R	D	0.997	93.8	53.3	0	6.47	0	2	0	0	2	1335.65	225.202	123	135
850	putative hemaggltinin-related protein [Ralstonia solanacearum GMI1000], gi|17427057|emb|CAD13577.1| probable 3-carboxymuconate cyclase protein [Ralstonia solanacearum GMI1000]	gi|17544768	44382.4	1	10	10	10	0.0125	0.533	CLYAINEIDVYEGR	R	A	0.997	76	53.1	0	5.48	0	1	0	0	2	1714.81	26.7501	109	122
850	putative hemaggltinin-related protein [Ralstonia solanacearum GMI1000], gi|17427057|emb|CAD13577.1| probable 3-carboxymuconate cyclase protein [Ralstonia solanacearum GMI1000]	gi|17544768	44382.4	1	10	10	10	0.0125	0.533	FAYVGTYTFDAPGGTAGGPPAR	R	G	0.997	58.9	52.7	0	3.02	0	0	1	0	2	2173.04	35.3188	54	75
850	putative hemaggltinin-related protein [Ralstonia solanacearum GMI1000], gi|17427057|emb|CAD13577.1| probable 3-carboxymuconate cyclase protein [Ralstonia solanacearum GMI1000]	gi|17544768	44382.4	1	10	10	10	0.0125	0.533	GDAWSQAQVVESANPSFLAVHPNQR	R	C	0.997	60.8	52.1	0	6.92	0	0	1	0	2	2708.32	30.8395	84	108
850	putative hemaggltinin-related protein [Ralstonia solanacearum GMI1000], gi|17427057|emb|CAD13577.1| probable 3-carboxymuconate cyclase protein [Ralstonia solanacearum GMI1000]	gi|17544768	44382.4	1	10	10	10	0.0125	0.533	GIYVLAPR	R	G	0.963	32.4	54.4	0	1.64	0	1	0	0	2	888.53	42.2824	76	83
850	putative hemaggltinin-related protein [Ralstonia solanacearum GMI1000], gi|17427057|emb|CAD13577.1| probable 3-carboxymuconate cyclase protein [Ralstonia solanacearum GMI1000]	gi|17544768	44382.4	1	10	10	10	0.0125	0.533	HLALHPSGK	R	L	0.997	50.8	54.3	0	4.3	0	1	0	0	2	959.542	16.6333	259	267
850	putative hemaggltinin-related protein [Ralstonia solanacearum GMI1000], gi|17427057|emb|CAD13577.1| probable 3-carboxymuconate cyclase protein [Ralstonia solanacearum GMI1000]	gi|17544768	44382.4	1	10	10	10	0.0125	0.533	HLYALSQK	R	G	0.997	49.8	54.3	0	3.7	0	1	0	0	2	959.531	19.8139	376	383
850	putative hemaggltinin-related protein [Ralstonia solanacearum GMI1000], gi|17427057|emb|CAD13577.1| probable 3-carboxymuconate cyclase protein [Ralstonia solanacearum GMI1000]	gi|17544768	44382.4	1	10	10	10	0.0125	0.533	IATTPADYTGQK	R	S	0.997	47.7	53.1	0	4.68	0	1	0	0	2	1265.64	18.1289	298	309
850	putative hemaggltinin-related protein [Ralstonia solanacearum GMI1000], gi|17427057|emb|CAD13577.1| probable 3-carboxymuconate cyclase protein [Ralstonia solanacearum GMI1000]	gi|17544768	44382.4	1	10	10	10	0.0125	0.533	IDDATGRLDQPAVVSNVPTPVCLVFAG	R	-	0.997	29.1	52	0	9	0	0	1	0	2	2811.43	31.7927	392	418
850	putative hemaggltinin-related protein [Ralstonia solanacearum GMI1000], gi|17427057|emb|CAD13577.1| probable 3-carboxymuconate cyclase protein [Ralstonia solanacearum GMI1000]	gi|17544768	44382.4	1	10	10	10	0.0125	0.533	INVFALEDGK	R	L	0.997	46.4	53.6	0	3.72	0	1	0	0	2	1105.59	93.181	233	242
850	putative hemaggltinin-related protein [Ralstonia solanacearum GMI1000], gi|17427057|emb|CAD13577.1| probable 3-carboxymuconate cyclase protein [Ralstonia solanacearum GMI1000]	gi|17544768	44382.4	1	10	10	10	0.0125	0.533	INVFALEDGKLTPR	R	D	0.997	65.8	53.3	0	3.66	0	0	1	0	2	1572.87	32.5576	233	246
850	putative hemaggltinin-related protein [Ralstonia solanacearum GMI1000], gi|17427057|emb|CAD13577.1| probable 3-carboxymuconate cyclase protein [Ralstonia solanacearum GMI1000]	gi|17544768	44382.4	1	10	10	10	0.0125	0.533	LAALQYWSEGLR	R	F	0.997	74.5	53.3	0	5.39	0	1	0	0	2	1406.74	34.8247	352	363
850	putative hemaggltinin-related protein [Ralstonia solanacearum GMI1000], gi|17427057|emb|CAD13577.1| probable 3-carboxymuconate cyclase protein [Ralstonia solanacearum GMI1000]	gi|17544768	44382.4	1	10	10	10	0.0125	0.533	LGSVSGLFK	R	D	0.997	63.3	53.2	0	3.19	0	1	0	0	2	907.525	62.5987	187	195
850	putative hemaggltinin-related protein [Ralstonia solanacearum GMI1000], gi|17427057|emb|CAD13577.1| probable 3-carboxymuconate cyclase protein [Ralstonia solanacearum GMI1000]	gi|17544768	44382.4	1	10	10	10	0.0125	0.533	QGAEQPAASGTPPAGGTR	A	A	0.997	0	0	0	6.64	0	1	0	0	2	1635.77	41.4365	33	50
850	putative hemaggltinin-related protein [Ralstonia solanacearum GMI1000], gi|17427057|emb|CAD13577.1| probable 3-carboxymuconate cyclase protein [Ralstonia solanacearum GMI1000]	gi|17544768	44382.4	1	10	10	10	0.0125	0.533	SEHPLADSIAAFSIDPASGR	K	L	0.997	56.4	52.8	0	5.06	0	0	1	0	2	2041	32.5756	332	351
850	putative hemaggltinin-related protein [Ralstonia solanacearum GMI1000], gi|17427057|emb|CAD13577.1| probable 3-carboxymuconate cyclase protein [Ralstonia solanacearum GMI1000]	gi|17544768	44382.4	1	10	10	10	0.0125	0.533	SGAALVMHPSGR	K	F	0.997	43.8	52.7	0	5.4	0	2	0	0	2	1182.6	60.0889	310	321
606	putative alkaline phosphatase signal peptide protein [Ralstonia solanacearum GMI1000], gi|17427106|emb|CAD13626.1| putative alkaline phosphatase signal peptide protein [Ralstonia solanacearum GMI1000]	gi|17544817	48903.1	1	10	11	11	0.0147	0.514	AGEAGQLTMESLK	K	R	0.997	61.3	53.4	0	3.24	0	1	0	0	2	1334.66	22.2018	57	69
606	putative alkaline phosphatase signal peptide protein [Ralstonia solanacearum GMI1000], gi|17427106|emb|CAD13626.1| putative alkaline phosphatase signal peptide protein [Ralstonia solanacearum GMI1000]	gi|17544817	48903.1	1	10	11	11	0.0147	0.514	ALEDTVAFDEAIK	R	R	0.997	43.7	53.3	0	7.07	0	1	0	0	2	1421.72	48.7847	318	330
606	putative alkaline phosphatase signal peptide protein [Ralstonia solanacearum GMI1000], gi|17427106|emb|CAD13626.1| putative alkaline phosphatase signal peptide protein [Ralstonia solanacearum GMI1000]	gi|17544817	48903.1	1	10	11	11	0.0147	0.514	ALEDTVAFDEAIKR	R	A	0.997	38.2	53.2	0	3.05	0	0	1	0	2	1577.82	33.4275	318	331
606	putative alkaline phosphatase signal peptide protein [Ralstonia solanacearum GMI1000], gi|17427106|emb|CAD13626.1| putative alkaline phosphatase signal peptide protein [Ralstonia solanacearum GMI1000]	gi|17544817	48903.1	1	10	11	11	0.0147	0.514	DGENQIAAQGTPGNALYNTALK	R	D	0.997	103	52.6	0	9.57	0	1	0	0	2	2246.11	76.2107	174	195
606	putative alkaline phosphatase signal peptide protein [Ralstonia solanacearum GMI1000], gi|17427106|emb|CAD13626.1| putative alkaline phosphatase signal peptide protein [Ralstonia solanacearum GMI1000]	gi|17544817	48903.1	1	10	11	11	0.0147	0.514	GNPILGLSTDLK	R	T	0.997	65.9	53.2	0	4.92	0	3	0	0	2	1227.69	48.1483	362	373
606	putative alkaline phosphatase signal peptide protein [Ralstonia solanacearum GMI1000], gi|17427106|emb|CAD13626.1| putative alkaline phosphatase signal peptide protein [Ralstonia solanacearum GMI1000]	gi|17544817	48903.1	1	10	11	11	0.0147	0.514	GYVSGADTTCPAGNGTPATTLLELAK	K	A	0.997	47.3	52.3	0	2.89	0	0	1	0	2	2565.25	67.5283	119	144
606	putative alkaline phosphatase signal peptide protein [Ralstonia solanacearum GMI1000], gi|17427106|emb|CAD13626.1| putative alkaline phosphatase signal peptide protein [Ralstonia solanacearum GMI1000]	gi|17544817	48903.1	1	10	11	11	0.0147	0.514	HFLPQGTTGSK	R	R	0.979	46.7	53.6	0	1.7	0	1	0	0	2	1172.61	24.0356	208	218
606	putative alkaline phosphatase signal peptide protein [Ralstonia solanacearum GMI1000], gi|17427106|emb|CAD13626.1| putative alkaline phosphatase signal peptide protein [Ralstonia solanacearum GMI1000]	gi|17544817	48903.1	1	10	11	11	0.0147	0.514	IDHALHATNAK	R	R	0.997	66.1	53.5	0	7.04	0	1	0	0	2	1190.63	23.5848	306	316
606	putative alkaline phosphatase signal peptide protein [Ralstonia solanacearum GMI1000], gi|17427106|emb|CAD13626.1| putative alkaline phosphatase signal peptide protein [Ralstonia solanacearum GMI1000]	gi|17544817	48903.1	1	10	11	11	0.0147	0.514	IKTYSNDAQTTDSAPSMSAYMTGVK	R	M	0.997	44.1	52.1	0	3.15	0	0	1	0	2	2699.22	33.9425	74	98
606	putative alkaline phosphatase signal peptide protein [Ralstonia solanacearum GMI1000], gi|17427106|emb|CAD13626.1| putative alkaline phosphatase signal peptide protein [Ralstonia solanacearum GMI1000]	gi|17544817	48903.1	1	10	11	11	0.0147	0.514	MNNEVISMSADTK	K	A	0.997	71.9	53.1	0	8.25	0	3	0	0	2	1439.65	114.004	99	111
606	putative alkaline phosphatase signal peptide protein [Ralstonia solanacearum GMI1000], gi|17427106|emb|CAD13626.1| putative alkaline phosphatase signal peptide protein [Ralstonia solanacearum GMI1000]	gi|17544817	48903.1	1	10	11	11	0.0147	0.514	NGNGYFLMVEGGR	K	I	0.997	69.7	53.4	0	4.51	0	3	0	0	2	1431.62	66.4244	293	305
606	putative alkaline phosphatase signal peptide protein [Ralstonia solanacearum GMI1000], gi|17427106|emb|CAD13626.1| putative alkaline phosphatase signal peptide protein [Ralstonia solanacearum GMI1000]	gi|17544817	48903.1	1	10	11	11	0.0147	0.514	NVIFFLGDGMGPTTVTAAR	R	I	0.997	116	52.8	0	11.5	0	1	0	0	2	1983	48.2603	35	53
606	putative alkaline phosphatase signal peptide protein [Ralstonia solanacearum GMI1000], gi|17427106|emb|CAD13626.1| putative alkaline phosphatase signal peptide protein [Ralstonia solanacearum GMI1000]	gi|17544817	48903.1	1	10	11	11	0.0147	0.514	QPQLAADGLPYTTLVFGNGGNTR	R	K	0.997	88.4	52.6	0	6.41	0	0	2	0	2	2374.17	66.9654	376	398
606	putative alkaline phosphatase signal peptide protein [Ralstonia solanacearum GMI1000], gi|17427106|emb|CAD13626.1| putative alkaline phosphatase signal peptide protein [Ralstonia solanacearum GMI1000]	gi|17544817	48903.1	1	10	11	11	0.0147	0.514	RVDEPSLADMTEK	K	A	0.997	67.1	53.2	0	7.52	0	1	0	0	2	1506.71	29.2792	273	285
606	putative alkaline phosphatase signal peptide protein [Ralstonia solanacearum GMI1000], gi|17427106|emb|CAD13626.1| putative alkaline phosphatase signal peptide protein [Ralstonia solanacearum GMI1000]	gi|17544817	48903.1	1	10	11	11	0.0147	0.514	SVGAVTTTR	K	V	0.992	37.8	53.6	0	2.44	0	1	0	0	2	891.489	24.5959	149	157
606	putative alkaline phosphatase signal peptide protein [Ralstonia solanacearum GMI1000], gi|17427106|emb|CAD13626.1| putative alkaline phosphatase signal peptide protein [Ralstonia solanacearum GMI1000]	gi|17544817	48903.1	1	10	11	11	0.0147	0.514	TYSNDAQTTDSAPSMSAYMTGVK	K	M	0.992	40.3	52.4	0	1.72	0	0	1	0	2	2458.04	40.9208	76	98
606	putative alkaline phosphatase signal peptide protein [Ralstonia solanacearum GMI1000], gi|17427106|emb|CAD13626.1| putative alkaline phosphatase signal peptide protein [Ralstonia solanacearum GMI1000]	gi|17544817	48903.1	1	10	11	11	0.0147	0.514	VDEPSLADMTEK	R	A	0.997	66.1	53.3	0	4.52	0	1	0	0	2	1350.61	38.1261	274	285
606	putative alkaline phosphatase signal peptide protein [Ralstonia solanacearum GMI1000], gi|17427106|emb|CAD13626.1| putative alkaline phosphatase signal peptide protein [Ralstonia solanacearum GMI1000]	gi|17544817	48903.1	1	10	11	11	0.0147	0.514	VTHATPAATYSHLCHR	R	D	0.997	66.9	53	0	6.68	0	0	1	0	2	1821.88	32.9837	158	173
1533	preprotein translocase subunit SecB [Ralstonia solanacearum GMI1000], gi|81506693|sp|Q8Y2I0.1|SECB_RALSO RecName: Full=Protein-export protein secB, gi|17427365|emb|CAD13884.1| probable protein-export protein secb [Ralstonia solanacearum GMI1000]	gi|17545075	18908	1	6	9	11	0.0201	0.399	LASAMEEAQAAGGNGGIVMPDGSK	R	A	0.997	39.5	52.6	0	6.77	0	0	4	0	0	2278.03	244.76	147	170
1533	preprotein translocase subunit SecB [Ralstonia solanacearum GMI1000], gi|81506693|sp|Q8Y2I0.1|SECB_RALSO RecName: Full=Protein-export protein secB, gi|17427365|emb|CAD13884.1| probable protein-export protein secb [Ralstonia solanacearum GMI1000]	gi|17545075	18908	1	6	9	11	0.0201	0.399	PGQDGQPFFNIQR	Q	V	0.976	0	0	0	3.85	0	1	0	0	0	1503.73	26.7921	9	21
1533	preprotein translocase subunit SecB [Ralstonia solanacearum GMI1000], gi|81506693|sp|Q8Y2I0.1|SECB_RALSO RecName: Full=Protein-export protein secB, gi|17427365|emb|CAD13884.1| probable protein-export protein secb [Ralstonia solanacearum GMI1000]	gi|17545075	18908	1	6	9	11	0.0201	0.399	QAGIFDIR	K	N	0.997	52.8	53.8	0	2.96	0	2	0	0	0	919.5	100.392	86	93
1533	preprotein translocase subunit SecB [Ralstonia solanacearum GMI1000], gi|81506693|sp|Q8Y2I0.1|SECB_RALSO RecName: Full=Protein-export protein secB, gi|17427365|emb|CAD13884.1| probable protein-export protein secb [Ralstonia solanacearum GMI1000]	gi|17545075	18908	1	6	9	11	0.0201	0.399	SDQQQQQPGQDGQPFFNIQR	M	V	0.996	45.8	52.6	0	3.31	0	0	1	0	0	2346.09	81.8743	2	21
1533	preprotein translocase subunit SecB [Ralstonia solanacearum GMI1000], gi|81506693|sp|Q8Y2I0.1|SECB_RALSO RecName: Full=Protein-export protein secB, gi|17427365|emb|CAD13884.1| probable protein-export protein secb [Ralstonia solanacearum GMI1000]	gi|17545075	18908	1	6	9	11	0.0201	0.399	SNIADTIGR	R	A	0.997	65.5	53.9	0	2.6	0	1	0	0	0	946.495	141.847	118	126
1533	preprotein translocase subunit SecB [Ralstonia solanacearum GMI1000], gi|81506693|sp|Q8Y2I0.1|SECB_RALSO RecName: Full=Protein-export protein secB, gi|17427365|emb|CAD13884.1| probable protein-export protein secb [Ralstonia solanacearum GMI1000]	gi|17545075	18908	1	6	9	11	0.0201	0.399	VAFLVEAK	K	Q	0.99	43.3	54.2	0	2.15	0	2	0	0	0	876.519	27.4786	78	85
350	aspartyl-tRNA synthetase [Ralstonia solanacearum GMI1000], gi|24212408|sp|Q8Y270.1|SYD_RALSO RecName: Full=Aspartyl-tRNA synthetase; AltName: Full=Aspartate--tRNA ligase; Short=AspRS, gi|17427476|emb|CAD13994.1| probable aspartyl-trna synthetase (aspartate--trna ligase)(asprs) protein [Ralstonia solanacearum GMI1000]	gi|17545185	67957.7	1	26	35	55	0.0786	0.417	AKVVNDAMGALR	R	L	0.997	57	53.6	0	5.96	0	1	1	0	2	1260.67	43.9677	401	412
350	aspartyl-tRNA synthetase [Ralstonia solanacearum GMI1000], gi|24212408|sp|Q8Y270.1|SYD_RALSO RecName: Full=Aspartyl-tRNA synthetase; AltName: Full=Aspartate--tRNA ligase; Short=AspRS, gi|17427476|emb|CAD13994.1| probable aspartyl-trna synthetase (aspartate--trna ligase)(asprs) protein [Ralstonia solanacearum GMI1000]	gi|17545185	67957.7	1	26	35	55	0.0786	0.417	AQDLLTQAPSPVDEK	R	Q	0.997	72.4	53.1	0	7.6	0	7	0	0	2	1611.82	226.72	567	581
350	aspartyl-tRNA synthetase [Ralstonia solanacearum GMI1000], gi|24212408|sp|Q8Y270.1|SYD_RALSO RecName: Full=Aspartyl-tRNA synthetase; AltName: Full=Aspartate--tRNA ligase; Short=AspRS, gi|17427476|emb|CAD13994.1| probable aspartyl-trna synthetase (aspartate--trna ligase)(asprs) protein [Ralstonia solanacearum GMI1000]	gi|17545185	67957.7	1	26	35	55	0.0786	0.417	ARPEGTTNPNLASGK	R	I	0.997	75.3	53.1	0	11.5	0	0	3	0	2	1512.78	171.859	77	91
350	aspartyl-tRNA synthetase [Ralstonia solanacearum GMI1000], gi|24212408|sp|Q8Y270.1|SYD_RALSO RecName: Full=Aspartyl-tRNA synthetase; AltName: Full=Aspartate--tRNA ligase; Short=AspRS, gi|17427476|emb|CAD13994.1| probable aspartyl-trna synthetase (aspartate--trna ligase)(asprs) protein [Ralstonia solanacearum GMI1000]	gi|17545185	67957.7	1	26	35	55	0.0786	0.417	AYDMVLNGWEIGGGSVR	K	I	0.997	86.8	52.9	0	0	0	1	1	0	2	1840.85	168.59	480	496
350	aspartyl-tRNA synthetase [Ralstonia solanacearum GMI1000], gi|24212408|sp|Q8Y270.1|SYD_RALSO RecName: Full=Aspartyl-tRNA synthetase; AltName: Full=Aspartate--tRNA ligase; Short=AspRS, gi|17427476|emb|CAD13994.1| probable aspartyl-trna synthetase (aspartate--trna ligase)(asprs) protein [Ralstonia solanacearum GMI1000]	gi|17545185	67957.7	1	26	35	55	0.0786	0.417	DGLQSPIVK	R	N	0.997	59.5	53	0	2.38	0	2	0	0	2	956.541	725.007	364	372
350	aspartyl-tRNA synthetase [Ralstonia solanacearum GMI1000], gi|24212408|sp|Q8Y270.1|SYD_RALSO RecName: Full=Aspartyl-tRNA synthetase; AltName: Full=Aspartate--tRNA ligase; Short=AspRS, gi|17427476|emb|CAD13994.1| probable aspartyl-trna synthetase (aspartate--trna ligase)(asprs) protein [Ralstonia solanacearum GMI1000]	gi|17545185	67957.7	1	26	35	55	0.0786	0.417	DLFEEMIR	R	T	0.967	26.7	52.7	0	1.74	0	2	0	0	2	1052.51	617.302	247	254
350	aspartyl-tRNA synthetase [Ralstonia solanacearum GMI1000], gi|24212408|sp|Q8Y270.1|SYD_RALSO RecName: Full=Aspartyl-tRNA synthetase; AltName: Full=Aspartate--tRNA ligase; Short=AspRS, gi|17427476|emb|CAD13994.1| probable aspartyl-trna synthetase (aspartate--trna ligase)(asprs) protein [Ralstonia solanacearum GMI1000]	gi|17545185	67957.7	1	26	35	55	0.0786	0.417	DREGLVQVVCDPDRPEMFK	R	V	0.995	36	52.6	0	2.96	0	0	0	1	2	2306.09	167.635	40	58
350	aspartyl-tRNA synthetase [Ralstonia solanacearum GMI1000], gi|24212408|sp|Q8Y270.1|SYD_RALSO RecName: Full=Aspartyl-tRNA synthetase; AltName: Full=Aspartate--tRNA ligase; Short=AspRS, gi|17427476|emb|CAD13994.1| probable aspartyl-trna synthetase (aspartate--trna ligase)(asprs) protein [Ralstonia solanacearum GMI1000]	gi|17545185	67957.7	1	26	35	55	0.0786	0.417	EGLVQVVCDPDRPEMFK	R	V	0.997	54.8	52.8	0	5.48	0	0	2	0	2	2034.96	79.0561	42	58
350	aspartyl-tRNA synthetase [Ralstonia solanacearum GMI1000], gi|24212408|sp|Q8Y270.1|SYD_RALSO RecName: Full=Aspartyl-tRNA synthetase; AltName: Full=Aspartate--tRNA ligase; Short=AspRS, gi|17427476|emb|CAD13994.1| probable aspartyl-trna synthetase (aspartate--trna ligase)(asprs) protein [Ralstonia solanacearum GMI1000]	gi|17545185	67957.7	1	26	35	55	0.0786	0.417	FGSDKPDLR	R	V	0.997	54	53.6	0	3.51	0	1	0	0	2	1034.53	132.1	281	289
350	aspartyl-tRNA synthetase [Ralstonia solanacearum GMI1000], gi|24212408|sp|Q8Y270.1|SYD_RALSO RecName: Full=Aspartyl-tRNA synthetase; AltName: Full=Aspartate--tRNA ligase; Short=AspRS, gi|17427476|emb|CAD13994.1| probable aspartyl-trna synthetase (aspartate--trna ligase)(asprs) protein [Ralstonia solanacearum GMI1000]	gi|17545185	67957.7	1	26	35	55	0.0786	0.417	FPVMEFR	K	E	0.925	36.5	52.5	0	1.26	0	1	0	0	2	941.455	21.5507	269	275
350	aspartyl-tRNA synthetase [Ralstonia solanacearum GMI1000], gi|24212408|sp|Q8Y270.1|SYD_RALSO RecName: Full=Aspartyl-tRNA synthetase; AltName: Full=Aspartate--tRNA ligase; Short=AspRS, gi|17427476|emb|CAD13994.1| probable aspartyl-trna synthetase (aspartate--trna ligase)(asprs) protein [Ralstonia solanacearum GMI1000]	gi|17545185	67957.7	1	26	35	55	0.0786	0.417	FVEIYGAK	K	G	0.995	53.2	52.5	0	2.12	0	3	0	0	2	926.498	932.901	342	349
350	aspartyl-tRNA synthetase [Ralstonia solanacearum GMI1000], gi|24212408|sp|Q8Y270.1|SYD_RALSO RecName: Full=Aspartyl-tRNA synthetase; AltName: Full=Aspartate--tRNA ligase; Short=AspRS, gi|17427476|emb|CAD13994.1| probable aspartyl-trna synthetase (aspartate--trna ligase)(asprs) protein [Ralstonia solanacearum GMI1000]	gi|17545185	67957.7	1	26	35	55	0.0786	0.417	GDIDAYTK	R	F	0.989	30.5	52.4	0	2.47	0	2	0	0	2	882.42	89.6808	334	341
350	aspartyl-tRNA synthetase [Ralstonia solanacearum GMI1000], gi|24212408|sp|Q8Y270.1|SYD_RALSO RecName: Full=Aspartyl-tRNA synthetase; AltName: Full=Aspartate--tRNA ligase; Short=AspRS, gi|17427476|emb|CAD13994.1| probable aspartyl-trna synthetase (aspartate--trna ligase)(asprs) protein [Ralstonia solanacearum GMI1000]	gi|17545185	67957.7	1	26	35	55	0.0786	0.417	GFIDIETPMLTK	K	S	0.997	64.7	53.1	0	5.08	0	2	0	0	2	1380.71	107.103	157	168
350	aspartyl-tRNA synthetase [Ralstonia solanacearum GMI1000], gi|24212408|sp|Q8Y270.1|SYD_RALSO RecName: Full=Aspartyl-tRNA synthetase; AltName: Full=Aspartate--tRNA ligase; Short=AspRS, gi|17427476|emb|CAD13994.1| probable aspartyl-trna synthetase (aspartate--trna ligase)(asprs) protein [Ralstonia solanacearum GMI1000]	gi|17545185	67957.7	1	26	35	55	0.0786	0.417	IYREEVQSK	R	V	0.997	39.5	53	0	4.62	0	1	0	0	2	1151.61	22.4703	497	505
350	aspartyl-tRNA synthetase [Ralstonia solanacearum GMI1000], gi|24212408|sp|Q8Y270.1|SYD_RALSO RecName: Full=Aspartyl-tRNA synthetase; AltName: Full=Aspartate--tRNA ligase; Short=AspRS, gi|17427476|emb|CAD13994.1| probable aspartyl-trna synthetase (aspartate--trna ligase)(asprs) protein [Ralstonia solanacearum GMI1000]	gi|17545185	67957.7	1	26	35	55	0.0786	0.417	LKVGHSDFAK	R	S	0.997	66.5	53.7	0	2.41	0	1	0	0	2	1101.61	17.5842	413	422
350	aspartyl-tRNA synthetase [Ralstonia solanacearum GMI1000], gi|24212408|sp|Q8Y270.1|SYD_RALSO RecName: Full=Aspartyl-tRNA synthetase; AltName: Full=Aspartate--tRNA ligase; Short=AspRS, gi|17427476|emb|CAD13994.1| probable aspartyl-trna synthetase (aspartate--trna ligase)(asprs) protein [Ralstonia solanacearum GMI1000]	gi|17545185	67957.7	1	26	35	55	0.0786	0.417	NLHDAAIAEILK	K	R	0.997	58	53.2	0	3.96	0	0	1	0	2	1307.73	52.2965	373	384
350	aspartyl-tRNA synthetase [Ralstonia solanacearum GMI1000], gi|24212408|sp|Q8Y270.1|SYD_RALSO RecName: Full=Aspartyl-tRNA synthetase; AltName: Full=Aspartate--tRNA ligase; Short=AspRS, gi|17427476|emb|CAD13994.1| probable aspartyl-trna synthetase (aspartate--trna ligase)(asprs) protein [Ralstonia solanacearum GMI1000]	gi|17545185	67957.7	1	26	35	55	0.0786	0.417	NLHDAAIAEILKR	K	S	0.997	89.2	53.3	0	9.77	0	0	1	0	2	1463.83	201.5	373	385
350	aspartyl-tRNA synthetase [Ralstonia solanacearum GMI1000], gi|24212408|sp|Q8Y270.1|SYD_RALSO RecName: Full=Aspartyl-tRNA synthetase; AltName: Full=Aspartate--tRNA ligase; Short=AspRS, gi|17427476|emb|CAD13994.1| probable aspartyl-trna synthetase (aspartate--trna ligase)(asprs) protein [Ralstonia solanacearum GMI1000]	gi|17545185	67957.7	1	26	35	55	0.0786	0.417	QMLMVSGFDR	K	Y	0.997	38.7	53.1	0	5.55	0	2	0	0	2	1198.52	198.282	200	209
350	aspartyl-tRNA synthetase [Ralstonia solanacearum GMI1000], gi|24212408|sp|Q8Y270.1|SYD_RALSO RecName: Full=Aspartyl-tRNA synthetase; AltName: Full=Aspartate--tRNA ligase; Short=AspRS, gi|17427476|emb|CAD13994.1| probable aspartyl-trna synthetase (aspartate--trna ligase)(asprs) protein [Ralstonia solanacearum GMI1000]	gi|17545185	67957.7	1	26	35	55	0.0786	0.417	RPQMQYNLR	R	L	0.997	23.6	53.6	0	4.55	0	1	1	0	2	1205.62	312.248	132	140
350	aspartyl-tRNA synthetase [Ralstonia solanacearum GMI1000], gi|24212408|sp|Q8Y270.1|SYD_RALSO RecName: Full=Aspartyl-tRNA synthetase; AltName: Full=Aspartate--tRNA ligase; Short=AspRS, gi|17427476|emb|CAD13994.1| probable aspartyl-trna synthetase (aspartate--trna ligase)(asprs) protein [Ralstonia solanacearum GMI1000]	gi|17545185	67957.7	1	26	35	55	0.0786	0.417	RSGAQDGDILFFGADR	K	A	0.997	59.3	53	0	3.37	0	0	1	0	2	1724.84	41.2808	385	400
350	aspartyl-tRNA synthetase [Ralstonia solanacearum GMI1000], gi|24212408|sp|Q8Y270.1|SYD_RALSO RecName: Full=Aspartyl-tRNA synthetase; AltName: Full=Aspartate--tRNA ligase; Short=AspRS, gi|17427476|emb|CAD13994.1| probable aspartyl-trna synthetase (aspartate--trna ligase)(asprs) protein [Ralstonia solanacearum GMI1000]	gi|17545185	67957.7	1	26	35	55	0.0786	0.417	SGAQDGDILFFGADR	R	A	0.997	125	53.1	0	7.08	0	4	0	0	2	1568.73	180.783	386	400
350	aspartyl-tRNA synthetase [Ralstonia solanacearum GMI1000], gi|24212408|sp|Q8Y270.1|SYD_RALSO RecName: Full=Aspartyl-tRNA synthetase; AltName: Full=Aspartate--tRNA ligase; Short=AspRS, gi|17427476|emb|CAD13994.1| probable aspartyl-trna synthetase (aspartate--trna ligase)(asprs) protein [Ralstonia solanacearum GMI1000]	gi|17545185	67957.7	1	26	35	55	0.0786	0.417	TVFQNTMSVALDAK	R	F	0.997	70.4	53.1	0	3.09	0	1	0	0	2	1540.77	30.3509	255	268
350	aspartyl-tRNA synthetase [Ralstonia solanacearum GMI1000], gi|24212408|sp|Q8Y270.1|SYD_RALSO RecName: Full=Aspartyl-tRNA synthetase; AltName: Full=Aspartate--tRNA ligase; Short=AspRS, gi|17427476|emb|CAD13994.1| probable aspartyl-trna synthetase (aspartate--trna ligase)(asprs) protein [Ralstonia solanacearum GMI1000]	gi|17545185	67957.7	1	26	35	55	0.0786	0.417	VFSGPANAEGGR	K	V	0.997	55.5	53.7	0	10.1	0	4	0	0	2	1161.56	66.9203	308	319
350	aspartyl-tRNA synthetase [Ralstonia solanacearum GMI1000], gi|24212408|sp|Q8Y270.1|SYD_RALSO RecName: Full=Aspartyl-tRNA synthetase; AltName: Full=Aspartate--tRNA ligase; Short=AspRS, gi|17427476|emb|CAD13994.1| probable aspartyl-trna synthetase (aspartate--trna ligase)(asprs) protein [Ralstonia solanacearum GMI1000]	gi|17545185	67957.7	1	26	35	55	0.0786	0.417	VPGGAALSR	R	G	0.997	67.5	52.6	0	3.8	0	1	0	0	2	827.473	57.2851	325	333
350	aspartyl-tRNA synthetase [Ralstonia solanacearum GMI1000], gi|24212408|sp|Q8Y270.1|SYD_RALSO RecName: Full=Aspartyl-tRNA synthetase; AltName: Full=Aspartate--tRNA ligase; Short=AspRS, gi|17427476|emb|CAD13994.1| probable aspartyl-trna synthetase (aspartate--trna ligase)(asprs) protein [Ralstonia solanacearum GMI1000]	gi|17545185	67957.7	1	26	35	55	0.0786	0.417	VVNDAMGALR	K	L	0.997	56.4	53.5	0	4.46	0	3	0	0	2	1061.54	381.576	403	412
350	aspartyl-tRNA synthetase [Ralstonia solanacearum GMI1000], gi|24212408|sp|Q8Y270.1|SYD_RALSO RecName: Full=Aspartyl-tRNA synthetase; AltName: Full=Aspartate--tRNA ligase; Short=AspRS, gi|17427476|emb|CAD13994.1| probable aspartyl-trna synthetase (aspartate--trna ligase)(asprs) protein [Ralstonia solanacearum GMI1000]	gi|17545185	67957.7	1	26	35	55	0.0786	0.417	VVTMMAGADSIR	R	D	0.997	71.2	53	0	4.8	0	3	0	0	2	1266.62	99.7291	545	556
146	putative 3-hydroxyacyl-CoA dehydrogenase oxidoreductase protein [Ralstonia solanacearum GMI1000], gi|17427484|emb|CAD14002.1| putative 3-hydroxyacyl-coa dehydrogenase oxidoreductase protein [Ralstonia solanacearum GMI1000]	gi|17545193	88332.2	0.998	2	2	2	0.00358	0.149	AAIQGATTVDPLTHGK	R	T	0.987	61.5	53.1	0	0	0	0	1	0	2	1579.84	27.3176	478	493
146	putative 3-hydroxyacyl-CoA dehydrogenase oxidoreductase protein [Ralstonia solanacearum GMI1000], gi|17427484|emb|CAD14002.1| putative 3-hydroxyacyl-coa dehydrogenase oxidoreductase protein [Ralstonia solanacearum GMI1000]	gi|17545193	88332.2	0.998	2	2	2	0.00358	0.149	ALADAGYR	R	A	0.997	51.8	53.2	0	2.96	0	1	0	0	2	836.426	20.0586	724	731
146	putative 3-hydroxyacyl-CoA dehydrogenase oxidoreductase protein [Ralstonia solanacearum GMI1000], gi|17427484|emb|CAD14002.1| putative 3-hydroxyacyl-coa dehydrogenase oxidoreductase protein [Ralstonia solanacearum GMI1000]	gi|17545193	88332.2	0.998	2	2	2	0.00358	0.149	DCDLVIEAIAER	R	M	0.997	58.6	53.4	0	4.8	0	1	0	0	2	1403.68	25.6699	103	114
146	putative 3-hydroxyacyl-CoA dehydrogenase oxidoreductase protein [Ralstonia solanacearum GMI1000], gi|17427484|emb|CAD14002.1| putative 3-hydroxyacyl-coa dehydrogenase oxidoreductase protein [Ralstonia solanacearum GMI1000]	gi|17545193	88332.2	0.998	2	2	2	0.00358	0.149	TADVVGLDTMAHVIK	R	T	0.982	32.7	53.2	0	3.01	0	0	1	0	2	1585.83	29.132	256	270
146	putative 3-hydroxyacyl-CoA dehydrogenase oxidoreductase protein [Ralstonia solanacearum GMI1000], gi|17427484|emb|CAD14002.1| putative 3-hydroxyacyl-coa dehydrogenase oxidoreductase protein [Ralstonia solanacearum GMI1000]	gi|17545193	88332.2	0.998	2	2	2	0.00358	0.149	TELPTTQAQPQAGAR	R	S	0.997	95.7	53.1	0	7.16	0	1	0	0	2	1568.8	32.4397	4	18
146	putative 3-hydroxyacyl-CoA dehydrogenase oxidoreductase protein [Ralstonia solanacearum GMI1000], gi|17427484|emb|CAD14002.1| putative 3-hydroxyacyl-coa dehydrogenase oxidoreductase protein [Ralstonia solanacearum GMI1000]	gi|17545193	88332.2	0.998	2	2	2	0.00358	0.149	TGAGFYKK	K	E	0.979	38.2	53.4	0	1.64	0	1	0	0	2	871.467	5.2628	304	311
146	putative 3-hydroxyacyl-CoA dehydrogenase oxidoreductase protein [Ralstonia solanacearum GMI1000], gi|17427484|emb|CAD14002.1| putative 3-hydroxyacyl-coa dehydrogenase oxidoreductase protein [Ralstonia solanacearum GMI1000]	gi|17545193	88332.2	0.998	2	2	2	0.00358	0.149	TIEETDAVR	K	I	0.997	73.1	53.5	0	2.96	0	1	0	0	2	1033.52	24.0179	494	502
146	putative 3-hydroxyacyl-CoA dehydrogenase oxidoreductase protein [Ralstonia solanacearum GMI1000], gi|17427484|emb|CAD14002.1| putative 3-hydroxyacyl-coa dehydrogenase oxidoreductase protein [Ralstonia solanacearum GMI1000]	gi|17545193	88332.2	0.998	2	2	2	0.00358	0.149	VLDPQSGQYGPSGK	K	K	0.997	88.3	53.4	0	6.8	0	1	0	0	2	1432.71	27.0884	318	331
146	putative 3-hydroxyacyl-CoA dehydrogenase oxidoreductase protein [Ralstonia solanacearum GMI1000], gi|17427484|emb|CAD14002.1| putative 3-hydroxyacyl-coa dehydrogenase oxidoreductase protein [Ralstonia solanacearum GMI1000]	gi|17545193	88332.2	0.998	2	2	2	0.00358	0.149	VPVTLFDLPAK	K	D	0.997	93.4	53.3	0	6.42	0	1	0	0	2	1199.7	19.3659	47	57
146	putative 3-hydroxyacyl-CoA dehydrogenase oxidoreductase protein [Ralstonia solanacearum GMI1000], gi|17427484|emb|CAD14002.1| putative 3-hydroxyacyl-coa dehydrogenase oxidoreductase protein [Ralstonia solanacearum GMI1000]	gi|17545193	88332.2	0.998	2	2	2	0.00358	0.149	YGIPFDVVDDLTGSK	K	L	0.972	63.3	53.1	0	0	0	1	0	0	2	1625.81	24.9656	231	245
147	putative 3-hydroxyacyl-CoA dehydrogenase oxidoreductase protein [Ralstonia solanacearum GMI1000], gi|17427484|emb|CAD14002.1| putative 3-hydroxyacyl-coa dehydrogenase oxidoreductase protein [Ralstonia solanacearum GMI1000]	gi|17545193	88332.2	1	4	4	4	0.00472	0.196	AAEAAGSTNLLPFLTSR	R	F	0.997	84.8	53.2	0	9.15	0	1	0	0	2	1718.91	33.7699	663	679
147	putative 3-hydroxyacyl-CoA dehydrogenase oxidoreductase protein [Ralstonia solanacearum GMI1000], gi|17427484|emb|CAD14002.1| putative 3-hydroxyacyl-coa dehydrogenase oxidoreductase protein [Ralstonia solanacearum GMI1000]	gi|17545193	88332.2	1	4	4	4	0.00472	0.196	AAIQGATTVDPLTHGK	R	T	0.988	59.5	53.1	0	0	0	0	1	0	2	1579.84	25.6835	478	493
147	putative 3-hydroxyacyl-CoA dehydrogenase oxidoreductase protein [Ralstonia solanacearum GMI1000], gi|17427484|emb|CAD14002.1| putative 3-hydroxyacyl-coa dehydrogenase oxidoreductase protein [Ralstonia solanacearum GMI1000]	gi|17545193	88332.2	1	4	4	4	0.00472	0.196	AIDLAEAGYK	R	G	0.997	70.3	53.3	0	3.08	0	1	0	0	2	1050.55	37.5637	537	546
147	putative 3-hydroxyacyl-CoA dehydrogenase oxidoreductase protein [Ralstonia solanacearum GMI1000], gi|17427484|emb|CAD14002.1| putative 3-hydroxyacyl-coa dehydrogenase oxidoreductase protein [Ralstonia solanacearum GMI1000]	gi|17545193	88332.2	1	4	4	4	0.00472	0.196	ALADAGYR	R	A	0.979	48.8	53.2	0	2.08	0	1	0	0	2	836.426	12.8482	724	731
147	putative 3-hydroxyacyl-CoA dehydrogenase oxidoreductase protein [Ralstonia solanacearum GMI1000], gi|17427484|emb|CAD14002.1| putative 3-hydroxyacyl-coa dehydrogenase oxidoreductase protein [Ralstonia solanacearum GMI1000]	gi|17545193	88332.2	1	4	4	4	0.00472	0.196	DCDLVIEAIAER	R	M	0.997	74.1	53.4	0	5	0	1	0	0	2	1403.68	24.8863	103	114
147	putative 3-hydroxyacyl-CoA dehydrogenase oxidoreductase protein [Ralstonia solanacearum GMI1000], gi|17427484|emb|CAD14002.1| putative 3-hydroxyacyl-coa dehydrogenase oxidoreductase protein [Ralstonia solanacearum GMI1000]	gi|17545193	88332.2	1	4	4	4	0.00472	0.196	LVEAGALGQK	R	T	0.997	66.4	53.2	0	4.13	0	1	0	0	2	985.568	24.9119	294	303
147	putative 3-hydroxyacyl-CoA dehydrogenase oxidoreductase protein [Ralstonia solanacearum GMI1000], gi|17427484|emb|CAD14002.1| putative 3-hydroxyacyl-coa dehydrogenase oxidoreductase protein [Ralstonia solanacearum GMI1000]	gi|17545193	88332.2	1	4	4	4	0.00472	0.196	TADVVGLDTMAHVIK	R	T	0.997	67.7	53.1	0	0	0	0	1	0	2	1569.83	32.0883	256	270
147	putative 3-hydroxyacyl-CoA dehydrogenase oxidoreductase protein [Ralstonia solanacearum GMI1000], gi|17427484|emb|CAD14002.1| putative 3-hydroxyacyl-coa dehydrogenase oxidoreductase protein [Ralstonia solanacearum GMI1000]	gi|17545193	88332.2	1	4	4	4	0.00472	0.196	TELPTTQAQPQAGAR	R	S	0.997	52.4	53.1	0	4.57	0	1	0	0	2	1568.8	30.3408	4	18
147	putative 3-hydroxyacyl-CoA dehydrogenase oxidoreductase protein [Ralstonia solanacearum GMI1000], gi|17427484|emb|CAD14002.1| putative 3-hydroxyacyl-coa dehydrogenase oxidoreductase protein [Ralstonia solanacearum GMI1000]	gi|17545193	88332.2	1	4	4	4	0.00472	0.196	TIEETDAVR	K	I	0.988	53.3	53.5	0	2.15	0	1	0	0	2	1033.52	19.9519	494	502
147	putative 3-hydroxyacyl-CoA dehydrogenase oxidoreductase protein [Ralstonia solanacearum GMI1000], gi|17427484|emb|CAD14002.1| putative 3-hydroxyacyl-coa dehydrogenase oxidoreductase protein [Ralstonia solanacearum GMI1000]	gi|17545193	88332.2	1	4	4	4	0.00472	0.196	VLDPQSGQYGPSGK	K	K	0.997	71.9	53.4	0	5.8	0	1	0	0	2	1432.71	26.225	318	331
147	putative 3-hydroxyacyl-CoA dehydrogenase oxidoreductase protein [Ralstonia solanacearum GMI1000], gi|17427484|emb|CAD14002.1| putative 3-hydroxyacyl-coa dehydrogenase oxidoreductase protein [Ralstonia solanacearum GMI1000]	gi|17545193	88332.2	1	4	4	4	0.00472	0.196	VPVTLFDLPAK	K	D	0.997	76	53.3	0	4.3	0	1	0	0	2	1199.7	19.3111	47	57
147	putative 3-hydroxyacyl-CoA dehydrogenase oxidoreductase protein [Ralstonia solanacearum GMI1000], gi|17427484|emb|CAD14002.1| putative 3-hydroxyacyl-coa dehydrogenase oxidoreductase protein [Ralstonia solanacearum GMI1000]	gi|17545193	88332.2	1	4	4	4	0.00472	0.196	VSSSALDAQK	K	L	0.997	68.8	53.8	0	3.6	0	1	0	0	2	1005.52	12.9961	688	697
147	putative 3-hydroxyacyl-CoA dehydrogenase oxidoreductase protein [Ralstonia solanacearum GMI1000], gi|17427484|emb|CAD14002.1| putative 3-hydroxyacyl-coa dehydrogenase oxidoreductase protein [Ralstonia solanacearum GMI1000]	gi|17545193	88332.2	1	4	4	4	0.00472	0.196	YGIPFDVVDDLTGSK	K	L	0.997	91	53.1	0	7.15	0	2	0	0	2	1625.81	61.9106	231	245
491	bifunctional phosphoribosylaminoimidazolecarboxamide formyltransferase/IMP cyclohydrolase [Ralstonia solanacearum GMI1000], gi|32171689|sp|Q8Y232.1|PUR9_RALSO RecName: Full=Bifunctional purine biosynthesis protein purH; Includes: RecName: Full=Phosphoribosylaminoimidazolecarboxamide formyltransferase; AltName: Full=AICAR transformylase; Includes: RecName: Full=IMP cyclohydrolase; AltName: Full=In…	gi|17545223	55846.6	1	4	5	5	0.0078	0.355	AVDGALANYAQLQGK	K	E	0.997	99.3	53.3	0	3.77	0	1	0	0	2	1518.79	179.07	238	252
491	bifunctional phosphoribosylaminoimidazolecarboxamide formyltransferase/IMP cyclohydrolase [Ralstonia solanacearum GMI1000], gi|32171689|sp|Q8Y232.1|PUR9_RALSO RecName: Full=Bifunctional purine biosynthesis protein purH; Includes: RecName: Full=Phosphoribosylaminoimidazolecarboxamide formyltransferase; AltName: Full=AICAR transformylase; Includes: RecName: Full=IMP cyclohydrolase; AltName: Full=In…	gi|17545223	55846.6	1	4	5	5	0.0078	0.355	DDEVIAAADER	R	N	0.995	53.9	53.7	0	1.85	0	2	0	0	2	1203.55	67.8252	500	510
491	bifunctional phosphoribosylaminoimidazolecarboxamide formyltransferase/IMP cyclohydrolase [Ralstonia solanacearum GMI1000], gi|32171689|sp|Q8Y232.1|PUR9_RALSO RecName: Full=Bifunctional purine biosynthesis protein purH; Includes: RecName: Full=Phosphoribosylaminoimidazolecarboxamide formyltransferase; AltName: Full=AICAR transformylase; Includes: RecName: Full=IMP cyclohydrolase; AltName: Full=In…	gi|17545223	55846.6	1	4	5	5	0.0078	0.355	ELSYNNIADADAAWECVK	K	S	0.997	71.5	52.7	0	2.89	0	0	1	0	2	2068.93	73.0458	253	270
491	bifunctional phosphoribosylaminoimidazolecarboxamide formyltransferase/IMP cyclohydrolase [Ralstonia solanacearum GMI1000], gi|32171689|sp|Q8Y232.1|PUR9_RALSO RecName: Full=Bifunctional purine biosynthesis protein purH; Includes: RecName: Full=Phosphoribosylaminoimidazolecarboxamide formyltransferase; AltName: Full=AICAR transformylase; Includes: RecName: Full=IMP cyclohydrolase; AltName: Full=In…	gi|17545223	55846.6	1	4	5	5	0.0078	0.355	EMDDLLFAWR	K	V	0.997	63.3	53	0	1.96	0	4	0	0	2	1311.6	125.092	408	417
491	bifunctional phosphoribosylaminoimidazolecarboxamide formyltransferase/IMP cyclohydrolase [Ralstonia solanacearum GMI1000], gi|32171689|sp|Q8Y232.1|PUR9_RALSO RecName: Full=Bifunctional purine biosynthesis protein purH; Includes: RecName: Full=Phosphoribosylaminoimidazolecarboxamide formyltransferase; AltName: Full=AICAR transformylase; Includes: RecName: Full=IMP cyclohydrolase; AltName: Full=In…	gi|17545223	55846.6	1	4	5	5	0.0078	0.355	GAACVIIK	K	H	0.992	44.8	54.3	0	2.57	0	1	0	0	2	831.476	19.4088	277	284
491	bifunctional phosphoribosylaminoimidazolecarboxamide formyltransferase/IMP cyclohydrolase [Ralstonia solanacearum GMI1000], gi|32171689|sp|Q8Y232.1|PUR9_RALSO RecName: Full=Bifunctional purine biosynthesis protein purH; Includes: RecName: Full=Phosphoribosylaminoimidazolecarboxamide formyltransferase; AltName: Full=AICAR transformylase; Includes: RecName: Full=IMP cyclohydrolase; AltName: Full=In…	gi|17545223	55846.6	1	4	5	5	0.0078	0.355	HANPCGVAIGGTAQEAYEK	K	A	0.997	84.6	52.9	0	5.68	0	0	2	0	2	1972.92	65.0644	285	303
491	bifunctional phosphoribosylaminoimidazolecarboxamide formyltransferase/IMP cyclohydrolase [Ralstonia solanacearum GMI1000], gi|32171689|sp|Q8Y232.1|PUR9_RALSO RecName: Full=Bifunctional purine biosynthesis protein purH; Includes: RecName: Full=Phosphoribosylaminoimidazolecarboxamide formyltransferase; AltName: Full=AICAR transformylase; Includes: RecName: Full=IMP cyclohydrolase; AltName: Full=In…	gi|17545223	55846.6	1	4	5	5	0.0078	0.355	IQQALLSVSDK	M	T	0.992	50.5	53.7	0	1.77	0	1	0	0	2	1201.68	22.3465	2	12
491	bifunctional phosphoribosylaminoimidazolecarboxamide formyltransferase/IMP cyclohydrolase [Ralstonia solanacearum GMI1000], gi|32171689|sp|Q8Y232.1|PUR9_RALSO RecName: Full=Bifunctional purine biosynthesis protein purH; Includes: RecName: Full=Phosphoribosylaminoimidazolecarboxamide formyltransferase; AltName: Full=AICAR transformylase; Includes: RecName: Full=IMP cyclohydrolase; AltName: Full=In…	gi|17545223	55846.6	1	4	5	5	0.0078	0.355	MIQQALLSVSDK	-	T	0.997	89.7	53.3	0	7.41	0	4	0	0	2	1348.71	446.161	1	12
491	bifunctional phosphoribosylaminoimidazolecarboxamide formyltransferase/IMP cyclohydrolase [Ralstonia solanacearum GMI1000], gi|32171689|sp|Q8Y232.1|PUR9_RALSO RecName: Full=Bifunctional purine biosynthesis protein purH; Includes: RecName: Full=Phosphoribosylaminoimidazolecarboxamide formyltransferase; AltName: Full=AICAR transformylase; Includes: RecName: Full=IMP cyclohydrolase; AltName: Full=In…	gi|17545223	55846.6	1	4	5	5	0.0078	0.355	NVAMIFTGTR	R	H	0.997	54.8	52.7	0	3.8	0	2	0	0	2	1109.58	100.819	511	520
491	bifunctional phosphoribosylaminoimidazolecarboxamide formyltransferase/IMP cyclohydrolase [Ralstonia solanacearum GMI1000], gi|32171689|sp|Q8Y232.1|PUR9_RALSO RecName: Full=Bifunctional purine biosynthesis protein purH; Includes: RecName: Full=Phosphoribosylaminoimidazolecarboxamide formyltransferase; AltName: Full=AICAR transformylase; Includes: RecName: Full=IMP cyclohydrolase; AltName: Full=In…	gi|17545223	55846.6	1	4	5	5	0.0078	0.355	NVQSAELR	K	V	0.981	45.9	54.1	0	1.51	0	1	0	0	2	916.485	49.4349	390	397
491	bifunctional phosphoribosylaminoimidazolecarboxamide formyltransferase/IMP cyclohydrolase [Ralstonia solanacearum GMI1000], gi|32171689|sp|Q8Y232.1|PUR9_RALSO RecName: Full=Bifunctional purine biosynthesis protein purH; Includes: RecName: Full=Phosphoribosylaminoimidazolecarboxamide formyltransferase; AltName: Full=AICAR transformylase; Includes: RecName: Full=IMP cyclohydrolase; AltName: Full=In…	gi|17545223	55846.6	1	4	5	5	0.0078	0.355	RVGGGLLVQSPDAK	K	N	0.983	22.5	53	0	2.21	0	0	1	0	2	1396.79	28.2296	376	389
491	bifunctional phosphoribosylaminoimidazolecarboxamide formyltransferase/IMP cyclohydrolase [Ralstonia solanacearum GMI1000], gi|32171689|sp|Q8Y232.1|PUR9_RALSO RecName: Full=Bifunctional purine biosynthesis protein purH; Includes: RecName: Full=Phosphoribosylaminoimidazolecarboxamide formyltransferase; AltName: Full=AICAR transformylase; Includes: RecName: Full=IMP cyclohydrolase; AltName: Full=In…	gi|17545223	55846.6	1	4	5	5	0.0078	0.355	SNAIVFCGGGMTLGVGAGQMSR	K	V	0.997	45.5	52.7	0	3.03	0	0	1	0	2	2186.02	27.1847	424	445
491	bifunctional phosphoribosylaminoimidazolecarboxamide formyltransferase/IMP cyclohydrolase [Ralstonia solanacearum GMI1000], gi|32171689|sp|Q8Y232.1|PUR9_RALSO RecName: Full=Bifunctional purine biosynthesis protein purH; Includes: RecName: Full=Phosphoribosylaminoimidazolecarboxamide formyltransferase; AltName: Full=AICAR transformylase; Includes: RecName: Full=IMP cyclohydrolase; AltName: Full=In…	gi|17545223	55846.6	1	4	5	5	0.0078	0.355	SQYPQTLNLAFEQVQEMR	R	Y	0.997	33.2	52.6	0	5.8	0	0	1	0	2	2198.05	90.7415	204	221
491	bifunctional phosphoribosylaminoimidazolecarboxamide formyltransferase/IMP cyclohydrolase [Ralstonia solanacearum GMI1000], gi|32171689|sp|Q8Y232.1|PUR9_RALSO RecName: Full=Bifunctional purine biosynthesis protein purH; Includes: RecName: Full=Phosphoribosylaminoimidazolecarboxamide formyltransferase; AltName: Full=AICAR transformylase; Includes: RecName: Full=IMP cyclohydrolase; AltName: Full=In…	gi|17545223	55846.6	1	4	5	5	0.0078	0.355	TGIVDFAR	K	A	0.997	49.2	54	0	14.7	0	1	0	0	2	878.473	44.4022	13	20
491	bifunctional phosphoribosylaminoimidazolecarboxamide formyltransferase/IMP cyclohydrolase [Ralstonia solanacearum GMI1000], gi|32171689|sp|Q8Y232.1|PUR9_RALSO RecName: Full=Bifunctional purine biosynthesis protein purH; Includes: RecName: Full=Phosphoribosylaminoimidazolecarboxamide formyltransferase; AltName: Full=AICAR transformylase; Includes: RecName: Full=IMP cyclohydrolase; AltName: Full=In…	gi|17545223	55846.6	1	4	5	5	0.0078	0.355	VGGGLLVQSPDAK	R	N	0.997	49.3	53	0	8.96	0	4	0	0	2	1240.69	61.594	377	389
491	bifunctional phosphoribosylaminoimidazolecarboxamide formyltransferase/IMP cyclohydrolase [Ralstonia solanacearum GMI1000], gi|32171689|sp|Q8Y232.1|PUR9_RALSO RecName: Full=Bifunctional purine biosynthesis protein purH; Includes: RecName: Full=Phosphoribosylaminoimidazolecarboxamide formyltransferase; AltName: Full=AICAR transformylase; Includes: RecName: Full=IMP cyclohydrolase; AltName: Full=In…	gi|17545223	55846.6	1	4	5	5	0.0078	0.355	YGENPHQSAAFYR	R	D	0.997	98.2	53	0	7.6	0	1	1	0	2	1539.7	58.266	222	234
338	heat shock protein 90 [Ralstonia solanacearum GMI1000], gi|20532103|sp|Q8Y0Q3.1|HTPG_RALSO RecName: Full=Chaperone protein htpG; AltName: Full=Heat shock protein htpG; AltName: Full=High temperature protein G, gi|17428003|emb|CAD14692.1| probable chaperone protein htpg (heat shock protein htpg) (high temperatureprotein g). [Ralstonia solanacearum GMI1000]	gi|17545709	71409.4	1	26	31	31	0.0629	0.456	AGVPAAEGVR	R	W	0.997	44.9	52.5	0	3.1	0	1	0	0	2	926.505	23.0972	145	154
338	heat shock protein 90 [Ralstonia solanacearum GMI1000], gi|20532103|sp|Q8Y0Q3.1|HTPG_RALSO RecName: Full=Chaperone protein htpG; AltName: Full=Heat shock protein htpG; AltName: Full=High temperature protein G, gi|17428003|emb|CAD14692.1| probable chaperone protein htpg (heat shock protein htpg) (high temperatureprotein g). [Ralstonia solanacearum GMI1000]	gi|17545709	71409.4	1	26	31	31	0.0629	0.456	APDTKPVLELNPAHPLVR	K	K	0.997	24.8	52.8	0	3.52	0	0	1	1	2	1968.09	66.0381	571	588
338	heat shock protein 90 [Ralstonia solanacearum GMI1000], gi|20532103|sp|Q8Y0Q3.1|HTPG_RALSO RecName: Full=Chaperone protein htpG; AltName: Full=Heat shock protein htpG; AltName: Full=High temperature protein G, gi|17428003|emb|CAD14692.1| probable chaperone protein htpg (heat shock protein htpg) (high temperatureprotein g). [Ralstonia solanacearum GMI1000]	gi|17545709	71409.4	1	26	31	31	0.0629	0.456	EFFSQLSGDQQK	R	D	0.997	71.6	53.3	0	3.54	0	2	0	0	2	1413.66	226.39	105	116
338	heat shock protein 90 [Ralstonia solanacearum GMI1000], gi|20532103|sp|Q8Y0Q3.1|HTPG_RALSO RecName: Full=Chaperone protein htpG; AltName: Full=Heat shock protein htpG; AltName: Full=High temperature protein G, gi|17428003|emb|CAD14692.1| probable chaperone protein htpg (heat shock protein htpg) (high temperatureprotein g). [Ralstonia solanacearum GMI1000]	gi|17545709	71409.4	1	26	31	31	0.0629	0.456	EGEDDFLSAWR	R	L	0.997	96.1	53.1	0	5.92	0	1	0	0	2	1324.58	31.1656	183	193
338	heat shock protein 90 [Ralstonia solanacearum GMI1000], gi|20532103|sp|Q8Y0Q3.1|HTPG_RALSO RecName: Full=Chaperone protein htpG; AltName: Full=Heat shock protein htpG; AltName: Full=High temperature protein G, gi|17428003|emb|CAD14692.1| probable chaperone protein htpg (heat shock protein htpg) (high temperatureprotein g). [Ralstonia solanacearum GMI1000]	gi|17545709	71409.4	1	26	31	31	0.0629	0.456	EGLGEDFANK	K	D	0.995	47.8	53	0	2.72	0	1	0	0	2	1079.5	18.3037	393	402
338	heat shock protein 90 [Ralstonia solanacearum GMI1000], gi|20532103|sp|Q8Y0Q3.1|HTPG_RALSO RecName: Full=Chaperone protein htpG; AltName: Full=Heat shock protein htpG; AltName: Full=High temperature protein G, gi|17428003|emb|CAD14692.1| probable chaperone protein htpg (heat shock protein htpg) (high temperatureprotein g). [Ralstonia solanacearum GMI1000]	gi|17545709	71409.4	1	26	31	31	0.0629	0.456	EGLGEDFANKDR	K	I	0.997	0	0	0	6.54	0	1	1	0	2	1332.62	109.949	393	404
338	heat shock protein 90 [Ralstonia solanacearum GMI1000], gi|20532103|sp|Q8Y0Q3.1|HTPG_RALSO RecName: Full=Chaperone protein htpG; AltName: Full=Heat shock protein htpG; AltName: Full=High temperature protein G, gi|17428003|emb|CAD14692.1| probable chaperone protein htpg (heat shock protein htpg) (high temperatureprotein g). [Ralstonia solanacearum GMI1000]	gi|17545709	71409.4	1	26	31	31	0.0629	0.456	ELVSNASDAVDK	R	L	0.997	75.4	53.5	0	2	0	1	0	0	2	1247.61	58.9517	35	46
338	heat shock protein 90 [Ralstonia solanacearum GMI1000], gi|20532103|sp|Q8Y0Q3.1|HTPG_RALSO RecName: Full=Chaperone protein htpG; AltName: Full=Heat shock protein htpG; AltName: Full=High temperature protein G, gi|17428003|emb|CAD14692.1| probable chaperone protein htpg (heat shock protein htpg) (high temperatureprotein g). [Ralstonia solanacearum GMI1000]	gi|17545709	71409.4	1	26	31	31	0.0629	0.456	ELVSNASDAVDKLR	R	F	0.997	117	53.3	0	5.14	0	1	1	0	2	1516.8	134.853	35	48
338	heat shock protein 90 [Ralstonia solanacearum GMI1000], gi|20532103|sp|Q8Y0Q3.1|HTPG_RALSO RecName: Full=Chaperone protein htpG; AltName: Full=Heat shock protein htpG; AltName: Full=High temperature protein G, gi|17428003|emb|CAD14692.1| probable chaperone protein htpg (heat shock protein htpg) (high temperatureprotein g). [Ralstonia solanacearum GMI1000]	gi|17545709	71409.4	1	26	31	31	0.0629	0.456	FASTHNAGDEQTVSLADYIGR	R	M	0.997	62.5	52.6	0	6.35	0	0	1	0	2	2252.06	37.7488	411	431
338	heat shock protein 90 [Ralstonia solanacearum GMI1000], gi|20532103|sp|Q8Y0Q3.1|HTPG_RALSO RecName: Full=Chaperone protein htpG; AltName: Full=Heat shock protein htpG; AltName: Full=High temperature protein G, gi|17428003|emb|CAD14692.1| probable chaperone protein htpg (heat shock protein htpg) (high temperatureprotein g). [Ralstonia solanacearum GMI1000]	gi|17545709	71409.4	1	26	31	31	0.0629	0.456	FEGIADPSLLEGGGELGIR	R	I	0.997	97.9	53	0	8.18	0	1	0	0	2	1929.99	42.1937	49	67
338	heat shock protein 90 [Ralstonia solanacearum GMI1000], gi|20532103|sp|Q8Y0Q3.1|HTPG_RALSO RecName: Full=Chaperone protein htpG; AltName: Full=Heat shock protein htpG; AltName: Full=High temperature protein G, gi|17428003|emb|CAD14692.1| probable chaperone protein htpg (heat shock protein htpg) (high temperatureprotein g). [Ralstonia solanacearum GMI1000]	gi|17545709	71409.4	1	26	31	31	0.0629	0.456	GGLDLGALEDEAER	R	A	0.997	82.4	53.4	0	10.2	0	1	0	0	2	1444.69	31.9949	495	508
338	heat shock protein 90 [Ralstonia solanacearum GMI1000], gi|20532103|sp|Q8Y0Q3.1|HTPG_RALSO RecName: Full=Chaperone protein htpG; AltName: Full=Heat shock protein htpG; AltName: Full=High temperature protein G, gi|17428003|emb|CAD14692.1| probable chaperone protein htpg (heat shock protein htpg) (high temperatureprotein g). [Ralstonia solanacearum GMI1000]	gi|17545709	71409.4	1	26	31	31	0.0629	0.456	GTTITLHLR	R	E	0.99	49.1	52.8	0	2.21	0	1	0	0	2	1011.59	40.2727	174	182
338	heat shock protein 90 [Ralstonia solanacearum GMI1000], gi|20532103|sp|Q8Y0Q3.1|HTPG_RALSO RecName: Full=Chaperone protein htpG; AltName: Full=Heat shock protein htpG; AltName: Full=High temperature protein G, gi|17428003|emb|CAD14692.1| probable chaperone protein htpg (heat shock protein htpg) (high temperatureprotein g). [Ralstonia solanacearum GMI1000]	gi|17545709	71409.4	1	26	31	31	0.0629	0.456	GVEVLLLTDR	K	V	0.933	61	53.4	0	0	0	1	0	0	2	1114.65	20.7679	463	472
338	heat shock protein 90 [Ralstonia solanacearum GMI1000], gi|20532103|sp|Q8Y0Q3.1|HTPG_RALSO RecName: Full=Chaperone protein htpG; AltName: Full=Heat shock protein htpG; AltName: Full=High temperature protein G, gi|17428003|emb|CAD14692.1| probable chaperone protein htpg (heat shock protein htpg) (high temperatureprotein g). [Ralstonia solanacearum GMI1000]	gi|17545709	71409.4	1	26	31	31	0.0629	0.456	GVIDSADLPLNVSR	K	E	0.908	58.2	53.1	0	0	0	1	0	0	2	1455.78	17.0724	328	341
338	heat shock protein 90 [Ralstonia solanacearum GMI1000], gi|20532103|sp|Q8Y0Q3.1|HTPG_RALSO RecName: Full=Chaperone protein htpG; AltName: Full=Heat shock protein htpG; AltName: Full=High temperature protein G, gi|17428003|emb|CAD14692.1| probable chaperone protein htpg (heat shock protein htpg) (high temperatureprotein g). [Ralstonia solanacearum GMI1000]	gi|17545709	71409.4	1	26	31	31	0.0629	0.456	IGFDAQAR	R	T	0.982	45.4	53.5	0	1.89	0	1	0	0	2	877.453	22.0995	68	75
338	heat shock protein 90 [Ralstonia solanacearum GMI1000], gi|20532103|sp|Q8Y0Q3.1|HTPG_RALSO RecName: Full=Chaperone protein htpG; AltName: Full=Heat shock protein htpG; AltName: Full=High temperature protein G, gi|17428003|emb|CAD14692.1| probable chaperone protein htpg (heat shock protein htpg) (high temperatureprotein g). [Ralstonia solanacearum GMI1000]	gi|17545709	71409.4	1	26	31	31	0.0629	0.456	IYYVSAENWTAAK	K	S	0.997	62.9	53.3	0	3.92	0	1	0	0	2	1515.75	35.6036	439	451
338	heat shock protein 90 [Ralstonia solanacearum GMI1000], gi|20532103|sp|Q8Y0Q3.1|HTPG_RALSO RecName: Full=Chaperone protein htpG; AltName: Full=Heat shock protein htpG; AltName: Full=High temperature protein G, gi|17428003|emb|CAD14692.1| probable chaperone protein htpg (heat shock protein htpg) (high temperatureprotein g). [Ralstonia solanacearum GMI1000]	gi|17545709	71409.4	1	26	31	31	0.0629	0.456	LALLESVTGGEADR	K	A	0.997	73.7	53.4	0	8.96	0	1	0	0	2	1430.75	57.5778	590	603
338	heat shock protein 90 [Ralstonia solanacearum GMI1000], gi|20532103|sp|Q8Y0Q3.1|HTPG_RALSO RecName: Full=Chaperone protein htpG; AltName: Full=Heat shock protein htpG; AltName: Full=High temperature protein G, gi|17428003|emb|CAD14692.1| probable chaperone protein htpg (heat shock protein htpg) (high temperatureprotein g). [Ralstonia solanacearum GMI1000]	gi|17545709	71409.4	1	26	31	31	0.0629	0.456	LTDSPSCLVADEGDISGTLAR	R	L	0.997	92.9	52.7	0	0	0	1	0	0	2	2177.04	37.1077	542	562
338	heat shock protein 90 [Ralstonia solanacearum GMI1000], gi|20532103|sp|Q8Y0Q3.1|HTPG_RALSO RecName: Full=Chaperone protein htpG; AltName: Full=Heat shock protein htpG; AltName: Full=High temperature protein G, gi|17428003|emb|CAD14692.1| probable chaperone protein htpg (heat shock protein htpg) (high temperatureprotein g). [Ralstonia solanacearum GMI1000]	gi|17545709	71409.4	1	26	31	31	0.0629	0.456	SGPHLEVFR	K	K	0.996	42.7	53	0	2.8	0	1	0	0	2	1041.55	17.2444	452	460
338	heat shock protein 90 [Ralstonia solanacearum GMI1000], gi|20532103|sp|Q8Y0Q3.1|HTPG_RALSO RecName: Full=Chaperone protein htpG; AltName: Full=Heat shock protein htpG; AltName: Full=High temperature protein G, gi|17428003|emb|CAD14692.1| probable chaperone protein htpg (heat shock protein htpg) (high temperatureprotein g). [Ralstonia solanacearum GMI1000]	gi|17545709	71409.4	1	26	31	31	0.0629	0.456	SGPHLEVFRK	K	K	0.921	23.2	52.9	0	1.2	0	1	0	0	2	1169.64	18.4686	452	461
338	heat shock protein 90 [Ralstonia solanacearum GMI1000], gi|20532103|sp|Q8Y0Q3.1|HTPG_RALSO RecName: Full=Chaperone protein htpG; AltName: Full=Heat shock protein htpG; AltName: Full=High temperature protein G, gi|17428003|emb|CAD14692.1| probable chaperone protein htpg (heat shock protein htpg) (high temperatureprotein g). [Ralstonia solanacearum GMI1000]	gi|17545709	71409.4	1	26	31	31	0.0629	0.456	SNASDAVDKLR	V	F	0.996	0	0	0	5.48	0	1	0	0	2	1175.6	67.3173	38	48
338	heat shock protein 90 [Ralstonia solanacearum GMI1000], gi|20532103|sp|Q8Y0Q3.1|HTPG_RALSO RecName: Full=Chaperone protein htpG; AltName: Full=Heat shock protein htpG; AltName: Full=High temperature protein G, gi|17428003|emb|CAD14692.1| probable chaperone protein htpg (heat shock protein htpg) (high temperatureprotein g). [Ralstonia solanacearum GMI1000]	gi|17545709	71409.4	1	26	31	31	0.0629	0.456	TVTIADNGIGMSR	R	D	0.997	65.6	53.3	0	5.31	0	1	0	0	2	1335.66	27.7909	76	88
338	heat shock protein 90 [Ralstonia solanacearum GMI1000], gi|20532103|sp|Q8Y0Q3.1|HTPG_RALSO RecName: Full=Chaperone protein htpG; AltName: Full=Heat shock protein htpG; AltName: Full=High temperature protein G, gi|17428003|emb|CAD14692.1| probable chaperone protein htpg (heat shock protein htpg) (high temperatureprotein g). [Ralstonia solanacearum GMI1000]	gi|17545709	71409.4	1	26	31	31	0.0629	0.456	TVTIADNGIGMSRDEAIR	R	N	0.997	30.2	52.9	0	4.66	0	1	1	0	2	1934.96	126.194	76	93
338	heat shock protein 90 [Ralstonia solanacearum GMI1000], gi|20532103|sp|Q8Y0Q3.1|HTPG_RALSO RecName: Full=Chaperone protein htpG; AltName: Full=Heat shock protein htpG; AltName: Full=High temperature protein G, gi|17428003|emb|CAD14692.1| probable chaperone protein htpg (heat shock protein htpg) (high temperatureprotein g). [Ralstonia solanacearum GMI1000]	gi|17545709	71409.4	1	26	31	31	0.0629	0.456	VEGEFKPLVDR	K	A	0.997	35.2	53.6	0	5.54	0	0	1	0	2	1288.69	27.8834	514	524
338	heat shock protein 90 [Ralstonia solanacearum GMI1000], gi|20532103|sp|Q8Y0Q3.1|HTPG_RALSO RecName: Full=Chaperone protein htpG; AltName: Full=Heat shock protein htpG; AltName: Full=High temperature protein G, gi|17428003|emb|CAD14692.1| probable chaperone protein htpg (heat shock protein htpg) (high temperatureprotein g). [Ralstonia solanacearum GMI1000]	gi|17545709	71409.4	1	26	31	31	0.0629	0.456	VFIMDDAEQLLPAYLR	R	F	0.997	90.3	52.9	0	5.38	0	1	0	0	2	1909.97	21.2573	309	324
338	heat shock protein 90 [Ralstonia solanacearum GMI1000], gi|20532103|sp|Q8Y0Q3.1|HTPG_RALSO RecName: Full=Chaperone protein htpG; AltName: Full=Heat shock protein htpG; AltName: Full=High temperature protein G, gi|17428003|emb|CAD14692.1| probable chaperone protein htpg (heat shock protein htpg) (high temperatureprotein g). [Ralstonia solanacearum GMI1000]	gi|17545709	71409.4	1	26	31	31	0.0629	0.456	VLGMLESMADSDDAAEK	R	D	0.997	100	53	0	16.6	0	1	0	0	2	1813.78	31.9901	361	377
987	aromatic amino acid aminotransferase [Ralstonia solanacearum GMI1000], gi|17428023|emb|CAD14712.1| probable aromatic-amino-acid aminotransferase protein [Ralstonia solanacearum GMI1000]	gi|17545729	42931.5	1	4	5	9	0.0105	0.52	AMWEQELGEMR	R	D	0.997	57.3	53.1	0	3.96	0	7	0	0	2	1395.6	365.706	307	317
987	aromatic amino acid aminotransferase [Ralstonia solanacearum GMI1000], gi|17428023|emb|CAD14712.1| probable aromatic-amino-acid aminotransferase protein [Ralstonia solanacearum GMI1000]	gi|17545729	42931.5	1	4	5	9	0.0105	0.52	DPILGLNEAFNADAR	R	S	0.997	81.5	53.2	0	8.06	0	5	0	0	2	1615.81	351.754	13	27
987	aromatic amino acid aminotransferase [Ralstonia solanacearum GMI1000], gi|17428023|emb|CAD14712.1| probable aromatic-amino-acid aminotransferase protein [Ralstonia solanacearum GMI1000]	gi|17545729	42931.5	1	4	5	9	0.0105	0.52	FSAVELAPR	L	D	0.943	0	0	0	3.47	0	1	0	0	2	989.541	25.5845	4	12
987	aromatic amino acid aminotransferase [Ralstonia solanacearum GMI1000], gi|17428023|emb|CAD14712.1| probable aromatic-amino-acid aminotransferase protein [Ralstonia solanacearum GMI1000]	gi|17545729	42931.5	1	4	5	9	0.0105	0.52	GMFSYSGLSAAQVDR	R	L	0.997	105	53.4	0	11	0	12	0	0	2	1588.74	1394.63	348	362
987	aromatic amino acid aminotransferase [Ralstonia solanacearum GMI1000], gi|17428023|emb|CAD14712.1| probable aromatic-amino-acid aminotransferase protein [Ralstonia solanacearum GMI1000]	gi|17545729	42931.5	1	4	5	9	0.0105	0.52	GYLPIEGIAAYDQAVQK	R	L	0.997	113	53	0	5.34	0	3	0	0	2	1835.95	1636.48	66	82
987	aromatic amino acid aminotransferase [Ralstonia solanacearum GMI1000], gi|17428023|emb|CAD14712.1| probable aromatic-amino-acid aminotransferase protein [Ralstonia solanacearum GMI1000]	gi|17545729	42931.5	1	4	5	9	0.0105	0.52	IGADFLKR	K	L	0.997	64.7	53.8	0	4.11	0	3	0	0	2	919.536	989.242	111	118
987	aromatic amino acid aminotransferase [Ralstonia solanacearum GMI1000], gi|17428023|emb|CAD14712.1| probable aromatic-amino-acid aminotransferase protein [Ralstonia solanacearum GMI1000]	gi|17545729	42931.5	1	4	5	9	0.0105	0.52	LLFGADSPLLAEGR	K	V	0.997	0	0	0	26.9	0	7	1	0	2	1458.8	5688.05	83	96
987	aromatic amino acid aminotransferase [Ralstonia solanacearum GMI1000], gi|17428023|emb|CAD14712.1| probable aromatic-amino-acid aminotransferase protein [Ralstonia solanacearum GMI1000]	gi|17545729	42931.5	1	4	5	9	0.0105	0.52	LRNEHGIYAVSTGR	R	I	0.997	85.7	53.3	0	9.47	0	1	4	0	2	1572.82	285.084	363	376
987	aromatic amino acid aminotransferase [Ralstonia solanacearum GMI1000], gi|17428023|emb|CAD14712.1| probable aromatic-amino-acid aminotransferase protein [Ralstonia solanacearum GMI1000]	gi|17545729	42931.5	1	4	5	9	0.0105	0.52	NEHGIYAVSTGR	R	I	0.997	61.8	53.6	0	5.36	0	4	0	0	2	1303.64	616.722	365	376
987	aromatic amino acid aminotransferase [Ralstonia solanacearum GMI1000], gi|17428023|emb|CAD14712.1| probable aromatic-amino-acid aminotransferase protein [Ralstonia solanacearum GMI1000]	gi|17545729	42931.5	1	4	5	9	0.0105	0.52	QVVEVIK	K	A	0.997	67.7	53.6	0	1.77	0	1	0	0	2	814.503	42.8174	198	204
987	aromatic amino acid aminotransferase [Ralstonia solanacearum GMI1000], gi|17428023|emb|CAD14712.1| probable aromatic-amino-acid aminotransferase protein [Ralstonia solanacearum GMI1000]	gi|17545729	42931.5	1	4	5	9	0.0105	0.52	SFSLYGER	K	V	0.987	49.5	53.9	0	1.47	0	3	0	0	2	958.463	54.3441	249	256
987	aromatic amino acid aminotransferase [Ralstonia solanacearum GMI1000], gi|17428023|emb|CAD14712.1| probable aromatic-amino-acid aminotransferase protein [Ralstonia solanacearum GMI1000]	gi|17545729	42931.5	1	4	5	9	0.0105	0.52	SLFSAVELAPR	M	D	0.997	84.2	53.6	0	3.28	0	3	0	0	2	1189.66	1278.77	2	12
987	aromatic amino acid aminotransferase [Ralstonia solanacearum GMI1000], gi|17428023|emb|CAD14712.1| probable aromatic-amino-acid aminotransferase protein [Ralstonia solanacearum GMI1000]	gi|17545729	42931.5	1	4	5	9	0.0105	0.52	TDFSFVK	K	A	0.995	33.7	53.7	0	2.68	0	3	0	0	2	843.425	835.569	338	344
[truncated: 907 more rows]

## Sheet: Peptide Report Exp5
Experiment: GMI1000_UW551_MB09103_Exp5_Scaffold1
Condition: co-culture with tomato seedlings. Comparison: GMI1000, UW551 at 30 vs. 18°C. Secreted proteins
Database Set: 2 Databases
[truncated: 243 more rows]
